# Supplementary material for: Comparative proteomics in tall fescue to reveal underlying mechanisms for improving Photosystem II thermotolerance during heat stress memory
Source: BMC Genomics. 2024 Jul 9;25:683. doi: 10.1186/s12864-024-10580-z (PMC11232258; doi:10.1186/s12864-024-10580-z)
Supplement: Supplementary file 2 — Supplementary Material 2 [file 12864_2024_10580_MOESM2_ESM.xlsx]

## Sheet: Lengends
Table S4 Lengends
1. #node1: Identifier for the first node, typically representing a protein by its ID or name.
2. node2: Identifier for the second node, also typically representing a protein by its ID or name.
3. node1_string_id: Unique identifier for the first node in the STRING database.
4. node2_string_id: Unique identifier for the second node in the STRING database.
5. neighborhood_on_chromosome: Indicates the genomic neighborhood relationship between the genes encoding the two proteins, reflecting their relative positions on the chromosome.
6. gene_fusion: Indicates whether the genes encoding the two proteins are associated through gene fusion events.
7. phylogenetic_cooccurrence: Indicates the phylogenetic co-occurrence relationship between the two proteins across different species.
8. homology: Indicates the homology relationship between the two proteins across different species.
9. coexpression: Indicates the co-expression relationship between the two proteins, reflecting their correlated expression patterns.
10. experimentally_determined_interaction: Indicates whether the interaction between the two proteins has been experimentally determined.
11. database_annotated: Indicates whether the interaction between the two proteins is annotated in the database.
12. automated_textmining: Indicates whether the interaction between the two proteins was obtained through automated text mining methods.
13. combined_score: Represents the integrated score for the interaction between the two proteins, possibly derived from various data sources.

## Sheet: R4-0.4
#node1	node2	node1_string_id	node2_string_id	neighborhood_on_chromosome	gene_fusion	phylogenetic_cooccurrence	homology	coexpression	experimentally_determined_interaction	database_annotated	automated_textmining	combined_score
4CLL9	BAN	3702.Q84P23	3702.Q9SEV0	0	0	0	0	0.048	0	0.145	0.78	0.805
ACA8-2	CAM7	3702.Q9LF79	3702.P59220	0	0	0	0	0.05	0.947	0	0.659	0.981
ADH1	RPS30A	3702.P06525	3702.P49689	0	0	0	0	0.051	0	0	0.444	0.449
ADH1	CHAT	3702.P06525	3702.Q9SRQ2	0	0	0	0	0	0	0.9	0.167	0.913
ADH1	SFGH	3702.P06525	3702.Q8LAS8	0.114	0.089	0.29	0	0.666	0.088	0.522	0.378	0.933
AGAL2	MGD1	3702.Q8RX86	3702.O81770	0	0	0	0	0	0	0.9	0	0.9
AL4	SFGH	3702.O81488	3702.Q8LAS8	0	0	0	0	0	0	0	0.548	0.548
ANN4	SYP21	3702.Q9ZVJ6	3702.Q39233	0	0	0	0	0.056	0.221	0	0.498	0.599
APG-2	FC2	3702.Q9LU14	3702.O04921	0	0	0	0	0.085	0	0	0.409	0.436
ARI8	UPL3	3702.Q8W468	3702.Q6WWW4	0	0	0	0	0.059	0	0.535	0	0.543
ATE1	Y14	3702.Q0WRA3	3702.F4I9J7	0	0	0	0.649	0.105	0.8	0.283	0.044	0.86
ATE1	NUP35	3702.Q0WRA3	3702.O04326	0	0	0	0	0	0.152	0.32	0.048	0.403
ATE1	T26B15.16	3702.Q0WRA3	3702.O80897	0	0	0	0	0.074	0.894	0.111	0.082	0.909
ATE1	CYS6	3702.Q0WRA3	3702.Q8H0X6	0	0	0	0	0.069	0	0	0.54	0.553
BAN	F4JEK7_ARATH	3702.Q9SEV0	3702.F4JEK7	0	0	0	0	0	0.415	0	0	0.414
BAN	RGGA	3702.Q9SEV0	3702.O23523	0	0	0	0	0.113	0.363	0	0	0.41
BAN	RPS30A	3702.Q9SEV0	3702.P49689	0	0	0	0	0.271	0.546	0	0	0.654
BAN	T22D6.120	3702.Q9SEV0	3702.Q9LEY9	0	0	0	0	0.155	0.26	0.181	0	0.443
BAN	RPL29A	3702.Q9SEV0	3702.Q9M7X7	0	0	0	0	0.273	0.414	0	0	0.555
BAN	RPS25B	3702.Q9SEV0	3702.Q9SIK2	0	0	0	0	0.303	0.363	0.298	0.048	0.663
BGLU44	F22D1.120	3702.Q9LV33	3702.A0A1P8BG25	0	0	0	0	0.097	0	0.65	0.433	0.805
BHLH130	SEC5B	3702.Q66GR3	3702.F4HWE6	0	0	0	0	0	0.219	0.316	0.121	0.489
BTF3	RGGA	3702.Q9SMW7	3702.O23523	0	0	0	0	0.27	0.078	0	0.356	0.528
BTF3	RPS30A	3702.Q9SMW7	3702.P49689	0	0	0	0	0.624	0.059	0	0	0.631
BTF3	T22D6.120	3702.Q9SMW7	3702.Q9LEY9	0	0	0	0	0.345	0.518	0	0	0.671
BTF3	RPL29A	3702.Q9SMW7	3702.Q9M7X7	0	0	0	0	0.677	0.68	0	0	0.892
BTF3	RPS25B	3702.Q9SMW7	3702.Q9SIK2	0	0	0	0	0.653	0.077	0.54	0.064	0.843
CAM7	CLPB1	3702.P59220	3702.P42730	0	0	0	0	0.094	0	0	0.433	0.464
CAM7	HEL	3702.P59220	3702.P43082	0	0	0	0	0.05	0	0	0.431	0.436
CHAT	LQY1	3702.Q9SRQ2	3702.Q8GSJ6	0	0	0	0	0	0	0	0.54	0.54
CHY1	F4JEK7_ARATH	3702.Q9LKJ1	3702.F4JEK7	0	0	0	0	0	0.615	0	0	0.615
CHY1	PLAT1	3702.Q9LKJ1	3702.O65660	0	0	0	0	0	0.064	0	0.54	0.551
CLPB1	CPN20	3702.P42730	3702.O65282	0.076	0	0	0	0.289	0	0	0.321	0.515
CLPB1	HSP70-1	3702.P42730	3702.P22953	0.054	0	0	0	0.278	0.244	0	0.613	0.773
CLPB1	HSP70-2	3702.P42730	3702.P22954	0.054	0	0	0	0.3	0.244	0	0.17	0.529
CLPB1	HSP21	3702.P42730	3702.P31170	0.055	0	0	0	0.589	0.072	0	0.901	0.959
CLPB1	HOP1	3702.P42730	3702.Q9LNB6	0	0	0	0	0.06	0.078	0	0.396	0.43
CLPB1	EGY3	3702.P42730	3702.Q9LMU1	0.05	0	0	0	0.176	0	0	0.368	0.462
CLPB1	HSP17.4B	3702.P42730	3702.Q9SYG1	0.055	0	0	0	0.581	0.072	0	0.555	0.815
CPN20	HSP70-2	3702.O65282	3702.P22954	0.076	0	0	0	0.367	0.09	0	0.282	0.567
CPN20	HSP70-1	3702.O65282	3702.P22953	0.076	0	0	0	0.452	0.09	0	0.47	0.723
CTPA1	DEGP8	3702.F4KHG6	3702.Q9LU10	0	0	0	0	0.1	0	0.086	0.4	0.463
CYP22	Y14	3702.Q9ZVJ4	3702.F4I9J7	0	0	0	0	0.243	0.131	0.283	0.044	0.488
CYP22	NUP35	3702.Q9ZVJ4	3702.O04326	0	0	0	0	0.094	0.152	0.32	0.048	0.436
CYP22	T26B15.16	3702.Q9ZVJ4	3702.O80897	0	0	0	0	0	0.762	0.111	0.056	0.782
CYP22	YBEY	3702.Q9ZVJ4	3702.Q8L5Z4	0.041	0	0	0	0.061	0.623	0	0	0.63
DEGP8	LQY1	3702.Q9LU10	3702.Q8GSJ6	0	0	0	0	0.106	0	0	0.543	0.573
DEGP8	UCH3	3702.Q9LU10	3702.Q8GWE1	0	0	0	0	0	0	0.325	0.323	0.523
DEGP8	MAP1B	3702.Q9LU10	3702.Q9FV52	0.067	0	0	0	0.103	0	0	0.356	0.413
DJC65	HSP70-1	3702.Q9SH08	3702.P22953	0	0	0	0	0.268	0.165	0.136	0.063	0.438
DJC65	HSP70-2	3702.Q9SH08	3702.P22954	0	0	0	0	0.268	0.165	0.136	0.063	0.438
DJC65	DJC77	3702.Q9SH08	3702.Q9SJI1	0	0	0	0	0.218	0	0	0.801	0.837
DJC77	HSP70-1	3702.Q9SJI1	3702.P22953	0	0	0	0	0.268	0.216	0.399	0.064	0.633
DJC77	HSP70-2	3702.Q9SJI1	3702.P22954	0	0	0	0	0.268	0.216	0.399	0.064	0.633
DJC77	JJJ1	3702.Q9SJI1	3702.Q9C911	0	0	0	0	0	0.045	0	0.437	0.439
DSEL	FDH	3702.O49523	3702.Q570B4	0	0	0	0	0	0	0	0.407	0.407
EIF2B	RPS30A	3702.Q41969	3702.P49689	0	0	0	0	0.183	0.886	0.3	0	0.929
EIF2B	RAD23B	3702.Q41969	3702.Q84L33	0	0	0	0	0.084	0.324	0.213	0	0.47
EIF2B	RPL29A	3702.Q41969	3702.Q9M7X7	0	0	0	0	0.174	0	0.285	0.388	0.607
EIF2B	T22D6.120	3702.Q41969	3702.Q9LEY9	0	0	0	0	0.315	0.545	0.423	0	0.804
EIF2B	RPS25B	3702.Q41969	3702.Q9SIK2	0	0	0	0	0.222	0.676	0.527	0	0.87
EIF2B	T25O11.11	3702.Q41969	3702.Q8GRX2	0	0	0	0	0.331	0.411	0.845	0.241	0.947
EIF2B	IF2AH_ARATH	3702.Q41969	3702.Q9SIZ2	0	0	0	0	0.649	0.86	0.958	0.318	0.998
EMB2799	PDE338	3702.Q8VZB1	3702.Q9M9H4	0	0	0	0	0	0	0	0.739	0.739
ENODL17	F21J9.2	3702.Q39131	3702.P33207	0	0	0	0	0.045	0	0	0.433	0.435
EP3	HEL	3702.Q9M2U5	3702.P43082	0	0	0	0	0	0	0	0.719	0.719
F15D2.28	RPL29A	3702.Q8VZT4	3702.Q9M7X7	0	0	0	0	0	0	0	0.541	0.541
F15D2.28	F19C24.25	3702.Q8VZT4	3702.Q96253	0	0	0	0	0.068	0.667	0.499	0.243	0.866
F16M14.2	K9I9.5	3702.Q8GXN7	3702.Q8LCR1	0	0	0	0	0	0	0	0.791	0.791
F18K10.11	F4J3A9_ARATH	3702.Q9LPP3	3702.F4J3A9	0	0	0	0	0.525	0	0	0	0.525
F18K10.11	FDM2	3702.Q9LPP3	3702.F4JH53	0	0	0	0	0	0.126	0.377	0	0.432
F18K10.11	T22D6.120	3702.Q9LPP3	3702.Q9LEY9	0	0	0	0	0.57	0.716	0	0.072	0.876
F18K10.11	PDE338	3702.Q9LPP3	3702.Q9M9H4	0	0	0	0	0.629	0.884	0.639	0.225	0.986
F19C24.25	NUP35	3702.Q96253	3702.O04326	0	0	0	0	0	0	0	0.462	0.461
F19C24.25	RPS30A	3702.Q96253	3702.P49689	0	0	0	0	0.473	0	0	0.6	0.78
F19C24.25	SCPL51	3702.Q96253	3702.Q67Y83	0	0	0	0	0	0	0	0.541	0.541
F19C24.25	RPL29A	3702.Q96253	3702.Q9M7X7	0	0	0	0	0.404	0	0	0	0.404
F1P2.160	UPL3	3702.Q9SN77	3702.Q6WWW4	0	0	0	0	0	0	0	0.521	0.521
F21J9.2	Q9LW35_ARATH	3702.P33207	3702.Q9LW35	0	0	0.188	0.66	0	0.061	0.278	0.129	0.456
F22D16.11	SYP21	3702.F4HZ82	3702.Q39233	0	0	0	0	0	0.218	0.277	0.083	0.436
F4J3A9_ARATH	RAD23B	3702.F4J3A9	3702.Q84L33	0	0	0	0	0	0.363	0.11	0	0.408
F4J3A9_ARATH	PDE338	3702.F4J3A9	3702.Q9M9H4	0	0	0	0	0.257	0	0	0.309	0.465
F4J3A9_ARATH	IF2AH_ARATH	3702.F4J3A9	3702.Q9SIZ2	0	0	0	0	0.301	0	0	0.446	0.596
F4J3A9_ARATH	T22D6.120	3702.F4J3A9	3702.Q9LEY9	0	0	0	0	0.337	0.669	0.441	0.158	0.882
F4J3A9_ARATH	RPS25B	3702.F4J3A9	3702.Q9SIK2	0	0	0	0	0.07	0.845	0.384	0	0.903
F4J3A9_ARATH	RPS30A	3702.F4J3A9	3702.P49689	0	0	0	0	0.061	0.97	0	0	0.97
FD2	MSRB2	3702.P16972	3702.Q9C5C8	0	0	0	0	0.09	0	0	0.37	0.402
FD2	LHCA4	3702.P16972	3702.P27521	0	0	0	0	0.184	0.623	0	0.339	0.779
FD2	PSBR	3702.P16972	3702.P27202	0	0	0	0	0.393	0	0	0.784	0.863
FLA2	XTH25	3702.Q9SU13	3702.Q38907	0	0	0	0	0	0	0	0.438	0.438
GDH3	SHM4	3702.Q9LQL0	3702.O23254	0.098	0	0	0	0.279	0	0.777	0.395	0.9
GDH3	PROT1	3702.Q9LQL0	3702.P92961	0	0	0	0	0	0	0	0.425	0.425
GDH3	LQY1	3702.Q9LQL0	3702.Q8GSJ6	0	0	0	0	0.448	0	0	0	0.448
HCAR	UROS	3702.Q8GS60	3702.O48721	0	0	0	0	0.079	0	0	0.89	0.894
HEL	T16L1.210	3702.P43082	3702.O81888	0	0	0	0	0.241	0	0	0.765	0.814
HEL	PER12	3702.P43082	3702.Q96520	0	0	0	0	0	0	0	0.414	0.414
HEL	dl4170c	3702.P43082	3702.Q8VZJ2	0	0	0	0	0.458	0	0	0	0.457
HMGB2	TAF6	3702.O49596	3702.Q9MAU3	0	0	0	0	0	0.143	0.3	0.101	0.414
HOP1	HSP70-1	3702.Q9LNB6	3702.P22953	0.042	0	0	0	0.061	0.408	0.306	0.101	0.607
HOP1	HSP70-2	3702.Q9LNB6	3702.P22954	0.042	0	0	0	0.05	0.408	0.306	0.101	0.602
HOP1	RAD23B	3702.Q9LNB6	3702.Q84L33	0	0	0	0	0.053	0.1	0.129	0.34	0.445
HSP17.4B	HSP21	3702.Q9SYG1	3702.P31170	0	0	0.297	0	0.2	0	0	0.371	0.615
HSP21	HSP70-1	3702.P31170	3702.P22953	0.051	0	0	0	0.254	0.049	0	0.551	0.657
HSP21	HSP70-2	3702.P31170	3702.P22954	0.051	0	0	0	0.254	0.049	0	0.295	0.462
HSP70-1	T14C9.70	3702.P22953	3702.F4JY55	0	0	0.258	0	0.268	0.178	0.173	0.049	0.584
HSP70-1	TIM44-2	3702.P22953	3702.Q5XF06	0	0	0	0	0.054	0.305	0.092	0.152	0.426
HSP70-2	T14C9.70	3702.P22954	3702.F4JY55	0	0	0.259	0	0.268	0.178	0.173	0.049	0.585
HSP70-2	TIM44-2	3702.P22954	3702.Q5XF06	0	0	0	0	0.054	0.305	0.092	0.152	0.426
IF2AH_ARATH	RPS30A	3702.Q9SIZ2	3702.P49689	0	0	0	0	0.069	0.906	0.319	0	0.935
IF2AH_ARATH	RAD23B	3702.Q9SIZ2	3702.Q84L33	0	0	0	0	0.07	0.397	0.259	0	0.548
IF2AH_ARATH	T25O11.11	3702.Q9SIZ2	3702.Q8GRX2	0	0	0	0	0.309	0.518	0.854	0.213	0.956
IF2AH_ARATH	T22D6.120	3702.Q9SIZ2	3702.Q9LEY9	0	0	0	0	0.508	0.624	0.471	0	0.893
IF2AH_ARATH	RPL29A	3702.Q9SIZ2	3702.Q9M7X7	0	0	0	0	0.29	0	0.313	0	0.491
IF2AH_ARATH	RPS25B	3702.Q9SIZ2	3702.Q9SIK2	0	0	0	0	0.314	0.785	0.593	0.068	0.936
JJJ1	T26B15.16	3702.Q9C911	3702.O80897	0	0	0	0	0.045	0	0	0.803	0.803
LHCA4	PSBR	3702.P27521	3702.P27202	0	0	0	0	0.448	0.044	0.36	0.755	0.906
MAP1B	RGGA	3702.Q9FV52	3702.O23523	0	0	0	0	0.121	0.413	0	0	0.461
MAP1B	RPS30A	3702.Q9FV52	3702.P49689	0	0	0	0	0	0.611	0	0	0.611
MAP1B	UCH3	3702.Q9FV52	3702.Q8GWE1	0	0	0	0	0	0	0	0.496	0.495
MAP1B	RPS25B	3702.Q9FV52	3702.Q9SIK2	0	0	0	0	0.054	0.408	0	0	0.416
MAP1B	SBT1.4	3702.Q9FV52	3702.Q9LVJ1	0	0	0	0	0	0	0	0.541	0.541
MAP1B	T22D6.120	3702.Q9FV52	3702.Q9LEY9	0.077	0	0	0	0.271	0.411	0	0	0.569
MAP1B	RPL29A	3702.Q9FV52	3702.Q9M7X7	0	0	0	0	0.052	0.62	0	0	0.624
MEE13.8	SUVH6	3702.F4K1G7	3702.Q8VZ17	0	0	0	0	0.056	0	0	0.404	0.413
MGD1	UGT87A1	3702.O81770	3702.O64732	0	0	0	0	0.05	0	0	0.718	0.72
PDE338	RPS30A	3702.Q9M9H4	3702.P49689	0	0	0	0	0.045	0.413	0	0	0.415
PDE338	SSL10	3702.Q9M9H4	3702.Q4V3D9	0.078	0	0	0	0.333	0	0	0.125	0.415
PDE338	T22D6.120	3702.Q9M9H4	3702.Q9LEY9	0	0	0	0	0.124	0.413	0	0.152	0.526
PDE338	PIFI	3702.Q9M9H4	3702.Q9LVZ5	0	0	0	0	0.079	0	0	0.402	0.425
PER12	Y14	3702.Q96520	3702.F4I9J7	0	0	0	0	0	0	0.055	0.434	0.442
PER53	PER68	3702.Q42578	3702.Q9LVL1	0	0	0.053	0.924	0	0	0	0.445	0.452
PER68	RNU1	3702.Q9LVL1	3702.Q42404	0	0	0	0	0	0.056	0	0.4	0.409
PIP1.4	PIP2-1	3702.Q39196	3702.P43286	0	0	0.056	0.969	0.159	0.329	0	0.068	0.437
PME31	RPS30A	3702.Q9LVQ0	3702.P49689	0	0	0	0	0.079	0.409	0	0	0.432
PTEN2A	RH8	3702.Q9LT75	3702.Q8RXK6	0	0	0	0	0.081	0	0	0.55	0.568
Q9LV23_ARATH	XYLT	3702.Q9LV23	3702.Q9LDH0	0	0	0	0	0	0	0	0.4	0.4
RABA1B	SEC5B	3702.Q39222	3702.F4HWE6	0	0	0	0	0	0.219	0.316	0.121	0.489
RAD23B	RPS30A	3702.Q84L33	3702.P49689	0	0	0	0	0.261	0.51	0.099	0.066	0.654
RAD23B	UPL3	3702.Q84L33	3702.Q6WWW4	0	0	0	0	0	0.616	0.405	0.283	0.822
RAD23B	T22D6.120	3702.Q84L33	3702.Q9LEY9	0	0	0	0	0.174	0.27	0.196	0.065	0.486
RAD23B	RPS25B	3702.Q84L33	3702.Q9SIK2	0	0	0	0	0.301	0.338	0.239	0.083	0.633
RAD23B	RPL29A	3702.Q84L33	3702.Q9M7X7	0	0	0	0	0.275	0.41	0.254	0	0.653
RAD23B	UCH3	3702.Q84L33	3702.Q8GWE1	0	0	0	0	0	0.439	0.37	0.122	0.662
RFC3-2	YBEY	3702.Q948R9	3702.Q8L5Z4	0	0	0	0	0.069	0	0	0.784	0.79
RGGA	T22D6.120	3702.O23523	3702.Q9LEY9	0	0	0	0	0.125	0.607	0	0	0.641
RGGA	RPS25B	3702.O23523	3702.Q9SIK2	0	0	0	0	0.251	0.692	0	0.063	0.764
RGGA	RPL29A	3702.O23523	3702.Q9M7X7	0	0	0	0	0.263	0.83	0	0	0.869
RGGA	RPS30A	3702.O23523	3702.P49689	0	0	0	0	0.094	0.889	0	0	0.895
RGP5	XYLT	3702.Q9FFD2	3702.Q9LDH0	0	0	0	0	0.403	0	0	0	0.403
RH8	Y14	3702.Q8RXK6	3702.F4I9J7	0	0	0	0	0	0.302	0.325	0.121	0.549
RH8	T26B15.16	3702.Q8RXK6	3702.O80897	0	0	0	0	0	0.351	0.164	0.064	0.447
RNU1	Y14	3702.Q42404	3702.F4I9J7	0	0	0	0	0.154	0.363	0.369	0.151	0.672
RNU1	T26B15.16	3702.Q42404	3702.O80897	0	0	0	0	0.128	0.848	0.54	0.15	0.941
RNU1	RSZ21	3702.Q42404	3702.O81127	0	0	0	0	0.118	0.68	0.324	0.886	0.975
RPL29A	RPS30A	3702.Q9M7X7	3702.P49689	0	0	0	0	0.94	0.926	0	0.348	0.996
RPL29A	T22D6.120	3702.Q9M7X7	3702.Q9LEY9	0	0	0	0	0.602	0.642	0.449	0.101	0.92
RPL29A	T22K7_10	3702.Q9M7X7	3702.Q9M292	0	0	0	0	0	0.798	0	0	0.798
RPL29A	RPS25B	3702.Q9M7X7	3702.Q9SIK2	0	0	0	0	0.831	0.789	0	0.293	0.972
RPS25B	RPS30A	3702.Q9SIK2	3702.P49689	0	0	0	0	0.897	0.884	0.82	0.234	0.998
RPS25B	T25O11.11	3702.Q9SIK2	3702.Q8GRX2	0	0	0	0	0.094	0.624	0.441	0.1	0.805
RPS25B	T22D6.120	3702.Q9SIK2	3702.Q9LEY9	0	0	0	0	0.543	0.531	0.396	0.142	0.874
RPS30A	T1B9.10	3702.P49689	3702.Q9SFV3	0	0	0	0	0.431	0	0	0	0.431
RPS30A	T25O11.11	3702.P49689	3702.Q8GRX2	0	0	0	0	0.048	0.884	0	0.064	0.887
RPS30A	T22D6.120	3702.P49689	3702.Q9LEY9	0	0	0	0	0.688	0.788	0.192	0.121	0.946
RSZ21	Y14	3702.O81127	3702.F4I9J7	0	0	0	0	0.14	0.616	0.554	0.233	0.872
SBT1.4	UCH3	3702.Q9LVJ1	3702.Q8GWE1	0	0	0	0	0	0	0	0.4	0.4
SEC10b	SEC5B	3702.X5JB51	3702.F4HWE6	0	0	0	0	0	0.68	0.774	0.944	0.995
SFGH	T23E18.8	3702.Q8LAS8	3702.F4I2A0	0.115	0	0	0	0	0	0	0.545	0.58
T12J13.13	TIM44-2	3702.Q9SS61	3702.Q5XF06	0	0	0	0	0	0	0	0.651	0.651
T22D6.120	T26B15.16	3702.Q9LEY9	3702.O80897	0	0	0	0	0.122	0.589	0	0.064	0.632
T22D6.120	T25O11.11	3702.Q9LEY9	3702.Q8GRX2	0	0	0	0	0.187	0.518	0.336	0	0.717
T22D6.120	T22K7_10	3702.Q9LEY9	3702.Q9M292	0	0	0	0	0.058	0.526	0	0.07	0.548
T26B15.16	Y14	3702.O80897	3702.F4I9J7	0	0	0	0	0.133	0.049	0.423	0	0.483
TAF4B	TAF6	3702.F4K4L7	3702.Q9MAU3	0	0	0	0	0	0.884	0.826	0.871	0.997
TAF6	XTH25	3702.Q9MAU3	3702.Q38907	0	0	0	0	0	0.359	0.092	0.064	0.407

## Sheet: S5-0.7
#node1	node2	node1_string_id	node2_string_id	neighborhood_on_chromosome	gene_fusion	phylogenetic_cooccurrence	homology	coexpression	experimentally_determined_interaction	database_annotated	automated_textmining	combined_score
A0A1I9LQ55	T1O3.7	3702.A0A1I9LQ55	3702.Q9SJB9	0	0	0	0	0.067	0	0	0.775	0.781
ADH1	CHAT	3702.P06525	3702.Q9SRQ2	0	0	0	0	0	0	0.9	0.167	0.913
ADK2-2	F3N23.8	3702.Q9LZG0	3702.Q84MD7	0	0	0	0	0.055	0	0.9	0	0.901
AGAL2	UGE2	3702.Q8RX86	3702.Q9T0A7	0	0	0	0	0.061	0	0	0.697	0.703
AGD14	T22D6.120	3702.Q8RXE7	3702.Q9LEY9	0	0	0	0	0	0	0	0.76	0.76
AKR2A	ITN1	3702.Q9SAR5	3702.Q9C7A2	0	0	0.44	0	0.045	0	0	0.575	0.752
ALEU	GAMMA-VPE	3702.Q8H166	3702.Q39119	0	0	0	0	0.245	0	0.088	0.752	0.814
ALY1-2	NSRA	3702.Q8L773	3702.A1A6K6	0	0	0	0	0	0	0	0.74	0.74
ATJ2	HSP70-1	3702.P42825	3702.P22953	0	0	0.28	0	0.453	0.277	0.296	0.332	0.841
ATJ2	HSP70-2	3702.P42825	3702.P22954	0	0	0.276	0	0.363	0.277	0.296	0.333	0.815
ATJ2	BIP1	3702.P42825	3702.Q9LKR3	0	0	0.287	0	0.319	0.271	0.136	0.204	0.712
ATJ2	HSP90-2	3702.P42825	3702.P55737	0	0	0	0	0.556	0.225	0.327	0.127	0.771
ATJ2	HSP70-8	3702.P42825	3702.Q9SKY8	0	0	0.256	0	0.296	0.277	0.296	0.416	0.816
ATJ3	HSP70-1	3702.Q94AW8	3702.P22953	0	0	0.274	0	0.571	0.277	0.296	0.549	0.915
ATJ3	HSP70-2	3702.Q94AW8	3702.P22954	0	0	0.27	0	0.308	0.277	0.296	0.112	0.73
ATJ3	HSP90-3	3702.Q94AW8	3702.P51818	0	0	0	0	0.431	0.225	0.327	0.299	0.764
ATJ3	HSP90-2	3702.Q94AW8	3702.P55737	0	0	0	0	0.576	0.225	0.327	0.267	0.816
ATJ3	BIP1	3702.Q94AW8	3702.Q9LKR3	0	0	0.283	0	0.308	0.271	0.136	0.204	0.706
ATJ3	HSP70-8	3702.Q94AW8	3702.Q9SKY8	0	0	0.254	0	0.344	0.277	0.296	0.112	0.738
ATX1	PAA2	3702.Q94BT9	3702.B9DFX7	0	0	0	0	0	0.232	0.182	0.58	0.713
BAN	PAL2	3702.Q9SEV0	3702.P45724	0	0	0	0	0	0	0	0.902	0.902
BGLU44	F22D1.120	3702.Q9LV33	3702.A0A1P8BG25	0	0	0	0	0.097	0	0.65	0.433	0.805
BIP1	HSP70-1	3702.Q9LKR3	3702.P22953	0	0	0.058	0.965	0.282	0.335	0.328	0.436	0.798
BIP1	HSP70-2	3702.Q9LKR3	3702.P22954	0	0	0.058	0.965	0.338	0.335	0.328	0.118	0.709
BIP1	HSP90-3	3702.Q9LKR3	3702.P51818	0	0.001	0	0	0.412	0.314	0.207	0.355	0.766
BIP1	HSP90-2	3702.Q9LKR3	3702.P55737	0	0.001	0	0	0.392	0.314	0.207	0.314	0.742
BIP1	SDF2	3702.Q9LKR3	3702.Q93ZE8	0	0	0	0	0.236	0.154	0	0.809	0.866
BIP1	ERDJ3A	3702.Q9LKR3	3702.Q9SR96	0	0	0	0	0.3	0.565	0.192	0.794	0.942
CHLI2	HEME2	3702.Q5XF33	3702.O22886	0.111	0	0	0	0.436	0	0	0.774	0.877
CHLI2	CRD1	3702.Q5XF33	3702.Q9M591	0	0	0.362	0	0.21	0	0	0.823	0.903
CHMP1A	FREE1	3702.Q8LE58	3702.Q9ASS2	0	0	0	0	0.045	0	0.54	0.38	0.704
CHMP1A	VPS60-1	3702.Q8LE58	3702.Q9LPN5	0	0	0	0	0.114	0.865	0	0.871	0.983
CHMP1A	VPS2.1	3702.Q8LE58	3702.Q9SKI2	0	0	0	0.655	0.162	0.734	0.905	0.488	0.987
CHY1	PED1	3702.Q9LKJ1	3702.Q56WD9	0.078	0	0	0	0.383	0.406	0.334	0.117	0.765
CLPB1	HSFA1B	3702.P42730	3702.O81821	0	0	0	0	0.062	0	0	0.79	0.794
CLPB1	HSP17.6C	3702.P42730	3702.P13853	0.055	0	0	0	0.565	0.072	0	0.724	0.881
CLPB1	HSP17.4A	3702.P42730	3702.P19036	0.055	0	0	0	0.565	0.072	0	0.797	0.912
CLPB1	HSP18.1	3702.P42730	3702.P19037	0.055	0	0	0	0.368	0.072	0	0.895	0.934
CLPB1	HSP70-1	3702.P42730	3702.P22953	0.054	0	0	0	0.278	0.244	0	0.613	0.773
CLPB1	HSP21	3702.P42730	3702.P31170	0.055	0	0	0	0.589	0.072	0	0.901	0.959
CLPB1	HSP90-3	3702.P42730	3702.P51818	0.072	0	0	0	0.321	0.063	0	0.6	0.732
CLPB1	HSP90-2	3702.P42730	3702.P55737	0.072	0	0	0	0.404	0.063	0	0.6	0.765
CLPB1	ERDJ3A	3702.P42730	3702.Q9SR96	0.042	0	0	0	0.415	0.078	0	0.6	0.766
CLPB1	FTSH6	3702.P42730	3702.Q1PDW5	0.042	0	0	0	0.095	0	0	0.763	0.777
CLPB1	HSFA3	3702.P42730	3702.Q8GYY1	0	0	0	0	0.09	0	0	0.8	0.811
CLPB1	HSP17.4B	3702.P42730	3702.Q9SYG1	0.055	0	0	0	0.581	0.072	0	0.555	0.815
CLPB1	HSP22.0	3702.P42730	3702.Q38806	0.055	0	0	0	0.392	0.072	0	0.79	0.873
CLPB1	MBF1C	3702.P42730	3702.Q9LV58	0	0	0	0	0.521	0	0	0.803	0.902
CLPB1	HSP70-8	3702.P42730	3702.Q9SKY8	0.054	0	0	0	0.582	0.244	0	0.802	0.933
CLPB4	HSP90-3	3702.Q8VYJ7	3702.P51818	0.072	0	0	0	0.319	0.063	0	0.622	0.746
CLPB4	HSP70-8	3702.Q8VYJ7	3702.Q9SKY8	0.054	0	0	0	0.524	0.244	0	0.782	0.916
CRD1	HEME2	3702.Q9M591	3702.O22886	0	0	0	0	0.171	0	0	0.73	0.767
CRD1	PORA	3702.Q9M591	3702.Q42536	0	0	0	0	0.079	0	0.903	0.886	0.989
CURT1B	OHP1	3702.Q8LCA1	3702.O81208	0	0	0	0	0.312	0	0.72	0.092	0.809
CURT1B	HCF136	3702.Q8LCA1	3702.O82660	0	0	0	0	0.451	0	0.54	0	0.736
CURT1B	PSBR	3702.Q8LCA1	3702.P27202	0	0	0	0	0.31	0	0.36	0.652	0.832
CURT1B	LHCA4	3702.Q8LCA1	3702.P27521	0	0	0	0	0.306	0	0.54	0.54	0.84
CURT1B	PPD3	3702.Q8LCA1	3702.Q9S720	0	0	0	0	0.251	0	0.36	0.546	0.763
CYN	Q9LIH2_ARATH	3702.O22683	3702.Q9LIH2	0	0	0	0	0.06	0.758	0	0.237	0.811
CYP22	T26B15.16	3702.Q9ZVJ4	3702.O80897	0	0	0	0	0	0.762	0.111	0.056	0.782
CYP22	F10K1.12	3702.Q9ZVJ4	3702.Q0WMV8	0	0	0	0	0.272	0.623	0	0.193	0.759
CYP22	MXC9_15	3702.Q9ZVJ4	3702.Q9FMP4	0	0	0	0	0.159	0.623	0.096	0.191	0.737
DHQS	PAL2	3702.Q8VYV7	3702.P45724	0	0	0	0	0.081	0	0	0.709	0.721
DIR2	MXA21.17	3702.Q9FIG7	3702.Q9FF39	0	0	0	0	0	0	0	0.772	0.772
DJC65	DJC77	3702.Q9SH08	3702.Q9SJI1	0	0	0	0	0.218	0	0	0.801	0.837
Dl4895c	L73G19.60	3702.Q8LA96	3702.Q9SZZ6	0	0	0	0	0	0.533	0	0.795	0.9
EGY3	FTSH6	3702.Q9LMU1	3702.Q1PDW5	0.044	0	0	0	0.152	0	0	0.832	0.852
EIF2B	TIF3C1	3702.Q41969	3702.O49160	0	0	0	0	0.375	0.825	0.854	0.923	0.998
EIF2B	T22D6.120	3702.Q41969	3702.Q9LEY9	0	0	0	0	0.315	0.545	0.423	0	0.804
EIF2B	T1O3.7	3702.Q41969	3702.Q9SJB9	0	0	0	0	0.549	0.829	0.601	0.284	0.975
EIF2B	IF2AH_ARATH	3702.Q41969	3702.Q9SIZ2	0	0	0	0	0.649	0.86	0.958	0.318	0.998
EMB2799	PDE338	3702.Q8VZB1	3702.Q9M9H4	0	0	0	0	0	0	0	0.739	0.739
ENODL17	Q8L7T4_ARATH	3702.Q39131	3702.Q8L7T4	0	0	0	0	0	0	0	0.74	0.74
EP3	HEL	3702.Q9M2U5	3702.P43082	0	0	0	0	0	0	0	0.719	0.719
ERDJ3A	HSP70-8	3702.Q9SR96	3702.Q9SKY8	0	0	0.446	0	0.374	0.178	0.173	0.049	0.735
F10K1.12	T26B15.16	3702.Q0WMV8	3702.O80897	0	0	0	0	0	0.926	0.571	0.436	0.98
F10K1.12	MXC9_15	3702.Q0WMV8	3702.Q9FMP4	0	0	0	0	0.293	0.884	0.5	0.409	0.972
F11A3.17	F17A22.24	3702.Q9SK74	3702.Q84W91	0	0	0	0	0	0.07	0	0.827	0.832
F11C18.80	IF2AH_ARATH	3702.Q8GUP3	3702.Q9SIZ2	0	0	0	0	0.061	0	0	0.89	0.892
F15D2.28	F19C24.25	3702.Q8VZT4	3702.Q96253	0	0	0	0	0.068	0.667	0.499	0.243	0.866
F18K10.11	ISE2	3702.Q9LPP3	3702.B9DFG3	0	0	0	0	0.267	0.312	0.591	0	0.775
F18K10.11	T22D6.120	3702.Q9LPP3	3702.Q9LEY9	0	0	0	0	0.57	0.716	0	0.072	0.876
F18K10.11	PDE338	3702.Q9LPP3	3702.Q9M9H4	0	0	0	0	0.629	0.884	0.639	0.225	0.986
F19C24.25	SCPL29	3702.Q96253	3702.Q949Q7	0	0	0	0	0.065	0	0	0.739	0.745
F1N18.11	T22D6.120	3702.F4I354	3702.Q9LEY9	0.077	0	0	0	0.64	0	0	0.182	0.704
F3H9.20	F7G19.7	3702.Q9FZ88	3702.F4HZD1	0	0	0	0	0	0.057	0	0.758	0.762
F3N23.8	NAPRT1	3702.Q84MD7	3702.Q8RWM2	0	0	0	0	0	0	0.9	0	0.9
F3O9.2	RH8	3702.Q8VYC9	3702.Q8RXK6	0	0	0	0	0	0	0	0.795	0.795
F3O9.2	RPL29A	3702.Q8VYC9	3702.Q9M7X7	0	0	0	0	0.072	0.884	0	0	0.887
F4J3A9_ARATH	T22D6.120	3702.F4J3A9	3702.Q9LEY9	0	0	0	0	0.337	0.669	0.441	0.158	0.882
F7F23.11	T10P11.17	3702.Q9C8X4	3702.O22773	0	0	0	0	0.305	0	0	0.808	0.86
F7G19.7	OTU3	3702.F4HZD1	3702.Q8GYW0	0	0	0	0	0	0	0	0.759	0.759
FKBP13	LQY1	3702.Q9SCY2	3702.Q8GSJ6	0	0	0	0	0.492	0	0	0.717	0.85
FKBP13	FKBP16-1	3702.Q9SCY2	3702.Q944B0	0	0	0.346	0	0.168	0	0	0.896	0.938
FKBP16-1	FKBP20-2	3702.Q944B0	3702.Q0WRJ7	0	0	0.336	0	0.161	0.196	0	0.805	0.901
FKBP20-2	LQY1	3702.Q0WRJ7	3702.Q8GSJ6	0	0	0	0	0.21	0	0	0.791	0.827
FOLD2	GDCST	3702.Q9LHH7	3702.O65396	0.109	0	0	0	0.508	0	0.482	0.26	0.809
FREE1	NBR1	3702.Q9ASS2	3702.Q9SB64	0	0	0	0	0.232	0	0	0.65	0.719
FREE1	VPS2.1	3702.Q9ASS2	3702.Q9SKI2	0	0	0	0	0.169	0	0.72	0.795	0.948
FRO7	MFL1	3702.Q3KTM0	3702.Q9FHX2	0	0	0	0	0	0	0	0.794	0.794
FTSH6	HSP21	3702.Q1PDW5	3702.P31170	0	0	0	0	0.073	0	0	0.799	0.805
GAMMA-VPE	RD19A	3702.Q39119	3702.P43296	0	0	0	0	0.282	0	0.085	0.764	0.831
GDCST	SHM4	3702.O65396	3702.O23254	0.108	0	0	0	0.334	0.078	0.944	0.42	0.979
GDCST	ISPH	3702.O65396	3702.Q94B35	0.116	0	0	0	0.173	0	0.537	0.297	0.73
GDCST	GLN1-2	3702.O65396	3702.Q8LCE1	0.067	0	0	0	0.048	0	0.6	0.626	0.849
GLN1-2	RCA	3702.Q8LCE1	3702.P10896	0	0	0	0	0.115	0.052	0	0.695	0.721
GLN1-2	PPC3	3702.Q8LCE1	3702.Q84VW9	0	0	0	0	0.126	0	0	0.817	0.833
GPX6	GSTU8	3702.O48646	3702.Q9SR36	0	0	0	0	0	0	0.65	0.321	0.752
GPX6	GSTU19	3702.O48646	3702.Q9ZRW8	0	0	0	0	0.137	0	0.65	0.665	0.89
HCF136	OHP1	3702.O82660	3702.O81208	0	0	0	0	0.211	0	0.54	0.758	0.904
HCF136	RCA	3702.O82660	3702.P10896	0	0	0	0	0.306	0	0	0.697	0.78
HCF136	LQY1	3702.O82660	3702.Q8GSJ6	0	0	0	0	0.45	0	0	0.699	0.827
HCF136	OHP2	3702.O82660	3702.Q9FEC1	0	0	0	0	0.106	0	0	0.85	0.86
HEL	LOX2	3702.P43082	3702.P38418	0	0	0	0	0.05	0	0	0.794	0.795
HEL	PAL2	3702.P43082	3702.P45724	0	0	0	0	0	0	0	0.757	0.757
HEME2	PORA	3702.O22886	3702.Q42536	0	0	0	0	0.058	0	0	0.824	0.827
HOP1	HSP90-3	3702.Q9LNB6	3702.P51818	0	0	0	0	0.098	0.513	0.348	0.166	0.729
HOP1	HSP90-2	3702.Q9LNB6	3702.P55737	0	0	0	0	0.1	0.513	0.348	0.166	0.729
HSFA1B	HSP21	3702.O81821	3702.P31170	0	0	0	0	0.049	0	0	0.74	0.743
HSFA1B	HSP22.0	3702.O81821	3702.Q38806	0	0	0	0	0.049	0	0	0.742	0.745
HSFA1B	HSP18.1	3702.O81821	3702.P19037	0	0	0	0	0.049	0	0	0.782	0.783
HSFA1B	MBF1C	3702.O81821	3702.Q9LV58	0	0	0	0	0	0	0	0.785	0.785
HSFA3	HSP18.1	3702.Q8GYY1	3702.P19037	0	0	0	0	0.055	0	0	0.796	0.8
HSFA3	HSP21	3702.Q8GYY1	3702.P31170	0	0	0	0	0.064	0	0	0.797	0.802
HSFA3	HSP22.0	3702.Q8GYY1	3702.Q38806	0	0	0	0	0.064	0	0	0.741	0.748
HSFA3	MBF1C	3702.Q8GYY1	3702.Q9LV58	0	0	0	0	0.044	0	0	0.795	0.795
HSP17.4A	HSP70-8	3702.P19036	3702.Q9SKY8	0.051	0	0	0	0.527	0.049	0	0.584	0.798
HSP17.4B	HSP70-8	3702.Q9SYG1	3702.Q9SKY8	0.051	0	0	0	0.571	0.049	0	0.588	0.819
HSP17.6C	HSP22.0	3702.P13853	3702.Q38806	0	0	0.09	0.9	0.45	0	0	0.464	0.708
HSP17.6C	HSP21	3702.P13853	3702.P31170	0	0	0.156	0.756	0.45	0	0	0.508	0.751
HSP17.6C	HSP70-8	3702.P13853	3702.Q9SKY8	0.051	0	0	0	0.58	0.049	0	0.718	0.879
HSP18.1	HSP70-8	3702.P19037	3702.Q9SKY8	0.051	0	0	0	0.458	0.049	0	0.673	0.818
HSP21	HSP22.0	3702.P31170	3702.Q38806	0	0	0.186	0.699	0.504	0	0	0.581	0.816
HSP21	HSP70-8	3702.P31170	3702.Q9SKY8	0.051	0	0	0	0.541	0.049	0	0.68	0.85
HSP22.0	HSP70-8	3702.Q38806	3702.Q9SKY8	0.051	0	0	0	0.568	0.049	0	0.551	0.801
HSP70-1	RAR1	3702.P22953	3702.Q9SE33	0	0	0	0	0.051	0.292	0	0.603	0.709
HSP70-1	HSP90-3	3702.P22953	3702.P51818	0	0.001	0	0	0.408	0.379	0.306	0.464	0.845
HSP70-1	HSP90-2	3702.P22953	3702.P55737	0	0.001	0	0	0.417	0.379	0.306	0.772	0.935
HSP70-2	HSP90-2	3702.P22954	3702.P55737	0	0.001	0	0	0.411	0.379	0.306	0.197	0.769
HSP70-2	HSP90-3	3702.P22954	3702.P51818	0	0.001	0	0	0.406	0.379	0.306	0.227	0.775
HSP70-8	HSP90-3	3702.Q9SKY8	3702.P51818	0	0	0	0	0.345	0.379	0.306	0.373	0.799
HSP70-8	HSP90-2	3702.Q9SKY8	3702.P55737	0	0	0	0	0.382	0.379	0.306	0.522	0.855
HSP90-2	Q29PY0_ARATH	3702.P55737	3702.Q29PY0	0	0	0	0	0.324	0.379	0.306	0.117	0.708
HSP90-2	TTL1	3702.P55737	3702.Q9MAH1	0.064	0	0	0	0.116	0.595	0.33	0.182	0.782
HSP90-2	MEC18.18	3702.P55737	3702.Q9LHL7	0	0	0	0	0.539	0.658	0	0.243	0.87
HSP90-2	RAR1	3702.P55737	3702.Q9SE33	0	0	0	0	0.064	0.777	0.8	0.639	0.982
HSP90-3	Q29PY0_ARATH	3702.P51818	3702.Q29PY0	0	0	0	0	0.324	0.379	0.306	0.117	0.708
HSP90-3	TTL1	3702.P51818	3702.Q9MAH1	0.064	0	0	0	0.116	0.595	0.33	0.182	0.782
HSP90-3	MEC18.18	3702.P51818	3702.Q9LHL7	0	0	0	0	0.401	0.658	0	0.243	0.831
HSP90-3	RAR1	3702.P51818	3702.Q9SE33	0	0	0	0	0.064	0.723	0.8	0.245	0.955
IF2AH_ARATH	TIF3C1	3702.Q9SIZ2	3702.O49160	0	0	0	0	0.399	0.884	0.866	0.343	0.993
IF2AH_ARATH	T22D6.120	3702.Q9SIZ2	3702.Q9LEY9	0	0	0	0	0.508	0.624	0.471	0	0.893
IF2AH_ARATH	T1O3.7	3702.Q9SIZ2	3702.Q9SJB9	0	0	0	0	0.536	0.884	0.635	0.321	0.984
ISE2	PDE338	3702.B9DFG3	3702.Q9M9H4	0	0	0	0	0.323	0.245	0.394	0.326	0.763
LAC7	PAL2	3702.Q9SR40	3702.P45724	0	0	0	0	0.057	0	0	0.799	0.802
LHCA4	OHP1	3702.P27521	3702.O81208	0	0	0	0	0.177	0	0.54	0.547	0.813
LHCA4	PSBR	3702.P27521	3702.P27202	0	0	0	0	0.448	0.044	0.36	0.755	0.906
LHCA4	OHP2	3702.P27521	3702.Q9FEC1	0	0	0	0	0.115	0	0	0.737	0.757
LOX2	PLAT1	3702.P38418	3702.O65660	0	0	0	0	0	0.056	0.084	0.695	0.713
LOX2	PAL2	3702.P38418	3702.P45724	0	0	0	0	0	0	0	0.796	0.796
LQY1	OHP1	3702.Q8GSJ6	3702.O81208	0	0	0	0	0.461	0	0	0.636	0.795
LQY1	OHP2	3702.Q8GSJ6	3702.Q9FEC1	0	0	0	0	0.254	0	0	0.719	0.781
MBF1C	RPL29A	3702.Q9LV58	3702.Q9M7X7	0	0	0	0	0.155	0.763	0	0.084	0.8
MEC18.18	T1P2.12	3702.Q9LHL7	3702.F4I4Q9	0	0	0	0	0.667	0.055	0	0.143	0.706
MXC9_15	T26B15.16	3702.Q9FMP4	3702.O80897	0	0	0	0	0.175	0.925	0.794	0.333	0.99
NAPRT1	PARP2	3702.Q8RWM2	3702.Q11207	0	0	0	0	0	0	0	0.741	0.741
NPSN13	SYP131	3702.Q9LRP1	3702.Q9SRV7	0	0	0	0	0	0	0.54	0.792	0.9
NRPB8B	TAF4B	3702.Q9M1A8	3702.F4K4L7	0	0	0	0	0	0.413	0.625	0	0.77
NRPB8B	T22D6.120	3702.Q9M1A8	3702.Q9LEY9	0	0	0	0	0.749	0.053	0	0.091	0.765
NRPB8B	TFIIS	3702.Q9M1A8	3702.Q9ZVH8	0	0	0	0	0.127	0.61	0.386	0.236	0.819
OHP1	OHP2	3702.O81208	3702.Q9FEC1	0	0	0	0	0.308	0	0	0.987	0.991
PARP2	TAF4B	3702.Q11207	3702.F4K4L7	0	0	0	0	0	0	0	0.891	0.891
PBS1	RAR1	3702.Q9FE20	3702.Q9SE33	0	0	0	0	0	0	0	0.736	0.736
PDE338	TIG	3702.Q9M9H4	3702.Q8S9L5	0.109	0	0	0	0.807	0.165	0	0.411	0.904
PPD3	PPD5	3702.Q9S720	3702.P82715	0	0	0	0	0.187	0	0.36	0.796	0.884
PPD3	PPD6	3702.Q9S720	3702.Q9LXX5	0	0	0	0	0.305	0	0.36	0.801	0.903
PPD4	PPD5	3702.O49292	3702.P82715	0	0	0	0	0.143	0	0.36	0.739	0.844
PPD5	PPD6	3702.P82715	3702.Q9LXX5	0	0	0	0	0.251	0	0.36	0.898	0.946
Q9LS97_ARATH	T26B15.16	3702.Q9LS97	3702.O80897	0	0	0	0	0.045	0.881	0	0.841	0.98
RD19A	RD21B	3702.P43296	3702.Q9FMH8	0	0	0.12	0.837	0.153	0.256	0.474	0.339	0.772
RD21B	T30N20_40	3702.Q9FMH8	3702.Q8S9J6	0	0	0	0	0.077	0.078	0.203	0.75	0.808
RD21B	SYP131	3702.Q9FMH8	3702.Q9SRV7	0	0	0	0	0	0.813	0	0	0.813
RFC3-2	YBEY	3702.Q948R9	3702.Q8L5Z4	0	0	0	0	0.069	0	0	0.784	0.79
RPL29A	SRP14	3702.Q9M7X7	3702.O04421	0	0	0	0	0.097	0.867	0	0.072	0.878
RPL29A	T22D6.120	3702.Q9M7X7	3702.Q9LEY9	0	0	0	0	0.602	0.642	0.449	0.101	0.92
RPL29A	T1O3.7	3702.Q9M7X7	3702.Q9SJB9	0	0	0	0	0.375	0	0.635	0	0.762
T1O3.7	TIF3C1	3702.Q9SJB9	3702.O49160	0	0	0	0	0.118	0.884	0.85	0.091	0.984
T1O3.7	T22D6.120	3702.Q9SJB9	3702.Q9LEY9	0.061	0	0	0	0.589	0.61	0.421	0.191	0.916
T22D6.120	TIF3C1	3702.Q9LEY9	3702.O49160	0	0	0	0	0.196	0.629	0.347	0	0.788
VPS2.1	VPS60-1	3702.Q9SKI2	3702.Q9LPN5	0	0	0	0	0.484	0.534	0.453	0.846	0.977
