# Supplementary material for: Comparative proteomics in tall fescue to reveal underlying mechanisms for improving Photosystem II thermotolerance during heat stress memory
Source: BMC Genomics. 2024 Jul 9;25:683. doi: 10.1186/s12864-024-10580-z (PMC11232258; doi:10.1186/s12864-024-10580-z)
Supplement: Supplementary file 3 — Supplementary Material 3 [file 12864_2024_10580_MOESM3_ESM.xlsx]

## Sheet: Legends
Table S3 Legends
1. Accession: A unique identifier or database entry number assigned to a protein, used to denote a specific protein sequence.
2. R4/S0: This is the average ratio of protein expression levels between a specific experimental condition (R4) and a control or baseline condition (S0).
3. S5/S0: Similar to R4/S0, this average ratio represents the comparison of protein expression levels between another experimental condition (S5) and the control condition (S0).
4. S5/R4: The average ratio represents the comparison of protein expression levels between experimental condition (S5) and experimental condition (R4).
5. Cluster: It refers to a group of proteins that show similar expression patterns by Mfuzz's fuzzy C-means algorithm.
6. Name: It refers to the common or scientific name assigned to a protein after searching the STRING Arabidopsis database.
7.Annotations: Annotations are complementary information to protein names, and the data were obtained from the STRING Arabidopsis database.
8

## Sheet: R4-specific DAPs
Accession	R4/S0	S5/S0	Cluster	Name	annotation
comp_71_123536_c0_seq5	1.54927	0.984327	9	EMB86	Alanine--tRNA ligase, chloroplastic/mitochondrial; Catalyzes the attachment of alanine to tRNA(Ala) in a two-step reaction: alanine is first activated by ATP to form Ala- AMP and then transferred to the acceptor end of tRNA(Ala). Also edits incorrectly charged tRNA(Ala) via its editing domain
comp_159_133854_c1_seq24	1.3093	1.14713	9	K24G6.12	LOW PSII ACCUMULATION protein (DUF1995); Its function is described as molecular_function unknown; Involved in biological_process unknown; Located in chloroplast; Expressed in 22 plant structures; Expressed during 13 growth stages; Contains the following InterPro domains: Domain of unknown function DUF1995 (InterPro:IPR018962); BEST Arabidopsis thaliana protein match is: Low PSII Accumulation 3 (T…
comp_71_121461_c0_seq105	1.28592	0.987742	9	CTPA1	Carboxyl-terminal processing protease; Protease involved in the C-terminal processing of the chloroplastic D1 protein of photosystem II. This proteolytic processing is necessary to allow the light-driven assembly of the tetranuclear manganese cluster, which is responsible for photosynthetic water oxidation
comp_71_118790_c0_seq3	1.27618	1.11329	9	MGD1	Monogalactosyldiacylglycerol synthase 1, chloroplastic; Involved in the synthesis of the major structural component of photosynthetic membranes. Required for proper thylakoid membrane biogenesis. Does not discriminate between prokaryotic (18:1/16:0) or eukaryotic (18:2/18:2) 1,2- diacylglycerol species, but operates with some preference for the prokaryotic one; Belongs to the glycosyltransferase …
comp_71_116975_c0_seq3	1.2443	1.00282	9	T23E18.8	Prolyl oligopeptidase family protein; Its function is described as serine-type peptidase activity, serine-type endopeptidase activity; Involved in proteolysis; Located in chloroplast; Expressed in 24 plant structures; Expressed during 15 growth stages; Contains the following InterPro domains: Peptidase S9, prolyl oligopeptidase, catalytic domain (InterPro:IPR001375), Peptidase S9A, oligopeptidase…
comp_159_123625_c1_seq4	1.24064	0.908169	9	FD2	2Fe-2S ferredoxin-like superfamily protein; Ferredoxins are iron-sulfur proteins that transfer electrons in a wide variety of metabolic reactions; Belongs to the 2Fe2S plant-type ferredoxin family
comp_71_117175_c0_seq11	1.23799	1.14944	9	HCAR	Coenzyme F420 hydrogenase family / dehydrogenase, beta subunit family; Probable iron-sulfur flavoprotein that converts 7- hydroxymethyl chlorophyll a to chlorophyll a using ferredoxin as a reducing equivalent. Catalyzes the reduction of a hydroxymethyl group to a methyl group. Belongs to the chlorophyll catabolic enzymes (CCEs)
comp_71_113460_c0_seq1	1.23263	0.836921	9	MAP1B	Methionine aminopeptidase 1B, chloroplastic; Removes the N-terminal methionine from nascent proteins. The N-terminal methionine is often cleaved when the second residue in the primary sequence is small and uncharged (Met-Ala-, Cys, Gly, Pro, Ser, Thr, or Val); Belongs to the peptidase M24A family. Methionine aminopeptidase type 1 subfamily
comp_159_128566_c0_seq5	1.21772	0.955427	9	PIFI	Post-illumination chlorophyll fluorescence increase; Encodes a chloroplast-targeted protein localized in the stroma that is a novel component essential for NDH-mediated non-photochemical reduction of the plastoquinone pool in chlororespiratory electron transport
comp_71_106493_c0_seq1	1.21348	1.02786	9	FTSZ1	Homolog of bacterial cytokinesis Z-ring protein FTSZ 1-1; Exhibits GTPase activity. Component of the plastid division machinery that forms a contractile ring at the division site. Required for plastid division in a dose-dependent manner. Involved in blue light-induced chloroplast movements. May regulate thylakoid development; Belongs to the FtsZ family
comp_71_114098_c0_seq1	1.20601	1.07257	9	FC2	Ferrochelatase-2, chloroplastic; Catalyzes the last step of heme biosynthesis by inserting ferrous iron into protoporphyrin IX to produce protoheme. Produces heme for photosynthetic cytochromes, and for proteins involved in abiotic and biotic stress responses. May play a role in the quality control of individual chloroplasts during photo-oxidative stress through regulation of heme biosynthesis; B…
comp_159_135077_c0_seq2	1.33777	1.01578	9	MEE13.8	P-loop containing nucleoside triphosphate hydrolases superfamily protein; Its function is described as hydrolase activity, DNA binding, ATP binding; Involved in biological_process unknown; Located in chloroplast, chloroplast envelope; Expressed in 22 plant structures; Expressed during 13 growth stages; Contains the following InterPro domains: Restriction endonuclease, type I, R subunit/Type III, …
comp_71_112606_c0_seq23	1.29664	1.18584	9	RBCX1	Homologue of cyanobacterial rbcx 1; Chaperone involved in RuBisCO assembly process
comp_159_122699_c1_seq1	1.28841	0.845824	9	BCA2	Beta carbonic anhydrase 2; Encodes a beta carbonic anhydrase likely to be localized in the cytoplasm. Expression of its mRNA is seen in etiolated seedlings and points to a possible nonphotosynthetic role for this isoform
comp_159_125998_c0_seq1	1.73137	1.19107	9	PME31	Pectin methylesterase 31; Acts in the modification of cell walls via demethylesterification of cell wall pectin (By similarity). Acts in a blockwise manner, resulting in a cell wall rigidification; Belongs to the pectinesterase family
comp_159_133262_c0_seq4	1.50844	0.969306	9	T22K7_10	M28 Zn-peptidase nicastrin; Nicalin; May antagonize Nodal signaling and subsequent organization of axial structures during mesodermal patterning
comp_71_121381_c0_seq3	1.31968	0.96546	9	CYP72A15	Cytochrome P450, family 72, subfamily A, polypeptide 15; Putative cytochrome P450
comp_71_104758_c0_seq1	1.31252	1.12772	9	GDH3	Glycine cleavage system H protein 3, mitochondrial; The glycine decarboxylase (GDC) or glycine cleavage system catalyzes the degradation of glycine. The H protein shuttles the methylamine group of glycine from the P protein to the T protein (By similarity); Belongs to the GcvH family
comp_159_126569_c0_seq9	1.2544	0.97404	9
comp_71_110031_c0_seq5	1.25066	1.11317	9	PIP2-1	A member of the plasma membrane intrinsic protein subfamily PIP2. localizes to the plasma membrane and exhibits water transport activity in Xenopus oocyte. expressed specifically in the vascular bundles and protein level increases slightly during leaf dev. When expressed in yeast cells can conduct hydrogen peroxide into those cells; Belongs to the MIP/aquaporin (TC 1.A.8) family. PIP (TC 1.A.8.11…
comp_159_132396_c0_seq2	1.24574	1.02444	9
comp_71_113628_c0_seq1	1.23482	1.05158	9
comp_159_120954_c0_seq1	1.23339	1.15815	9	TMN1	Transmembrane 9 superfamily member 1; Encodes an Arabidopsis Transmembrane nine (TMN) protein. Transmembrane nine (TM9) proteins are localized in the secretory pathway of eukaryotic cells and are involved in cell adhesion and phagocytosis
comp_159_125373_c0_seq2	1.22759	1.04524	9	Q682I4_ARATH	NADH dehydrogenase ubiquinone 1 alpha subcomplex assembly factor-like protein (DUF498/DUF598); Protein of unknown function (DUF498/DUF598); Contains the following InterPro domains: Protein of unknown function DUF498 (InterPro:IPR007523); BEST Arabidopsis thaliana protein match is: Protein of unknown function (DUF498/DUF598) (TAIR:AT2G44525.1); Has 753 Blast hits to 753 proteins in 341 species: Ar…
comp_71_107559_c0_seq2	1.22193	1.15283	9
comp_71_109193_c0_seq1	1.21917	1.04278	9	SFGH	Arabidopsis thaliana s-formylglutathione hydrolase; S-formylglutathione hydrolase; Serine hydrolase involved in the detoxification of formaldehyde
comp_159_135088_c0_seq2	1.20816	1.11951	9	CAD1	MAC/Perforin domain-containing protein; Encodes a protein containing a domain with significant homology to the MACPF (membrane attack complex and perforin) domain of complements and perforin proteins that are involved in innate immunity in animals. Transgenic <i>cad1-1</i> mutant plants show lesions seen in the hypersensitive response, as well as a spontaneous activation of expression of pathogen…
comp_71_77840_c0_seq2	1.2013	1.15167	4
comp_159_128959_c0_seq3	0.83333	1.10046	3	Y14	Rna-binding (rrm/rbd/rnp motifs) family protein; Core component of the splicing-dependent multiprotein exon junction complex (EJC) deposited at splice junctions on mRNAs. The EJC is a dynamic structure consisting of core proteins and several peripheral nuclear and cytoplasmic associated factors that join the complex only transiently either during EJC assembly or during subsequent mRNA metabolism.…
comp_159_125804_c0_seq1	0.833069	0.861751	7	F21J9.2	3-oxoacyl-[acyl-carrier-protein] reductase, chloroplastic; NAD(P)-binding Rossmann-fold superfamily protein; Its function is described as 3-oxoacyl-[acyl-carrier-protein] reductase activity, copper ion binding; Involved in oxidation reduction, metabolic process, fatty acid biosynthetic process; Located in chloroplast stroma, chloroplast, chloroplast envelope; Expressed in 24 plant structures; Exp…
comp_71_121776_c1_seq1	0.831522	0.95878	7	CAM7	Z-box binding factor 3; Calmodulin-7; Calmodulin mediates the control of a large number of enzymes, ion channels and other proteins by Ca(2+). Among the enzymes to be stimulated by the calmodulin-Ca(2+) complex are a number of protein kinases and phosphatases. Activates MPK8 in vitro
comp_71_118954_c0_seq1	0.830962	0.897252	7	AMC4	Metacaspase 2d; Metacaspase-4; Cysteine protease that cleaves specifically after arginine or lysine residues. Does not cleave caspase-specific substrates. Plays a positive regulatory role in biotic and abiotic stress-induced programmed cell death
comp_159_133114_c0_seq11	0.830022	0.884619	7	MLO5	A member of a large family of seven-transmembrane domain proteins specific to plants, homologs of the barley mildew resistance locus o (MLO) protein. The Arabidopsis genome contains 15 genes encoding MLO proteins, with localization in plasma membrane. Phylogenetic analysis revealed four clades of closely-related AtMLO genes. ATMLO5 belongs to the clade III, with AtMLO7, AtMLO8, AtMLO9, and AtMLO1…
comp_71_114575_c0_seq2	0.829738	1.14831	3	AL4	PHD finger protein ALFIN-LIKE 4; Histone-binding component that specifically recognizes H3 tails trimethylated on 'Lys-4' (H3K4me3), which mark transcription start sites of virtually all active genes
comp_71_103767_c0_seq2	0.829455	1.1232	3
comp_71_125712_c0_seq4	0.828963	0.862097	7	RGP5	Reversibly glycosylated polypeptide / udp-arabinopyranose mutase; Alpha-1,4-glucan-protein synthase family protein; Probable UDP-L-arabinose mutase involved in the biosynthesis of cell wall non-cellulosic polysaccharides; Belongs to the RGP family
comp_71_114696_c0_seq1	0.828628	0.975659	7
comp_71_123982_c0_seq38	0.828622	1.00378	3
comp_71_101711_c0_seq1	0.828477	0.950703	7	RPS25B	Ribosomal protein S25 family protein; Its function is described as structural constituent of ribosome; Involved in translation; Located in cytosolic small ribosomal subunit, cytosolic ribosome, ribosome, plasma membrane; Expressed in 23 plant structures; Expressed during 13 growth stages; Contains the following InterPro domains: Ribosomal protein S25 (InterPro:IPR004977); BEST Arabidopsis thalian…
comp_71_117616_c0_seq3	0.828295	1.06069	3	TIM44-2	Mitochondrial import inner membrane translocase subunit TIM44-2; Essential component of the PAM complex, a complex required for the translocation of transit peptide-containing proteins from the inner membrane into the mitochondrial matrix in an ATP-dependent manner. Recruits mitochondrial HSP70 to drive protein translocation into the matrix using ATP as an energy source (By similarity)
comp_71_118807_c1_seq3	0.827559	1.12162	3	ATsEH	Putative epoxide hydrolase atseh; Encodes a soluble epoxide hydrolase whose expression is induced by auxin and water stress
comp_159_120330_c0_seq3	0.827545	1.19942	3	T12C22.11	YbaK/aminoacyl-tRNA synthetase-associated domain; Contains the following InterPro domains: YbaK/aminoacyl-tRNA synthetase-associated domain (InterPro:IPR007214); Has 35333 Blast hits to 34131 proteins in 2444 species: Archae - 798; Bacteria - 22429; Metazoa - 974; Fungi - 991; Plants - 531; Viruses - 0; Other Eukaryotes - 9610 (source: NCBI BLink)
comp_159_126711_c1_seq10	0.827396	0.940923	7	UROS	Uroporphyrinogen-III synthase, chloroplastic; Encodes a uroporphyrinogen-III synthase involved in tetrapyrrole biosynthesis. The protein localizes to the chloroplast. Member of the plant-specific DUF724 protein family. Arabidopsis has 10 DUF724 proteins. Loss of function mutant has a WT phenotype
comp_71_125310_c0_seq3	0.826644	0.974274	7	SUVH6	Histone-lysine N-methyltransferase, H3 lysine-9 specific SUVH6; Encodes a SU(VAR)3-9 homolog, a methyltransferase involved in histone methylation. The protein was shown to bind to methylated cytosines of CG, CNG and CNN motifs but has a preference for the latter two. This is a member of a subfamily of SET proteins that shares a conserved SRA domain; Belongs to the class V-like SAM-binding methylt…
comp_159_116530_c0_seq1	0.826102	0.884862	7	F4JEK7_ARATH	Ribosomal protein L34; Its function is described as structural constituent of ribosome; Involved in translation; Located in ribosome, intracellular; Contains the following InterPro domains: Ribosomal protein L34 (InterPro:IPR000271), Ribosomal protein L34, conserved site (InterPro:IPR020939); Has 5121 Blast hits to 5121 proteins in 2273 species: Archae - 0; Bacteria - 4770; Metazoa - 9; Fungi - 6…
comp_159_132658_c0_seq54	0.825465	1.01638	3	BHLH130	Basic helix-loop-helix (bHLH) DNA-binding superfamily protein; Its function is described as DNA binding, sequence-specific DNA binding transcription factor activity; Involved in regulation of transcription; Located in nucleus; Expressed in 16 plant structures; Expressed during 8 growth stages; Contains the following InterPro domains: Helix-loop-helix DNA-binding domain (InterPro:IPR001092), Helix…
comp_159_124645_c0_seq3	0.824479	1.01374	3	SYP21	Syntaxin of plants 21; Member of SYP2 Gene Family. Over-expression of the gene in tobacco protoplasts leads to a disruption of vacuolar transport from the prevacuolar compartment (PVC) to the vacuole, but not from the Golgi apparatus to the plasma membrane
comp_71_126081_c1_seq1	0.823769	0.915953	7	Q0WV86	Uncharacterized protein At3g48200; Unknown protein; Its function is described as molecular_function unknown; Involved in biological_process unknown; Located in endomembrane system; Expressed in 21 plant structures; Expressed during 13 growth stages; Has 210 Blast hits to 148 proteins in 42 species: Archae - 0; Bacteria - 118; Metazoa - 0; Fungi - 0; Plants - 48; Viruses - 0; Other Eukaryotes - 44…
comp_71_109452_c2_seq3	0.823143	1.00992	3	TRX-M4	Arabidopsis thioredoxin m-type 4; Thioredoxin M4, chloroplastic; Thiol-disulfide oxidoreductase involved in the redox regulation of enzyme of the oxidative pentose phosphate pathway. Under reducing conditions, inhibits the glucose-6-phosphate dehydrogenase
comp_71_106710_c0_seq1	0.821748	1.10665	3	SHM4	Glycine hydroxymethyltransferase; Encodes a serine hydroxymethyltransferase maximally expressed in root
comp_71_107042_c0_seq1	0.821153	1.03497	3	F2J10.10	Putative tubulin alpha-6 chain; Unknown protein; Its function is described as molecular_function unknown; Involved in biological_process unknown; Located in chloroplast thylakoid membrane, chloroplast; Expressed in 24 plant structures; Expressed during 15 growth stages; Has 72 Blast hits to 72 proteins in 27 species: Archae - 0; Bacteria - 0; Metazoa - 0; Fungi - 0; Plants - 72; Viruses - 0; Othe…
comp_71_121658_c1_seq2	0.820664	1.05012	3	PHT1-4	Mfs transporter, phs family, inorganic phosphate transporter; Encodes Pht1;4, a member of the Pht1 family of phosphate transporters which include: Pht1;1/At5g43350, Pht1;2/At5g43370, Pht1;3/At5g43360, Pht1;4/At2g38940, Pht1;5/At2g32830, Pht1;6/At5g43340, Pht1;7/At3g54700, Pht1;8/At1g20860, Pht1;9/At1g76430 (Plant Journal 2002, 31:341)
comp_159_126262_c2_seq1	0.820427	0.862842	7	F27B13.200	Uncharacterized protein F27B13.200; Unknown protein; Its function is described as molecular_function unknown; Involved in biological_process unknown; Located in plasma membrane; Expressed in 23 plant structures; Expressed during 15 growth stages; Has 30201 Blast hits to 17322 proteins in 780 species: Archae - 12; Bacteria - 1396; Metazoa - 17338; Fungi - 3422; Plants - 5037; Viruses - 0; Other Eu…
comp_71_83506_c0_seq1	0.819259	0.972523	7	Q9LW35	NAD(P)-binding Rossmann-fold superfamily protein; Its function is described as oxidoreductase activity, zinc ion binding; Involved in oxidation reduction, metabolic process; Expressed in 21 plant structures; Expressed during 13 growth stages; Contains the following InterPro domains: NAD(P)-binding domain (InterPro:IPR016040), Glucose/ribitol dehydrogenase (InterPro:IPR002347), Short-chain dehydro…
comp_71_116884_c0_seq3	0.818697	0.864046	7	UBP1A	Oligouridylate-binding protein 1a; Heterogeneous nuclear ribonucleoprotein (hnRNP)-like protein that acts as a component of the pre-mRNA processing machinery. Functions to facilitate the nuclear maturation of plant pre-mRNAs (By similarity)
comp_71_122908_c0_seq4	0.818373	1.13105	3	GTE4	Global transcription factor group E4; Involved in the activation and maintenance of cell division in the meristems and by this controls cell numbers in differentiated organs. Its action in cell cycle regulation may be directed through the RB-E2F pathway
comp_159_136066_c0_seq1	0.817525	0.834749	7	F9L1.23	Tetratricopeptide repeat (TPR)-like superfamily protein; Its function is described as binding; Involved in biological_process unknown; Located in cellular_component unknown; Expressed in 24 plant structures; Expressed during 13 growth stages; Contains the following InterPro domains: Tetratricopeptide-like helical (InterPro:IPR011990), Tetratricopeptide repeat-containing (InterPro:IPR013026), Tetr…
comp_71_120032_c0_seq1	0.817494	0.930118	7	CBSX6	Cystathionine beta-synthase (CBS) family protein; Its function is described as molecular_function unknown; Involved in biological_process unknown; Located in vacuole; Expressed in cultured cell; Contains the following InterPro domains: Cystathionine beta-synthase, core (InterPro:IPR000644); BEST Arabidopsis thaliana protein match is: CBS domain-containing protein (TAIR:AT5G53750.1); Has 145 Blast…
comp_159_124192_c0_seq1	0.8165	1.11726	3	BAG7	BAG family molecular chaperone regulator 7; A member of Arabidopsis BAG (Bcl-2-associated athanogene) proteins, plant homologs of mammalian regulators of apoptosis. Plant BAG proteins are multi-functional and remarkably similar to their animal counterparts, as they regulate apoptotic-like processes ranging from pathogen attack, to abiotic stress, to plant development. Localized to the ER. Necessa…
comp_71_125683_c0_seq2	0.815112	0.947535	7	FMT	Tetratricopeptide repeat (TPR)-containing protein; mRNA-binding protein involved in proper cytoplasmic distribution of mitochondria; Belongs to the CLU family
comp_71_124851_c1_seq18	0.813885	1.1812	3
comp_71_111819_c1_seq4	0.813084	1.10491	3	CPN20	Chloroplast chaperonin 10; Seems to function only as a co-chaperone, along with CPN60, and in certain cases is essential for the discharge of biologically active proteins from CPN60 . Required to activate the iron superoxide dismutases (FeSOD)
comp_71_121611_c6_seq1	0.812945	0.930691	7	PEP	RNA-binding KH domain-containing protein PEPPER; Encodes a novel Arabidopsis gene encoding a polypeptide with K-homology (KH) RNA-binding modules, which acts on vegetative growth and pistil development. Genetic studies suggest that PEP interacts with element(s) of the CLAVATA signaling pathway
comp_159_123397_c0_seq1	0.812028	1.05879	3	RSZ21	Splicing factor, arginine/serine-rich 7; Serine/arginine-rich splicing factor RSZ21; Encodes a 9G8-like serine-arginine rich (SR) protein that interacts in vivo with U1-70K, a U1 small nuclear ribonucleoprotein 70-kDa protein that is involved in nuclear precursor mRNA processing
comp_71_118763_c0_seq5	0.811322	0.907291	7	RAD23B	Arabidopsis thaliana aldehyde oxidase 1; Rad23 UV excision repair protein family; May be involved in nucleotide excision repair (By similarity). Binds and presumably selects ubiquitin-conjugates for destruction. Prefers multiubiquitin chains rather than single ubiquitins, with a binding affinity for 'Lys-48'-linked ubiquitin chains. Acts as a ubiquitin receptor that associates with the 26S protea…
comp_159_112931_c0_seq1	0.811246	1.03354	3	HMGB2	Nucleosome/chromatin assembly factor group d 02; Encodes a protein belonging to the subgroup of HMGB (high mobility group B) proteins that have a distinctive DNA-binding motif, the HMG-box domain. The motif confers non-sequence specific interaction with linear DNA and structure-specific binding to distorted DNA sites. The HMGB proteins are involved in the assembly of nucleoprotein complexes. Can …
comp_71_118855_c0_seq3	0.811181	1.0739	3	BTF3	Basic transcription factor 3 (BTF3); Its function is described as sequence-specific DNA binding transcription factor activity; Involved in response to salt stress; Located in cellular_component unknown; Expressed in 24 plant structures; Expressed during 15 growth stages; Contains the following InterPro domains: Nascent polypeptide-associated complex NAC (InterPro:IPR002715); BEST Arabidopsis thal…
comp_159_126773_c0_seq2	0.810755	1.13344	3
comp_71_125656_c0_seq14	0.808605	1.10359	3	VLN4	Actin filament bundling protein p-115-abp protein; Major actin filament stabilizing factor and regulator of actin dynamics. Binds actin and actin filament bundles in a Ca(2+)- insensitive manner, but caps the barbed end of actin filaments and is able to sever them in a calcium-dependent manner. Required for the construction of actin collars in pollen tubes. Acts synergistically with VLN2 (AC O816…
comp_71_105931_c0_seq1	0.80836	1.1718	3	T12J13.13	Uncharacterized protein At3g03590/T12J13_13; SWIB/MDM2 domain superfamily protein; Its function is described as molecular_function unknown; Involved in biological_process unknown; Located in chloroplast; Expressed in 20 plant structures; Expressed during 13 growth stages; Contains the following InterPro domains: SWIB/MDM2 domain (InterPro:IPR003121), SWIB domain (InterPro:IPR019835); BEST Arabido…
comp_71_124039_c1_seq7	0.807156	1.07347	3	F1P2.160	Transcription regulators;zinc ion binding; Its function is described as transcription regulator activity, zinc ion binding; Involved in regulation of transcription; Located in nucleus; Expressed in 23 plant structures; Expressed during 14 growth stages; Contains the following InterPro domains: Zinc finger, C2HC5-type (InterPro:IPR009349); Has 342 Blast hits to 320 proteins in 176 species: Archae …
comp_71_121569_c0_seq1	0.806434	0.869138	7
comp_159_117238_c0_seq8	0.80346	0.863303	7	PER24	Peroxidase superfamily protein; Removal of H(2)O(2), oxidation of toxic reductants, biosynthesis and degradation of lignin, suberization, auxin catabolism, response to environmental stresses such as wounding, pathogen attack and oxidative stress. These functions might be dependent on each isozyme/isoform in each plant tissue
comp_159_118187_c0_seq6	0.802253	0.892356	7
comp_159_133584_c0_seq2	0.800962	1.04119	3	AUXI1	Chaperone DnaJ-domain superfamily protein; Promotes uncoating of clathrin-coated vesicles. May interact directly with clathrin
comp_159_135984_c0_seq2	0.798802	1.07602	3
comp_159_131800_c0_seq2	0.797988	0.855075	7
comp_71_117432_c0_seq3	0.797816	1.11662	3	T25O11.11	Eukaryotic translation initiation factor 3 subunit J; Component of the eukaryotic translation initiation factor 3 (eIF-3) complex, which is involved in protein synthesis of a specialized repertoire of mRNAs and, together with other initiation factors, stimulates binding of mRNA and methionyl-tRNAi to the 40S ribosome. The eIF-3 complex specifically targets and initiates translation of a subset of…
comp_71_124430_c4_seq4	0.796118	0.93967	7	HSP70-2	Probable mediator of RNA polymerase II transcription subunit 37c; Component of the Mediator complex, a coactivator involved in the regulated transcription of nearly all RNA polymerase II-dependent genes. Mediator functions as a bridge to convey information from gene-specific regulatory proteins to the basal RNA polymerase II transcription machinery. The Mediator complex, having a compact conforma…
comp_71_112436_c0_seq1	0.795579	0.88866	7	ATE1	AtE1 - stimulates the ATPase activity of DnaK/DnaJ
comp_71_125826_c0_seq2	0.795542	1.07219	3	UPL3	HEAT repeat ;HECT-domain (ubiquitin-transferase); Probable E3 ubiquitin-protein ligase which mediates ubiquitination and subsequent proteasomal degradation of target proteins. Involved in the repression of endoreduplication process and the cell morphogenesis in the trichomes
comp_159_128895_c0_seq1	0.795266	1.03973	3	NUP35	Mitotic phosphoprotein N' end (MPPN) family protein; Its function is described as molecular_function unknown; Involved in biological_process unknown; Expressed in 24 plant structures; Expressed during 15 growth stages; Contains the following InterPro domains: MPPN (InterPro:IPR007846), Nucleoporin, NUP53 (InterPro:IPR017389); Has 220 Blast hits to 220 proteins in 83 species: Archae - 0; Bacteria …
comp_159_50744_c0_seq1	0.79494	0.877277	7
comp_71_122923_c0_seq2	0.794025	0.976143	7
comp_71_119021_c1_seq5	0.793716	1.0561	3	HMGB2	Nucleosome/chromatin assembly factor group d 02; Encodes a protein belonging to the subgroup of HMGB (high mobility group B) proteins that have a distinctive DNA-binding motif, the HMG-box domain. The motif confers non-sequence specific interaction with linear DNA and structure-specific binding to distorted DNA sites. The HMGB proteins are involved in the assembly of nucleoprotein complexes. Can …
comp_71_122344_c0_seq1	0.792373	0.985422	3	FDM2	Involved in de novo 2 (idn2) - like 2; Forms a complex with IDN2 and FDM1/IDNL1 that is required for RNA-directed DNA methylation (RdDM) and that functions at a downstream step of the RdDM pathway
comp_159_122253_c0_seq2	0.791396	0.906351	7	PMP22	Peroxisomal membrane 22 kDa (Mpv17/PMP22) family protein; Its function is described as molecular_function unknown; Involved in biological_process unknown; Located in integral to membrane; Contains the following InterPro domains: Mpv17/PMP22 (InterPro:IPR007248); BEST Arabidopsis thaliana protein match is: Peroxisomal membrane 22 kDa (Mpv17/PMP22) family protein (TAIR:AT4G04470.1); Has 35333 Blast…
comp_159_115912_c0_seq2	0.791174	0.981447	3
comp_71_7871_c0_seq1	0.790821	0.924387	7	4CLL9	AMP-dependent synthetase and ligase family protein; Encodes a peroxisomal protein involved in the activation of fatty acids through esterification with CoA. At5g63380 preferentially activates fatty acids with increased chain length (C9:0 to C8:0) and thus shares characteristics with long-chain fatty acyl-CoA synthases. Also able to catalyze the conversion of OPDA to its CoA ester and is therefore…
comp_159_133324_c0_seq5	0.784489	1.06725	3	TAF6	Transcription initiation factor TFIID subunit 6; Encodes one of two Arabidopsis proteins with significant similarity to the histone fold TBP-associated factor TAF6. Mutants are embryo lethal and transmission of the mutant allele through the male gametophyte is significantly reduced. This is due to reduced pollen tube growth of the mutant
comp_71_108071_c0_seq2	0.784467	0.852403	7	K9I9.5	Succinate dehydrogenase assembly factor; Unknown protein; Contains the following InterPro domains: Protein of unknown function DUF1674 (InterPro:IPR012875); Has 30201 Blast hits to 17322 proteins in 780 species: Archae - 12; Bacteria - 1396; Metazoa - 17338; Fungi - 3422; Plants - 5037; Viruses - 0; Other Eukaryotes - 2996 (source: NCBI BLink)
comp_71_6691_c0_seq1	0.783906	0.966101	7
comp_71_107239_c0_seq1	0.781625	1.1653	3	CYS6	Cysteine proteinase inhibitor 6; Specific inhibitor of cysteine proteinases. Probably involved in the regulation of endogenous processes and in defense against pests and pathogens (By similarity); Belongs to the cystatin family. Phytocystatin subfamily
comp_159_132820_c0_seq3	0.779752	0.943048	7	RNU1	U1 small nuclear ribonucleoprotein 70 kDa; Mediates the splicing of pre-mRNA by binding to the loop I region of U1-snRNA
comp_71_104191_c0_seq1	0.778918	0.886109	7
comp_71_110981_c0_seq1	0.778452	0.894369	7	CBL	Cystathionine beta-lyase, chloroplastic; Encodes second enzyme in the methionine biosynthetic pathway; Belongs to the trans-sulfuration enzymes family
comp_71_115272_c0_seq10	0.778256	0.856985	7
comp_159_127745_c1_seq15	0.774924	1.13966	3
comp_71_121081_c0_seq16	0.77451	0.886893	7	SEC10b	Exocyst complex component sec10; Component of the exocyst complex involved in the docking of exocytic vesicles with fusion sites on the plasma membrane during regulated or polarized secretion. Involved in polarized cell growth and organ morphogenesis. During cytokinesis, involved in cell plate initiation, cell plate maturation and formation of new primary cell wall
comp_159_131283_c0_seq1	0.772967	1.02561	3	JJJ1	DNAJ heat shock N-terminal domain-containing protein; Its function is described as heat shock protein binding, zinc ion binding, nucleic acid binding; Involved in protein folding; Located in intracellular; Expressed in 22 plant structures; Expressed during 13 growth stages; Contains the following InterPro domains: Zinc finger, C2H2-like (InterPro:IPR015880), Molecular chaperone, heat shock protei…
comp_71_119564_c0_seq10	0.771792	0.982413	3
comp_159_127619_c1_seq3	0.766871	1.1029	3	ARI8	Probable E3 ubiquitin-protein ligase ARI8; Might act as an E3 ubiquitin-protein ligase, or as part of E3 complex, which accepts ubiquitin from specific E2 ubiquitin- conjugating enzymes and then transfers it to substrates; Belongs to the RBR family. Ariadne subfamily
comp_159_133088_c0_seq2	0.764363	0.939368	7	FLN2	Fructokinase-like protein; Required for proper chloroplast development, most likely through regulating plastid-encoded polymerase (PEP) dependent chloroplast transcription. Acts as a component of the transcriptionally active plastid chromosome that is required for plastid gene expression
comp_159_128967_c0_seq2	0.761265	0.963376	7	PTEN2A	Phosphatidylinositol-3,4,5-trisphosphate 3-phosphatase and dual-specificity protein phosphatase PTEN; Binds phosphatidic acid. Protein tyrosine phosphatase that exhibits also lipid phosphatase activity. Hydrolyzed poorly p- nitrophenyl phosphate (p-NPP). Can use PtdIns isomers as substrates. Removes efficiently phosphate from the D3 position of the inositol ring, less from the D4 position and not…
comp_159_1964054_c0_seq1	0.76085	0.872074	7
comp_71_124939_c0_seq1	0.760062	1.13685	3	RGGA	Plasminogen activator inhibitor 1 rna-binding protein; Binds RNA. Regulates responses to abscisic acid (ABA). Promotes stomata closure in drought conditions. Involved in resistance to salt and drought stresses via the accumulation of Pro
comp_71_111069_c0_seq1	0.757016	0.929918	7	MSRB2	Peptide methionine sulfoxide reductase B2, chloroplastic; Catalyzes the reduction of methionine sulfoxide (MetSO) to methionine in proteins. Specifically reduces the MetSO R- enantiomer. Plays a protective role against oxidative stress by restoring activity to proteins that have been inactivated by methionine oxidation. May play an essential function in association with MSRB1 in maintaining veget…
comp_159_126064_c1_seq2	0.756463	1.00408	3
comp_159_131602_c0_seq8	0.755241	0.835066	7	RPS30A	Ribosomal protein S30 family protein; Its function is described as structural constituent of ribosome; Involved in translation; Located in cytosolic small ribosomal subunit, ribosome; Expressed in 23 plant structures; Expressed during 15 growth stages; Contains the following InterPro domains: Ribosomal protein S30 (InterPro:IPR006846); BEST Arabidopsis thaliana protein match is: Ribosomal protein…
comp_159_129552_c0_seq27	0.751379	1.01237	3	T4M8.15	Uncharacterized protein At2g03420/T4M8.15; Unknown protein; Has 38 Blast hits to 38 proteins in 17 species: Archae - 0; Bacteria - 0; Metazoa - 0; Fungi - 0; Plants - 38; Viruses - 0; Other Eukaryotes - 0 (source: NCBI BLink)
comp_71_95007_c0_seq8	0.750726	0.920166	7
comp_159_133319_c0_seq2	0.747001	0.914528	7
comp_159_129726_c0_seq1	0.742021	0.958459	7	RPT2	Phototropic-responsive NPH3 family protein; May act as a substrate-specific adapter of an E3 ubiquitin-protein ligase complex (CUL3-RBX1-BTB) which mediates the ubiquitination and subsequent proteasomal degradation of target proteins (By similarity). Signal transducer of the phototropic response and photo-induced movements. Necessary for root phototropism. Involved in hypocotyl phototropism under…
comp_159_125448_c0_seq6	0.736989	0.93252	7	UCH3	Ubiquitin C-terminal hydrolase 3 (UCH3); Its function is described as ubiquitin thiolesterase activity; Involved in ubiquitin-dependent protein catabolic process; Located in intracellular; Expressed in 24 plant structures; Expressed during 15 growth stages; Contains the following InterPro domains: Peptidase C12, ubiquitin carboxyl-terminal hydrolase 1 (InterPro:IPR001578); BEST Arabidopsis thalia…
comp_71_116458_c0_seq5	0.736628	0.922334	7	LSF2	Dual specificity protein phosphatase (DsPTP1) family protein; Starch-associated phosphoglucan phosphatase that selectively dephosphorylates the glucan C3 position. Probably participates in the regulation of starch degradation
comp_71_120270_c0_seq1	0.734099	0.989981	3	UPL3	HEAT repeat ;HECT-domain (ubiquitin-transferase); Probable E3 ubiquitin-protein ligase which mediates ubiquitination and subsequent proteasomal degradation of target proteins. Involved in the repression of endoreduplication process and the cell morphogenesis in the trichomes
comp_159_127978_c0_seq21	0.719996	1.16159	3	T16L1.210	Putative pathogenesis-related protein 1, 19.3K; CAP (Cysteine-rich secretory proteins, Antigen 5, and Pathogenesis-related 1 protein) superfamily protein; Its function is described as molecular_function unknown; Involved in biological_process unknown; Located in endomembrane system, extracellular region; Expressed in root; Contains the following InterPro domains: Allergen V5/Tpx-1 related, conser…
comp_159_131230_c1_seq1	0.707725	0.87878	7	T1B9.10	Wound-responsive protein-related; Contains the following InterPro domains: Wound-inducible basic (InterPro:IPR012643); Has 27 Blast hits to 27 proteins in 9 species: Archae - 0; Bacteria - 0; Metazoa - 0; Fungi - 0; Plants - 27; Viruses - 0; Other Eukaryotes - 0 (source: NCBI BLink)
comp_159_132018_c0_seq7	0.707124	0.920625	7	FRL4A	FRIGIDA-like protein; Contains the following InterPro domains: Frigida-like (InterPro:IPR012474); BEST Arabidopsis thaliana protein match is: FRIGIDA-like protein (TAIR:AT4G14900.1); Has 1385 Blast hits to 1327 proteins in 123 species: Archae - 0; Bacteria - 9; Metazoa - 139; Fungi - 70; Plants - 1142; Viruses - 0; Other Eukaryotes - 25 (source: NCBI BLink)
comp_71_320132_c0_seq1	0.695732	0.989867	3
comp_159_121703_c1_seq8	0.685896	1.09479	3
comp_159_115985_c0_seq2	0.684153	1.12886	3	F16M14.2	Duplicated homeodomain-like superfamily protein; Contains the following InterPro domains: Molecular chaperone, heat shock protein, Hsp40, DnaJ (InterPro:IPR015609), SANT, eukarya (InterPro:IPR017884), Myb-like DNA-binding domain, SHAQKYF class (InterPro:IPR006447), SANT, DNA-binding (InterPro:IPR001005), Homeodomain-like (InterPro:IPR009057), Myb, DNA-binding (InterPro:IPR014778), Homeodomain-rel…

## Sheet: HP-retained DAPs
Accession	R4/S0	S5/S0	Cluster	Name	annotation
comp_71_125870_c0_seq1	3.44659	3.09176	4	RLT3	Homeodomain-like transcriptional regulator; Transcriptional regulator required for the maintenance of the plant vegetative phase. May prevent the early activation of the vegetative-to-reproductive transition by regulating key genes that contribute to flower timing
comp_71_109284_c0_seq3	1.79536	2.79609	4	HSP21	Heat shock protein 21, chloroplastic; Chaperone protein required for seedling and chloroplast development under heat stress, probably by maintaining plastid- encoded RNA polymerase (PEP)-dependent transcription; Belongs to the small heat shock protein (HSP20) family
comp_71_119665_c0_seq1	1.60668	1.54476	4	F18K10.11	Transducin/WD40 repeat-like superfamily protein; Its function is described as nucleotide binding; Involved in biological_process unknown; Located in CUL4 RING ubiquitin ligase complex; Expressed in 23 plant structures; Expressed during 13 growth stages; Contains the following InterPro domains: WD40 repeat 2 (InterPro:IPR019782), BING4, C-terminal (InterPro:IPR012952), WD40 repeat-like-containing …
comp_71_117674_c0_seq2	1.59287	1.36639	9	DJC77	DNAJ heat shock N-terminal domain-containing protein; Its function is described as unfolded protein binding, heat shock protein binding; Involved in protein folding; Located in chloroplast; Expressed in 22 plant structures; Expressed during 13 growth stages; Contains the following InterPro domains: Molecular chaperone, heat shock protein, Hsp40, DnaJ (InterPro:IPR015609), 4Fe-4S ferredoxin, iron-…
comp_159_132147_c0_seq1	1.5496	1.77452	4	EGY3	Ethylene-dependent gravitropism-deficient and yellow-green-like 3; S2P-like putative metalloprotease, also contain transmembrane helices near their C-termini and many of them, five of seven, contain a conserved zinc-binding motif HEXXH. Homolog of EGY1. Each of the EGY1 and EGY-like proteins share two additional highly conserved motifs, the previously reported NPDG motif (aa 442-454 in EGY1, Rudn…
comp_159_133991_c3_seq1	1.53713	3.29884	4	DRIP2	E3 ubiquitin protein ligase DRIP2; E3 ubiquitin-protein ligase that acts as a negative regulator of the response to water stress. Mediates ubiquitination and subsequent proteasomal degradation of the drought-induced transcriptional activator DREB2A. Functionally redundant with DRIP1
comp_159_113823_c0_seq1	1.46961	1.93472	4	HEL	Hevein-like preproprotein; Encodes a protein similar to the antifungal chitin-binding protein hevein from rubber tree latex. mRNA levels increase in response to ethylene and turnip crinkle virus infection
comp_159_125549_c1_seq5	1.44724	3.43433	4	HSP70-1	Probable mediator of RNA polymerase II transcription subunit 37e; Component of the Mediator complex, a coactivator involved in the regulated transcription of nearly all RNA polymerase II-dependent genes. Mediator functions as a bridge to convey information from gene-specific regulatory proteins to the basal RNA polymerase II transcription machinery. The Mediator complex, having a compact conforma…
comp_159_108021_c0_seq1	1.43695	1.58468	4	EIF2B	Eukaryotic translation initiation factor 2 subunit beta; eIF-2 functions in the early steps of protein synthesis by forming a ternary complex with GTP and initiator tRNA. This complex binds to a 40S ribosomal subunit, followed by mRNA binding to form a 43S pre-initiation complex. Junction of the 60S ribosomal subunit to form the 80S initiation complex is preceded by hydrolysis of the GTP bound to…
comp_159_119519_c1_seq1	1.42836	1.43269	4	LHCA4	Light-harvesting chlorophyll-protein complex I subunit A4; Encodes a chlorophyll a/b-binding protein that is more similar to the PSI Cab proteins than the PSII cab proteins. The predicted protein is about 20 amino acids shorter than most known Cab proteins
comp_71_109225_c2_seq5	1.42708	1.45163	4	AKR4C11	NAD(P)-linked oxidoreductase superfamily protein; Oxidoreductase that may act on a broad range of substrates such as ketosteroids, aldehydes, ketones and sugars
comp_159_124053_c2_seq10	1.39115	1.43726	4	K21C13.21	Glutathione S-transferase family protein; Located in cellular_component unknown; Expressed in 22 plant structures; Expressed during 13 growth stages; Contains the following InterPro domains: Glutathione S-transferase, predicted (InterPro:IPR016639), Glutathione S-transferase, C-terminal (InterPro:IPR004046), Glutathione S-transferase, C-terminal-like (InterPro:IPR010987), Glutathione S-transferas…
comp_159_128154_c0_seq16	1.36971	1.41151	4	NET3A	Kinase interacting (kip1-like) family protein; Plant-specific actin binding protein. May be part of a membrane-cytoskeletal adapter complex
comp_159_133513_c1_seq23	1.36351	1.25958	9	LQY1	DnaJ/Hsp40 cysteine-rich domain superfamily protein; Protein disulfide-isomerase probably involved upon formation of a complex with HHL1 in maintaining photosystem II (PSII) activity under high light by regulating repair and reassembly of PSII complexes
comp_71_109785_c1_seq5	1.34525	1.3913	4	RFC3-2	Translation elongation factor EF1B/ribosomal protein S6 family protein; REGULATOR OF FATTY-ACID COMPOSITION 3 (RFC3); Its function is described as structural constituent of ribosome, rRNA binding; Involved in translation, ribosome biogenesis; Located in ribosome, chloroplast; Expressed in 21 plant structures; Expressed during 13 growth stages; Contains the following InterPro domains: Translation …
comp_159_116197_c0_seq1	1.34457	1.59371	4	T22F11.13	Uncharacterized protein At2g25280; Contains the following InterPro domains: UPF0103/Mediator of ErbB2-driven cell motility (Memo), related (InterPro:IPR002737); Has 1074 Blast hits to 1072 proteins in 474 species: Archae - 213; Bacteria - 366; Metazoa - 159; Fungi - 135; Plants - 54; Viruses - 0; Other Eukaryotes - 147 (source: NCBI BLink)
comp_71_123694_c1_seq3	1.33918	1.23778	9	F16D14.8	Tetratricopeptide repeat (TPR)-like superfamily protein; Its function is described as binding; Involved in biological_process unknown; Located in cellular_component unknown; Expressed in 23 plant structures; Expressed during 13 growth stages; Contains the following InterPro domains: Tetratricopeptide-like helical (InterPro:IPR011990), Tetratricopeptide repeat-containing (InterPro:IPR013026), Tetr…
comp_159_126276_c0_seq8	1.3317	1.66035	4	NAPRT1	Nicotinate phosphoribosyltransferase 1; Catalyzes the first step in the biosynthesis of NAD from nicotinic acid, the ATP-dependent synthesis of beta-nicotinate D- ribonucleotide from nicotinate and 5-phospho-D-ribose 1-phosphate. Helps prevent cellular oxidative stress via its role in NAD biosynthesis
comp_159_122350_c1_seq1	1.33154	1.31717	4	DHAR4
comp_159_119803_c0_seq1	1.33128	1.50635	4	SDF2	Arabidopsis thaliana stromal cell-derived factor 2-like protein precursor; Stromal cell-derived factor 2-like protein precursor; Involved in the endoplasmic reticulum (ER) protein quality control and unfolded protein response. May be involved in the quality control of glycoproteins. Forms a complex in the ER with ERDJ3B and MED37A/BIP1 which is required for the proper accumulation and function of…
comp_71_118542_c0_seq2	1.32972	1.42015	4	T13E15.12	Uncharacterized protein unannotated coding sequence from BAC T13E15; Unknown protein; Its function is described as molecular_function unknown; Involved in biological_process unknown; Located in chloroplast; Expressed in 22 plant structures; Expressed during 15 growth stages; Has 39 Blast hits to 39 proteins in 18 species: Archae - 0; Bacteria - 2; Metazoa - 0; Fungi - 0; Plants - 37; Viruses - 0;…
comp_71_116130_c0_seq6	1.32752	1.39097	4	T15N1.170	Adenine nucleotide alpha hydrolases-like superfamily protein; Its function is described as molecular_function unknown; Involved in response to stress; Located in cellular_component unknown; Expressed in 22 plant structures; Expressed during 13 growth stages; Contains the following InterPro domains: UspA (InterPro:IPR006016), Rossmann-like alpha/beta/alpha sandwich fold (InterPro:IPR014729), Unive…
comp_71_104712_c0_seq2	1.32747	1.61926	4	PSBR	Photosystem ii 10 kda polypeptide, chloroplastic; Encodes for the 10 kDa PsbR subunit of photosystem II (PSII). This subunit appears to be involved in the stable assembly of PSII, particularly that of the oxygen-evolving complex subunit PsbP. Mutants defective in this gene have reduced amounts of subunits PsbP and PsbQ in PSII. In turn, assembly of PsbR is dependent on the presence of PsbJ
comp_159_126100_c0_seq12	1.31671	1.49856	4	RH8	DEAD-box ATP-dependent RNA helicase 8; ATP-dependent RNA helicase involved in mRNA turnover, and more specifically in mRNA decapping; Belongs to the DEAD box helicase family. DDX6/DHH1 subfamily
comp_159_127534_c1_seq6	1.31329	1.53187	4	HOP1	Stress-induced-phosphoprotein 1; Mediates the association of the molecular chaperones HSP70 and HSP90. Mediates nuclear encoded chloroplast preproteins binding to HSP90 prior to chloroplastic sorting (By similarity)
comp_159_116978_c1_seq5	1.28859	6.75343	4	HSP17.4B	HSP20-like chaperones superfamily protein; Contains the following InterPro domains: Heat shock protein Hsp20 (InterPro:IPR002068), HSP20-like chaperone (InterPro:IPR008978); BEST Arabidopsis thaliana protein match is: heat shock protein 17.6A (TAIR:AT5G12030.1); Has 4491 Blast hits to 4491 proteins in 1181 species: Archae - 166; Bacteria - 2520; Metazoa - 2; Fungi - 140; Plants - 1242; Viruses - …
comp_71_118005_c1_seq7	1.27777	1.33519	4	DEGP8	Trypsin family protein with PDZ domain; Encodes DEG8. Forms a hexamer with DEG5 in the thylakoid lumen. Involved in the cleavage of photodamaged D2 protein of photosystem II (PSII). Recombinant DEG8 is proteolytically active toward both a model substrate (beta-casein) and photodamaged D1 protein of photosystem II
comp_71_114976_c0_seq11	1.26868	5.96742	4	T14C9.70	DNAJ heat shock family protein; Its function is described as unfolded protein binding, heat shock protein binding; Involved in protein folding; Located in cellular_component unknown; Expressed in petal, male gametophyte, flower, pollen tube; Expressed during L mature pollen stage, M germinated pollen stage, 4 anthesis, petal differentiation and expansion stage; Contains the following InterPro dom…
comp_159_120368_c0_seq1	1.26067	1.23419	4	PIP1.4	Plasma membrane intrinsic protein 1;4; Aquaporins facilitate the transport of water and small neutral solutes across cell membranes
comp_159_121072_c0_seq7	1.24921	1.28618	4
comp_71_111536_c0_seq2	1.24913	1.28767	4	CYP22	Cyclophilin-like peptidyl-prolyl cis-trans isomerase family protein; PPIases accelerate the folding of proteins. It catalyzes the cis-trans isomerization of proline imidic peptide bonds in oligopeptides (By similarity)
comp_71_123489_c0_seq2	1.24709	1.91927	4	CLPB1	Atp-dependent clp protease atp-binding subunit clpb; Chaperone protein ClpB1; Encodes ClpB1, which belongs to the Casein lytic proteinase/heat shock protein 100 (Clp/Hsp100) family. Involved in refolding of proteins which form aggregates under heat stress. Also known as AtHsp101. AtHsp101 is a cytosolic heat shock protein required for acclimation to high temperature
comp_159_129997_c0_seq2	1.24506	1.7375	4	ITN1	Ankyrin repeat family protein; Encodes a protein with an ankyrin motif and transmembrane domains that is involved in salt tolerance. Expressed throughout the plant and localized to the plasma membrane. Loss of function mutations show an increased tolerance to salt based on assaying seedling growth in the presence of salt. In the mutants, induction of genes required for production of reactive oxyg…
comp_71_124583_c0_seq1	1.242	1.27113	4	F15D2.28	RNA polymerase II degradation factor-like protein (DUF1296); Kinase-related protein of unknown function (DUF1296); Contains the following InterPro domains: Protein of unknown function DUF1296 (InterPro:IPR009719); BEST Arabidopsis thaliana protein match is: Kinase-related protein of unknown function (DUF1296) (TAIR:AT1G29350.1); Has 14234 Blast hits to 8102 proteins in 480 species: Archae - 0; Ba…
comp_71_120958_c1_seq2	1.2419	1.2292	4	RANBPM	SPla/RYanodine receptor (SPRY) domain-containing protein; Contains the following InterPro domains: B302 (SPRY)-like (InterPro:IPR001870), CTLH, C-terminal LisH motif (InterPro:IPR006595), SPla/RYanodine receptor SPRY (InterPro:IPR003877), Ran binding protein, CRA domain (InterPro:IPR019589), SPla/RYanodine receptor subgroup (InterPro:IPR018355), LisH dimerisation motif (InterPro:IPR006594), Ran b…
comp_71_111238_c0_seq2	1.23936	1.49334	4
comp_71_113182_c0_seq1	1.23751	1.7394	4
comp_159_124389_c0_seq2	1.23633	1.34032	4	IF2AH_ARATH	Eukaryotic translation initiation factor 2 alpha subunit; Functions in the early steps of protein synthesis by forming a ternary complex with GTP and initiator tRNA. This complex binds to a 40S ribosomal subunit, followed by mRNA binding to form a 43S pre- initiation complex. Junction of the 60S ribosomal subunit to form the 80S initiation complex is preceded by hydrolysis of the GTP bound to eIF…
comp_159_126718_c0_seq9	1.22677	2.88305	4	PIRL3	Encodes PIRL3, a member of the Plant Intracellular Ras-group-related LRRs (Leucine rich repeat proteins). PIRLs are a distinct, plant-specific class of intracellular LRRs that likely mediate protein interactions, possibly in the context of signal transduction
comp_159_132635_c0_seq7	1.22402	1.41835	5	ACA8-2	Calcium-transporting ATPase 8, plasma membrane-type; Arabidopsis-autoinhibited Ca2+ -ATPase, isoform 8, contains all of the characteristic motifs of Ca2+ -transporting P-type Ca2+ -ATPases and is localized to the plasma membrane; Belongs to the cation transport ATPase (P-type) (TC 3.A.3) family. Type IIB subfamily
comp_159_133582_c1_seq12	1.21926	1.30364	4
comp_159_122762_c2_seq2	1.21923	1.40337	4	GSTU19	A. thaliana glutathione s-transferase tau 19; Encodes a glutathione transferase that is a member of Tau GST gene family. Expression is induced by drought stress, oxidative stress, and high doses of auxin and cytokinin. naming convention according to Wagner et al. (2002) The expression of this gene is upregulated by herbicide safeners such as benoxacor and fenclorim
comp_159_135485_c0_seq3	1.20905	1.36999	4	F5H14.27	Clathrin light chain protein; Clathrin is the major protein of the polyhedral coat of coated pits and vesicles
comp_71_119064_c0_seq2	1.20678	1.22077	4	CHY1	beta-hydroxyisobutyryl-CoA hydrolase 1; Involved in valine catabolism. May be indirectly involved in benzoic acid biosynthesis and in cold signaling and cold tolerance; Belongs to the enoyl-CoA hydratase/isomerase family
comp_71_111639_c0_seq6	1.20626	1.41285	4	ADH1	Arabidopsis thaliana alcohol dehydrogenase; Alcohol dehydrogenase class-P; Alcohol dehydrogenase mostly active on ethanol (EtOH), but exhibits broad substrates selectivity for primary and secondary alcohols (e.g. butanol, propyl alcohol, pentanol, isopentanol, ethylene glycol, isopropanol, methanol and tertiary butyl alcohol). Converts allyl alcohol to highly toxic acryl-aldehyde. Required for su…
comp_71_104451_c2_seq3	0.833326	0.718	8	CRK42	Cysteine-rich RLK (RECEPTOR-like protein kinase) 42; Encodes a cysteine-rich receptor-like protein kinase; Belongs to the protein kinase superfamily. Ser/Thr protein kinase family. CRK subfamily
comp_159_127584_c0_seq1	0.831221	0.7922	8	CPK12	Calmodulin-like domain protein kinase 9; Unique family of enzymes containing a single polypeptide chain with a kinase domain at the amino terminus and a putative calcium-binding EF hands structure at the carboxyl terminus; recombinant protein is fully active and induced by Ca2+; Belongs to the protein kinase superfamily. Ser/Thr protein kinase family. CDPK subfamily
comp_159_127424_c0_seq1	0.830749	0.578416	8
comp_159_120210_c0_seq2	0.828803	0.643106	8	AtXYP10	Bifunctional inhibitor/lipid-transfer protein/seed storage 2S albumin superfamily protein; Its function is described as lipid binding; Involved in lipid transport; Located in plasma membrane, anchored to membrane; Expressed in 21 plant structures; Expressed during 13 growth stages; Contains the following InterPro domains: Bifunctional inhibitor/plant lipid transfer protein/seed storage (InterPro:…
comp_159_128468_c1_seq11	0.828164	0.729391	8
comp_159_119349_c0_seq1	0.827595	0.778042	8		Uncharacterized protein AT4g31460; Ribosomal L28 family; Its function is described as structural constituent of ribosome; Involved in translation; Located in ribosome, intracellular; Expressed in 22 plant structures; Expressed during 14 growth stages; Contains the following InterPro domains: Ribosomal protein L28 (InterPro:IPR001383); Has 1063 Blast hits to 1063 proteins in 348 species: Archae - …
comp_71_120424_c0_seq1	0.82747	0.753923	8	Q9LV23_ARATH	Glycosyltransferase family 61 protein; Its function is described as transferase activity, transferring glycosyl groups; Involved in biological_process unknown; Located in cellular_component unknown; Expressed in 8 plant structures; Expressed during petal differentiation and expansion stage; Contains the following InterPro domains: Glycosyltransferase AER61, uncharacterised (InterPro:IPR007657); B…
comp_71_109875_c1_seq4	0.825815	0.692562	8	BGLU44	Beta-glucosidase 44; Hydrolyzes p-nitrophenyl beta-D-glucoside, p-nitrophenyl beta-D-mannoside, cellobiose, 4-methylumbelliferyl-beta-D- glucoside, laminarin, amygdalin, esculin and gentiobiose; Belongs to the glycosyl hydrolase 1 family
comp_159_130933_c0_seq3	0.825186	0.765574	8	F4J8L1_ARATH	C18orf8; Its function is described as molecular_function unknown; Involved in biological_process unknown; Expressed in sperm cell, cultured cell; Contains the following InterPro domains: Colon cancer-associated Mic1-like (InterPro:IPR009755); Has 30201 Blast hits to 17322 proteins in 780 species: Archae - 12; Bacteria - 1396; Metazoa - 17338; Fungi - 3422; Plants - 5037; Viruses - 0; Other Eukary…
comp_71_112945_c0_seq1	0.822569	0.534989	8	F15N18.10	Protein of unknown function, DUF642; Its function is described as molecular_function unknown; Involved in biological_process unknown; Located in cell wall, plant-type cell wall; Expressed in 23 plant structures; Expressed during 13 growth stages; Contains the following InterPro domains: Protein of unknown function DUF642 (InterPro:IPR006946), Galactose-binding domain-like (InterPro:IPR008979); BE…
comp_71_113539_c0_seq3	0.820896	0.713195	8	HVA22I	Abscisic acid-responsive (TB2/DP1, HVA22) family protein; Contains the following InterPro domains: TB2/DP1/HVA22 related protein (InterPro:IPR004345); BEST Arabidopsis thaliana protein match is: HVA22-like protein H (ATHVA22H) (TAIR:AT1G19950.1); Has 30201 Blast hits to 17322 proteins in 780 species: Archae - 12; Bacteria - 1396; Metazoa - 17338; Fungi - 3422; Plants - 5037; Viruses - 0; Other Eu…
comp_159_122270_c2_seq1	0.8206	0.713108	8	F19C24.25	ATP synthase subunit epsilon, mitochondrial; Mitochondrial membrane ATP synthase (F(1)F(0) ATP synthase or Complex V) produces ATP from ADP in the presence of a proton gradient across the membrane which is generated by electron transport complexes of the respiratory chain. F-type ATPases consist of two structural domains, F(1) - containing the extramembraneous catalytic core, and F(0) - containin…
comp_159_112477_c0_seq1	0.818429	0.61972	8	LTP4	Non-specific lipid-transfer protein 4; Encodes a member of the lipid transfer protein family. Proteins of this family are generally small (~9 kD), basic, expressed abundantly and contain eight Cys residues. The proteins can bind fatty acids and acylCoA esters and can transfer several different phospholipids. They are localized to the cell wall. The mRNA is present in flowers and siliques, and is …
comp_71_107204_c1_seq2	0.817078	0.606026	8	LTP4	Non-specific lipid-transfer protein 4; Encodes a member of the lipid transfer protein family. Proteins of this family are generally small (~9 kD), basic, expressed abundantly and contain eight Cys residues. The proteins can bind fatty acids and acylCoA esters and can transfer several different phospholipids. They are localized to the cell wall. The mRNA is present in flowers and siliques, and is …
comp_159_123575_c0_seq1	0.816612	0.490283	8	F2N1.17	GDSL-like Lipase/Acylhydrolase superfamily protein; Its function is described as hydrolase activity, acting on ester bonds, carboxylesterase activity; Involved in lipid metabolic process; Located in endomembrane system; Expressed in 18 plant structures; Expressed during 13 growth stages; Contains the following InterPro domains: Lipase, GDSL (InterPro:IPR001087); BEST Arabidopsis thaliana protein …
comp_71_122873_c2_seq12	0.815558	0.675953	8	F22D1.120	Glycosyl hydrolase family protein; Its function is described as hydrolase activity, hydrolyzing O-glycosyl compounds; Involved in carbohydrate metabolic process; Located in cell wall, membrane, plant-type cell wall; Expressed in 25 plant structures; Expressed during 13 growth stages; Contains the following InterPro domains: Glycoside hydrolase, family 3, N-terminal (InterPro:IPR001764), Glycoside…
comp_71_111466_c1_seq2	0.814612	0.508279	8
comp_71_118718_c0_seq2	0.814201	0.630644	8	SSL10	Calcium-dependent phosphotriesterase superfamily protein; Its function is described as strictosidine synthase activity; Involved in alkaloid biosynthetic process, biosynthetic process; Located in endoplasmic reticulum, plasma membrane, plant-type cell wall; Expressed in 24 plant structures; Expressed during 13 growth stages; Contains the following InterPro domains: Strictosidine synthase, conserv…
comp_159_119409_c1_seq1	0.812174	0.706071	8
comp_71_124270_c0_seq4	0.810486	0.704994	8	F22D16.11	AAA-type ATPase family protein; Its function is described as nucleoside-triphosphatase activity, ATPase activity, nucleotide binding, ATP binding; Located in chloroplast; Expressed in 25 plant structures; Expressed during 15 growth stages; Contains the following InterPro domains: ATPase, AAA+ type, core (InterPro:IPR003593), ATPase, AAA-type, core (InterPro:IPR003959), ATPase, AAA-type, conserved…
comp_159_134212_c0_seq5	0.80992	0.394227	2	SCPL51	Serine carboxypeptidase-like 51; Probable carboxypeptidase; Belongs to the peptidase S10 family
comp_159_120456_c0_seq1	0.809737	0.829489	7	RABA1B	Bfa-visualized exocytic trafficking defective 5; Ras-related protein RABA1b; Small GTP-binding protein (Rab11)similar to YPT3/RAB11 proteins in yeast and mammals, respectively. YPT3/RAB11 is involved in intracellular protein trafficking
comp_71_117755_c0_seq1	0.80842	0.749555	8	PROT1	Proline transporter 1; Proline transporter that mediates proline and glycine betaine transport. May be involved in long-distance transport of proline and required for phloem loading, retrieval of proline leaking from the phloem, or in xylem-to-phloem transfer. When expressed in a heterologous system (yeast), imports D- and L- proline, glycine betaine and GABA across the plasma membrane. Has the s…
comp_159_131924_c1_seq6	0.80444	0.637386	8	YBEY	Haloacid dehalogenase-like hydrolase family protein; Endoribonuclease required for chloroplast ribosomal RNA (rRNA) processing and essential for normal growth and development. May be involved in maturation of both the 5' and 3' ends of 16S, 23S, and 4.5S rRNAs. Cleaves chloroplast rRNAs, mRNAs and tRNAs in vitro
comp_71_107615_c0_seq1	0.804344	0.570143	8	BAN	NAD(P)-binding Rossmann-fold superfamily protein; Negative regulator of flavonoid biosynthesis, mutants accumulate flavonoid pigments in their seed coat, putative oxidoreductase. It is thought that a ternary complex composed of TT2, TT8 and TTG1 is necessary for correct expression of BAN in seed endothelium
comp_71_116005_c0_seq4	0.802624	0.718604	8	PDE338	Nucleic acid-binding proteins superfamily; Its function is described as RNA binding; Located in chloroplast; Expressed in 22 plant structures; Expressed during 13 growth stages; Contains the following InterPro domains: Nucleic acid-binding, OB-fold-like (InterPro:IPR016027), Nucleic acid-binding, OB-fold (InterPro:IPR012340), Ribosomal protein S1, RNA-binding domain (InterPro:IPR003029); BEST Ara…
comp_71_103721_c0_seq4	0.801079	0.717606	8	DIR21	Disease resistance-responsive (dirigent-like protein) family protein; Dirigent proteins impart stereoselectivity on the phenoxy radical-coupling reaction, yielding optically active lignans from two molecules of coniferyl alcohol in the biosynthesis of lignans, flavonolignans, and alkaloids and thus plays a central role in plant secondary metabolism
comp_71_117859_c0_seq1	0.800681	0.521257	8	SBT1.4	Subtilisin-like protease SBT1.4; Subtilase family protein; Its function is described as identical protein binding, serine-type endopeptidase activity; Involved in proteolysis, negative regulation of catalytic activity; Located in apoplast, plasma membrane, vacuole, plant-type cell wall; Expressed in 24 plant structures; Expressed during 13 growth stages; Contains the following InterPro domains: P…
comp_159_119534_c1_seq2	0.798097	0.667178	8
comp_159_130964_c1_seq1	0.79625	0.700393	8	UGT87A1	UDP-Glycosyltransferase superfamily protein; Its function is described as transferase activity, transferring hexosyl groups, UDP-glycosyltransferase activity, transferase activity, transferring glycosyl groups; Involved in metabolic process; Expressed in 22 plant structures; Expressed during 13 growth stages; Contains the following InterPro domains: UDP-glucuronosyl/UDP-glucosyltransferase (Inter…
comp_159_118144_c0_seq3	0.794491	0.720268	8	Q9LIH2_ARATH	Translocation protein-related; Its function is described as protein transporter activity; Involved in protein transport; Located in plasma membrane, membrane; Expressed in 25 plant structures; Expressed during 15 growth stages; Contains the following InterPro domains: Translocation protein Sec62 (InterPro:IPR004728); Has 251 Blast hits to 251 proteins in 119 species: Archae - 0; Bacteria - 0; Met…
comp_159_135795_c0_seq4	0.791961	0.569794	8	F12K2.6	GDSL-like Lipase/Acylhydrolase superfamily protein; Its function is described as hydrolase activity, acting on ester bonds, carboxylesterase activity; Involved in glycerol biosynthetic process, lipid metabolic process; Located in endomembrane system; Expressed in 20 plant structures; Expressed during 13 growth stages; Contains the following InterPro domains: Lipase, GDSL (InterPro:IPR001087); BES…
comp_71_112628_c0_seq3	0.789811	0.617568	8	F15K9.17	Eukaryotic aspartyl protease family protein; Its function is described as aspartic-type endopeptidase activity; Involved in response to salt stress; Located in cell wall, plasma membrane, membrane, plant-type cell wall; Expressed in 6 plant structures; Contains the following InterPro domains: Peptidase aspartic (InterPro:IPR021109), Peptidase aspartic, catalytic (InterPro:IPR009007), Peptidase A1…
comp_71_116308_c1_seq5	0.788828	0.828531	7	L73G19.60	PPPDE putative thiol peptidase family protein; Contains the following InterPro domains: Protein of unknown function DUF862, eukaryotic (InterPro:IPR008580); BEST Arabidopsis thaliana protein match is: PPPDE putative thiol peptidase family protein (TAIR:AT4G25660.1); Has 754 Blast hits to 754 proteins in 155 species: Archae - 0; Bacteria - 0; Metazoa - 207; Fungi - 56; Plants - 348; Viruses - 0; O…
comp_71_98675_c0_seq2	0.784254	0.775336	7	GULLO2	D-arabinono-1,4-lactone oxidase family protein; Catalyzes the oxidation of L-gulono-1,4-lactone to ascorbic acid . L-gulono-1,4-lactone is oxidized to hydrogen peroxide and L-xylo-hexulonolactone which spontaneously isomerizes to L-ascorbate (By similarity)
comp_159_126622_c0_seq3	0.783615	0.729106	8	GDPD6	PLC-like phosphodiesterases superfamily protein; Its function is described as phosphoric diester hydrolase activity, glycerophosphodiester phosphodiesterase activity; Involved in glycerol metabolic process, lipid metabolic process; Located in endomembrane system; Expressed in leaf whorl, sepal, flower; Expressed during petal differentiation and expansion stage; Contains the following InterPro dom…
comp_71_117873_c1_seq3	0.782869	0.583028	8	F4JBC7_ARATH	HXXXD-type acyl-transferase family protein; Its function is described as transferase activity, transferring acyl groups other than amino-acyl groups, transferase activity; Involved in biological_process unknown; Located in cellular_component unknown; Expressed in root; Contains the following InterPro domains: Transferase (InterPro:IPR003480); BEST Arabidopsis thaliana protein match is: HXXXD-type…
comp_71_118499_c0_seq4	0.781821	0.792485	7	ANN4	Annexin d4; Annexins are a family of calcium dependent membrane binding proteins though to be involved in Golgi mediated secretion. This is one of four annexins identified in Arabidopsis
comp_71_114572_c0_seq9	0.780176	0.540261	1	DJC65	Chaperone DnaJ-domain superfamily protein; Its function is described as heat shock protein binding; Involved in protein folding; Located in chloroplast; Expressed in 23 plant structures; Expressed during 13 growth stages; Contains the following InterPro domains: Molecular chaperone, heat shock protein, Hsp40, DnaJ (InterPro:IPR015609), Heat shock protein DnaJ, N-terminal (InterPro:IPR001623), Hea…
comp_159_124146_c0_seq7	0.777374	0.455183	8	PLAT1	Lipase/lipooxygenase, plat/lh2 family protein; Positive regulator of abiotic stress tolerance involved in the regulation of plant growth. May be a downstream target of the abscisic acid (ABA) signaling pathway
comp_159_127627_c0_seq3	0.775794	0.37739	8	AGAL2	Alpha-galactosidase 2; May regulate leaf (and possibly other organ) development by functioning in cell wall loosening and cell wall expansion
comp_71_117873_c1_seq1	0.773208	0.415968	8
comp_71_120099_c1_seq5	0.769677	0.756702	7	MFL1	Solute carrier family 25 (mitochondrial s-adenosylmethionine transporter), member 26; Mitochondrial substrate carrier family protein; Probably involved in iron transport into chloroplasts
comp_71_123362_c0_seq1	0.768945	0.833069	7	SEC5B	Exocyst complex component sec5; Component of the exocyst complex involved in the docking of exocytic vesicles with fusion sites on the plasma membrane during regulated or polarized secretion. Involved in polarized cell growth and organ morphogenesis. During cytokinesis, involved in cell plate initiation, cell plate maturation and formation of new primary cell wall
comp_159_115698_c0_seq3	0.768065	0.774272	7	RPL29A	Ribosomal L29e protein family; Its function is described as structural constituent of ribosome; Involved in translation, ribosome biogenesis; Located in ribosome, cytosolic large ribosomal subunit, nucleolus; Expressed in 22 plant structures; Expressed during 13 growth stages; Contains the following InterPro domains: Ribosomal protein L29e (InterPro:IPR002673); BEST Arabidopsis thaliana protein m…
comp_71_122009_c1_seq1	0.768002	0.362121	8	T29J13.3	Protein of unknown function, DUF538; Involved in biological_process unknown; Located in vacuole; Expressed in 23 plant structures; Expressed during 15 growth stages; Contains the following InterPro domains: Protein of unknown function DUF538 (InterPro:IPR007493); BEST Arabidopsis thaliana protein match is: Protein of unknown function, DUF538 (TAIR:AT1G55265.1); Has 30201 Blast hits to 17322 prote…
comp_71_109712_c1_seq1	0.766427	0.733207	7	F18O21_250	Uncharacterized protein F18O21_250; Unknown protein; Has 39 Blast hits to 39 proteins in 15 species: Archae - 0; Bacteria - 0; Metazoa - 0; Fungi - 0; Plants - 39; Viruses - 0; Other Eukaryotes - 0 (source: NCBI BLink)
comp_71_110117_c0_seq5	0.76261	0.749719	7
comp_159_120014_c0_seq63	0.761671	0.462928	8	F12K8.2	Unknown protein; Located in chloroplast; Expressed in 21 plant structures; Expressed during 13 growth stages; Has 87 Blast hits to 86 proteins in 34 species: Archae - 0; Bacteria - 13; Metazoa - 27; Fungi - 0; Plants - 40; Viruses - 0; Other Eukaryotes - 7 (source: NCBI BLink)
comp_71_116847_c3_seq18	0.761161	0.560354	8
comp_71_114674_c0_seq1	0.758775	0.497299	8	XTH25	Probable xyloglucan endotransglucosylase/hydrolase protein 25; Catalyzes xyloglucan endohydrolysis (XEH) and/or endotransglycosylation (XET). Cleaves and religates xyloglucan polymers, an essential constituent of the primary cell wall, and thereby participates in cell wall construction of growing tissues (By similarity); Belongs to the glycosyl hydrolase 16 family. XTH group 2 subfamily
comp_159_113215_c4_seq1	0.757307	0.755323	7	KIN13A	P-loop containing nucleoside triphosphate hydrolases superfamily protein; Internal motor kinesin involved in trichome morphogenesis . Participates in regulating the formation of Golgi- associated vesicles . Plays a central role in microtubule disassembly via the active ARAC10-ICR5 cascade, which establishes the secondary cell wall pattern in metaxylem vessel cells . Acts redundantly with KIN13B t…
comp_159_117452_c0_seq2	0.754396	0.566258	8	ENODL17	Early nodulin-like protein 17 (ENODL17); Its function is described as electron carrier activity, copper ion binding; Located in anchored to plasma membrane, plasma membrane, vacuole, anchored to membrane; Expressed in 24 plant structures; Expressed during 13 growth stages; Contains the following InterPro domains: Plastocyanin-like (InterPro:IPR003245), Cupredoxin (InterPro:IPR008972); BEST Arabid…
comp_71_114267_c0_seq1	0.753962	0.465058	8	FLA2	AF333971 Arabidopsis thaliana fasciclin-like arabinogalactan-protein 2 (Fla2) mRNA, complete cds; Belongs to the fasciclin-like AGP family
comp_71_121895_c0_seq5	0.751783	0.79728	7
comp_71_121283_c0_seq2	0.749987	0.553939	8	FDH	3-ketoacyl-CoA synthase 10; Contributes to cuticular wax and suberin biosynthesis. Prevents the postgenital fusion of epiderm cells in organs in contact, as well as ectopic pollen hydration and germination. Required during ovules formation. May regulate an epidermis- specific developmental program during gynoecial ontogeny
comp_159_135795_c1_seq1	0.748909	0.518982	8	K15I22.11	GDSL-like Lipase/Acylhydrolase superfamily protein; Its function is described as hydrolase activity, acting on ester bonds, carboxylesterase activity; Involved in lipid metabolic process; Located in endomembrane system; Expressed in 9 plant structures; Expressed during 4 anthesis, C globular stage, D bilateral stage; Contains the following InterPro domains: Lipase, GDSL (InterPro:IPR001087); BEST…
comp_71_103035_c0_seq1	0.748463	0.555214	8	MUP24.2	Zinc finger (C3HC4-type RING finger) family protein; Its function is described as ubiquitin-protein ligase activity, zinc ion binding; Involved in N-terminal protein myristoylation; Located in plasma membrane; Expressed in 24 plant structures; Expressed during 15 growth stages; Contains the following InterPro domains: Zinc finger, RING-type (InterPro:IPR001841), Zinc finger, C3HC4 RING-type (Inte…
comp_159_123985_c0_seq2	0.747462	0.620099	8	BRN1	Rna-binding protein-defense related 1; RNA-binding protein involved in the regulation of flowering time. Acts as repressor of the activity of SOC1, a transcriptional activator of flowering time. Binds to the 3'-UTR of SOC1 mRNA in the cytoplasm and participates in SOC1 mRNA decay, mediated by the distal region of the SOC1 3'-UTR . Acts as positive regulator of salicylic acid (SA)-mediated immunit…
comp_159_133900_c0_seq6	0.74723	0.701576	7	Q9LV23_ARATH	Glycosyltransferase family 61 protein; Its function is described as transferase activity, transferring glycosyl groups; Involved in biological_process unknown; Located in cellular_component unknown; Expressed in 8 plant structures; Expressed during petal differentiation and expansion stage; Contains the following InterPro domains: Glycosyltransferase AER61, uncharacterised (InterPro:IPR007657); B…
comp_71_114036_c0_seq1	0.747171	0.783211	7	DSEL	Arabidopsis thaliana dad1-like seeding establishment-related lipase; alpha/beta-Hydrolases superfamily protein; Acylhydrolase that catalyzes the hydrolysis of 1,3- diacylglycerol (1,3-DAG) and 1-monoacylglycerol (1-MAG) at the sn- 1 position. High activity toward 1,3-DAG and 1-MAG, but low activity toward 1,2-diacylglycerol (1,2-DAG) and 1- lysophosphatidylcholine (1-LPC), and no activity toward …
comp_159_127889_c1_seq3	0.741401	0.788907	7	F4J3A9_ARATH	Protein serine/threonine kinases;ATP binding;catalytics; Its function is described as protein serine/threonine kinase activity, catalytic activity, ATP binding; Involved in protein amino acid phosphorylation; Located in cellular_component unknown; Expressed in 21 plant structures; Expressed during 13 growth stages; Contains the following InterPro domains: RIO-like kinase (InterPro:IPR018934), RIO…
comp_159_134969_c0_seq9	0.740796	0.76889	7	GTE10	Transcription factor GTE10; Acts as a negative regulator in plant response to changes in environmental conditions through the control of ABA- regulated gene expression
comp_71_115800_c1_seq13	0.740512	0.78862	7
comp_159_82148_c1_seq1	0.737363	0.802476	7	PER53	Peroxidase 53; Removal of H(2)O(2), oxidation of toxic reductants, biosynthesis and degradation of lignin, suberization, auxin catabolism, response to environmental stresses such as wounding, pathogen attack and oxidative stress. These functions might be dependent on each isozyme/isoform in each plant tissue; Belongs to the peroxidase family. Classical plant (class III) peroxidase subfamily
comp_71_113500_c2_seq4	0.736733	0.776408	7	dl4170c	Glycosyl hydrolase superfamily protein; May be involved in plant defense against cyst nematode pathogens
comp_159_128691_c0_seq4	0.725026	0.778665	2	EMB2799	NAD(P)-binding Rossmann-fold superfamily protein; Located in chloroplast stroma, chloroplast; Expressed in 23 plant structures; Expressed during 13 growth stages; Has 818 Blast hits to 811 proteins in 372 species: Archae - 18; Bacteria - 637; Metazoa - 0; Fungi - 0; Plants - 59; Viruses - 0; Other Eukaryotes - 104 (source: NCBI BLink)
comp_71_102574_c0_seq5	0.722472	0.386131	8	F17A13.80	HAD superfamily, subfamily IIIB acid phosphatase ; Its function is described as acid phosphatase activity; Involved in biological_process unknown; Located in plasma membrane, vacuole; Expressed in 26 plant structures; Expressed during 15 growth stages; Contains the following InterPro domains: Acid phosphatase (Class B) (InterPro:IPR005519), Vegetative storage protein/acid phosphatase (InterPro:IP…
comp_159_118187_c0_seq6	0.713133	0.722653	7
comp_159_100169_c0_seq1	0.707925	0.751957	7
comp_159_133683_c0_seq14	0.70734	0.673438	7	F8M21.160	RNA-binding KH domain-containing protein; Its function is described as RNA binding, nucleic acid binding; Involved in biological_process unknown; Located in cellular_component unknown; Contains the following InterPro domains: K Homology, type 1, subgroup (InterPro:IPR018111), K Homology (InterPro:IPR004087), K Homology, type 1 (InterPro:IPR004088); BEST Arabidopsis thaliana protein match is: RNA-…
comp_159_121583_c0_seq2	0.702336	0.624679	8	EP3	Homolog of carrot EP3-3 chitinase; Encodes an EP3 chitinase that is expressed during somatic embryogenesis in 'nursing' cells surrounding the embryos but not in embryos themselves. The gene is also expressed in mature pollen and growing pollen tubes until they enter the receptive synergid, but not in endosperm and integuments as in carrot. Post-embryonically, expression is found in hydathodes, st…
comp_159_118090_c0_seq4	0.696922	0.195304	8
comp_71_89864_c1_seq1	0.6969	0.815247	7	PER12	Peroxidase superfamily protein; Removal of H(2)O(2), oxidation of toxic reductants, biosynthesis and degradation of lignin, suberization, auxin catabolism, response to environmental stresses such as wounding, pathogen attack and oxidative stress. These functions might be dependent on each isozyme/isoform in each plant tissue; Belongs to the peroxidase family. Classical plant (class III) peroxidas…
comp_71_113418_c0_seq5	0.692895	0.740032	7
comp_159_126864_c0_seq12	0.690598	0.507949	8	XYLT	Arabidopsis thaliana beta-1,2-xylosyltransferase; Beta-(1,2)-xylosyltransferase; Encodes a beta-1,2-xylosyltransferase that is glycosylated at two positions
comp_159_121089_c1_seq7	0.674768	0.729168	7	PER68	Peroxidase superfamily protein; Removal of H(2)O(2), oxidation of toxic reductants, biosynthesis and degradation of lignin, suberization, auxin catabolism, response to environmental stresses such as wounding, pathogen attack and oxidative stress. These functions might be dependent on each isozyme/isoform in each plant tissue; Belongs to the peroxidase family. Classical plant (class III) peroxidas…
comp_159_68901_c0_seq1	0.664213	0.461673	8
comp_71_100657_c0_seq1	0.660046	0.411785	8
comp_159_84627_c0_seq1	0.648492	0.376128	8
comp_71_93481_c0_seq2	0.645018	0.830468	7	F22D22.22	Acyl-CoA N-acyltransferases (NAT) superfamily protein; Its function is described as N-acetyltransferase activity; Involved in metabolic process; Located in cellular_component unknown; Expressed in 12 plant structures; Expressed during 8 growth stages; Contains the following InterPro domains: GCN5-related N-acetyltransferase, C-terminal (InterPro:IPR022610), GCN5-related N-acetyltransferase (Inter…
comp_159_113926_c0_seq1	0.639866	0.405627	8	APG-2	GDSL-like Lipase/Acylhydrolase superfamily protein; Its function is described as hydrolase activity, acting on ester bonds, carboxylesterase activity; Involved in lipid metabolic process; Located in apoplast; Expressed in 22 plant structures; Expressed during 14 growth stages; Contains the following InterPro domains: Lipase, GDSL (InterPro:IPR001087); BEST Arabidopsis thaliana protein match is: G…
comp_71_123939_c0_seq12	0.634225	0.570966	7
comp_71_112982_c0_seq1	0.621291	0.716927	7	T26B15.16	Hydroxyproline-rich glycoprotein family protein; Its function is described as zinc ion binding, nucleic acid binding; Involved in biological_process unknown; Located in nucleus, intracellular, spliceosomal complex; Expressed in 22 plant structures; Expressed during 13 growth stages; Contains the following InterPro domains: Zinc finger, C2H2-like (InterPro:IPR015880), Zinc finger, U1-type (InterPr…
comp_71_105452_c0_seq1	0.600289	0.681828	7	T22D6.120	H/ACA ribonucleoprotein complex subunit 2-like protein; Required for ribosome biogenesis. Part of a complex which catalyzes pseudouridylation of rRNA. This involves the isomerization of uridine such that the ribose is subsequently attached to C5, instead of the normal N1. Pseudouridine ("psi") residues may serve to stabilize the conformation of rRNAs (By similarity)
comp_71_112420_c1_seq2	0.595701	0.662062	7	PUB33	U-box domain-containing protein kinase family protein; Functions as an E3 ubiquitin ligase; Belongs to the protein kinase superfamily. Ser/Thr protein kinase family
comp_71_124285_c1_seq1	0.557657	0.415392	8	PAA2	Copper-transporting ATPase PAA2, chloroplastic; P-Type ATPase, mediates copper transport to chloroplast thylakoid lumen. Required for accumulation of copper-containing plastocyanin in the thylakoid lumen and for effective photosynthetic electron transport; Belongs to the cation transport ATPase (P-type) (TC 3.A.3) family. Type IB subfamily
comp_159_122947_c0_seq1	0.549524	0.662723	7	TAF4B	Transcription initiation factor tfiid subunit 4; TAFs are components of the transcription factor IID (TFIID) complex that is essential for mediating regulation of RNA polymerase transcription
comp_71_98049_c0_seq1	0.445683	0.325611	8	CHAT	Acetyl CoA:(Z)-3-hexen-1-ol acetyltransferase; Acyltransferase involved in the production of green leaf volatiles (GLVs). Uses acetyl-CoA as substrate, but not malonyl- CoA or benzoyl-CoA. Prefers primary, medium-chain-length, aliphatic alcohols
comp_71_120183_c0_seq2	0.423654	0.376832	7	F5M6.14	S-adenosyl-L-methionine-dependent methyltransferases superfamily protein; Contains the following InterPro domains: Protein of unknown function DUF248, methyltransferase putative (InterPro:IPR004159); BEST Arabidopsis thaliana protein match is: S-adenosyl-L-methionine-dependent methyltransferases superfamily protein (TAIR:AT4G19120.2); Has 1070 Blast hits to 1059 proteins in 86 species: Archae - 5…

## Sheet: HP-induced DAPs
Accession	R4/S0	S5/S0	S5/R4	Cluster	Name	annotation
comp_159_117370_c3_seq2	1.10529	12.9158	11.6855	4	HSP18.1	18.1 kDa class I heat shock protein; Encodes a low molecular weight heat shock protein that contains the heat shock element in the promoter region. Expression is induced in response to heat shock
comp_71_109156_c0_seq1	1.04024	3.24429	3.11878	4	RAR1	Cysteine and histidine-rich domain-containing protein RAR1; Required specifically for plant innate immunity. Is essential for resistance conferred by multiple R genes recognizing different bacterial and oomycete pathogen isolates like avirulent P.syringae or H.parasitica (downy mildew). Contributes additively with SGT1B to RPP5-dependent resistance. Functions as positive regulator of RPS5 accumul…
comp_159_121237_c0_seq1	1.02654	3.18661	3.10424	4	NRPB8B	Dna-directed rna polymerases i, ii, and iii subunit rpabc3; DNA-directed RNA polymerases II, IV and V subunit 8B; DNA-dependent RNA polymerase catalyzes the transcription of DNA into RNA using the four ribonucleoside triphosphates as substrates. Component of RNA polymerase II which synthesizes mRNA precursors and many functional non-coding RNAs. Pol II is the central component of the basal RNA po…
comp_159_134692_c0_seq15	1.10262	3.25136	2.94875	4	HSFA6b	Arabidopsis thaliana heat shock transcription factor a6b; Heat stress transcription factor A-6b; Transcriptional activator that specifically binds DNA sequence 5'-AGAAnnTTCT-3' known as heat shock promoter elements (HSE)
comp_159_122553_c0_seq5	0.992689	2.79205	2.81262	4	MBF1C	Multiprotein-bridging factor 1c; One of three genes in A. thaliana encoding multiprotein bridging factor 1, a highly conserved transcriptional coactivator. May serve as a bridging factor between a bZIP factor and TBP. Its expression is specifically elevated in response to pathogen infection, salinity, drought, heat, hydrogen peroxide, and application of abscisic acid or salicylic acid. Constituti…
comp_159_117370_c2_seq34	1.17436	3.23847	2.75764	4	HSP17.6C	HSP20-like chaperones superfamily protein; Contains the following InterPro domains: Heat shock protein Hsp20 (InterPro:IPR002068), HSP20-like chaperone (InterPro:IPR008978); BEST Arabidopsis thaliana protein match is: heat shock protein 17.4 (TAIR:AT3G46230.1); Has 7090 Blast hits to 7089 proteins in 1610 species: Archae - 175; Bacteria - 4287; Metazoa - 66; Fungi - 302; Plants - 1606; Viruses - …
comp_71_119634_c2_seq10	1.14147	3.08678	2.7042	4	HSFA6b	Arabidopsis thaliana heat shock transcription factor a6b; Heat stress transcription factor A-6b; Transcriptional activator that specifically binds DNA sequence 5'-AGAAnnTTCT-3' known as heat shock promoter elements (HSE)
comp_71_114460_c1_seq5	0.911252	2.37977	2.61154	5	F4L23.10	Myeloid leukemia factor; Its function is described as molecular_function unknown; Involved in biological_process unknown; Located in cellular_component unknown; Expressed in inflorescence meristem, flower, cultured cell; Expressed during petal differentiation and expansion stage; BEST Arabidopsis thaliana protein match is: Calcium-binding EF-hand family protein (TAIR:AT4G34070.1); Has 171 Blast h…
comp_71_114686_c0_seq5	1.05746	2.69004	2.54387	4	HSP17.6C	HSP20-like chaperones superfamily protein; Contains the following InterPro domains: Heat shock protein Hsp20 (InterPro:IPR002068), HSP20-like chaperone (InterPro:IPR008978); BEST Arabidopsis thaliana protein match is: heat shock protein 17.4 (TAIR:AT3G46230.1); Has 7090 Blast hits to 7089 proteins in 1610 species: Archae - 175; Bacteria - 4287; Metazoa - 66; Fungi - 302; Plants - 1606; Viruses - …
comp_159_131032_c0_seq1	1.17672	2.98449	2.53628	4	MJC20.15	DCD (Development and Cell Death) domain protein; Contains the following InterPro domains: Development/cell death domain (InterPro:IPR013989), Kelch related (InterPro:IPR013089); BEST Arabidopsis thaliana protein match is: DCD (Development and Cell Death) domain protein (TAIR:AT3G27090.1); Has 30201 Blast hits to 17322 proteins in 780 species: Archae - 12; Bacteria - 1396; Metazoa - 17338; Fungi -…
comp_159_113756_c1_seq17	1.09644	2.70439	2.46653	4	HSP17.4A	Arabidopsis thaliana heat shock protein 17.4; Member of the class I small heat-shock protein (sHSP) family, which accounts for the majority of sHSPs in maturing seeds
comp_159_123192_c1_seq1	1.18833	2.91918	2.45654	4	PBS1	Serine/threonine-protein kinase PBS1; Protein kinase required for plant defense mechanism mediated by the disease resistance (R) protein RPS5. In case of infection by Pseudomonas syringae, AvrPphB triggers RPS5-mediated defense mechanism via the cleavage of PBS1. Both kinase activity and cleavage by avrPphB are independently required to trigger the RPS5-mediated resistance. Contributes to PAMP-tr…
comp_71_113010_c0_seq24	0.907424	2.22235	2.44908	5	HSFA1B	Arabidopsis thaliana class a heat shock factor 1b; Heat stress transcription factor A-1b; Encodes a putative transcription factor whose expression is not induced by heat but whose stable overexpression leads to expression of HSP. Required early in the stress response for transient expression of heat shock genes
comp_71_125839_c0_seq24	1.03898	2.54422	2.44877	4	FTSH6	ATP-dependent zinc metalloprotease FTSH 6, chloroplastic; Probable ATP-dependent zinc metallopeptidase. Involved in the degradation of the light-harvesting complex of photosystem II (LHC II) during senescence or high light acclimation; In the N-terminal section; belongs to the AAA ATPase family
comp_71_121764_c1_seq5	0.877306	2.14334	2.44309	5	SCC3	Sister-chromatid cohesion protein 3; Essential component of cohesin complex, a complex required for the cohesion of sister chromatids after DNA replication. The cohesin complex apparently forms a large proteinaceous ring within which sister chromatids can be trapped. At anaphase, the complex is cleaved and dissociates from chromatin, allowing sister chromatids to segregate. The cohesin complex ma…
comp_159_131778_c2_seq7	0.953339	2.3029	2.41561	5	F8A5.24	NAD(P)-linked oxidoreductase superfamily protein; Its function is described as oxidoreductase activity, aldo-keto reductase activity; Involved in oxidation reduction; Expressed in 7 plant structures; Expressed during LP.06 six leaves visible, LP.04 four leaves visible, 4 anthesis, petal differentiation and expansion stage; Contains the following InterPro domains: Aldo/keto reductase (InterPro:IPR…
comp_159_116029_c0_seq1	0.871996	2.07916	2.38437	5	F21P24.15	Uncharacterised protein family SERF; Contains the following InterPro domains: Uncharacterised protein family SERF (InterPro:IPR007513); Has 164 Blast hits to 164 proteins in 62 species: Archae - 0; Bacteria - 0; Metazoa - 0; Fungi - 42; Plants - 89; Viruses - 0; Other Eukaryotes - 33 (source: NCBI BLink)
comp_159_112673_c1_seq1	1.03735	2.42944	2.34196	4	HSFA3	Arabidopsis thaliana heat shock transcription factor a3; Member of Heat Stress Transcription Factor (Hsf) family. Expression is regulated by DREB2A and in turn HSFA3 regulates the expression of hsps Hsp18.1-CI and Hsp26.5-MII35S. Involved in establishing thermotolerence
comp_71_124388_c0_seq3	1.00458	2.32879	2.31816	4
comp_159_129745_c0_seq3	1.05168	2.43036	2.31094	4
comp_159_127883_c0_seq18	0.94639	2.18371	2.30741	5	TPR1-2	Tetratricopeptide repeat (TPR)-like superfamily protein; Its function is described as binding; Located in cellular_component unknown; Expressed in 23 plant structures; Expressed during 13 growth stages; Contains the following InterPro domains: Tetratricopeptide TPR-1 (InterPro:IPR001440), Tetratricopeptide-like helical (InterPro:IPR011990), Tetratricopeptide repeat-containing (InterPro:IPR013026)…
comp_159_131625_c0_seq2	0.916271	2.07792	2.2678	5	F22F7.5	Rubber elongation factor protein (REF); Involved in biological_process unknown; Located in vacuole; Expressed in 24 plant structures; Expressed during 15 growth stages; Contains the following InterPro domains: Rubber elongation factor (InterPro:IPR008802); BEST Arabidopsis thaliana protein match is: Rubber elongation factor protein (REF) (TAIR:AT2G47780.1); Has 129 Blast hits to 129 proteins in 2…
comp_71_118847_c1_seq4	0.94479	2.13491	2.25967	5
comp_159_122575_c0_seq3	0.979085	2.18663	2.23335	5	UGE2	UDP-D-glucose/UDP-D-galactose 4-epimerase 2; Catalyzes the interconversion between UDP-glucose and UDP-galactose. Cooperates with UGE3 in pollen development and with UGE4 in cell wall carbohydrate biosynthesis and growth; Belongs to the NAD(P)-dependent epimerase/dehydratase family
comp_71_125392_c0_seq2	1.1406	2.51485	2.20484	4	T17J13.200	E3 ubiquitin-protein ligase ZNF598; RING/U-box superfamily protein; Its function is described as zinc ion binding; Located in intracellular; Expressed in 23 plant structures; Expressed during 15 growth stages; Contains the following InterPro domains: Zinc finger, C2H2-like (InterPro:IPR015880), Zinc finger, RING-type (InterPro:IPR001841), Zinc finger, C2H2-type (InterPro:IPR007087); BEST Arabidop…
comp_71_125126_c0_seq1	0.887488	1.94759	2.1945	5	VSR6	Binding protein of 80 kda 3;3; VACUOLAR SORTING RECEPTOR 6; Vacuolar-sorting receptor (VSR) involved in clathrin- coated vesicles sorting from Golgi apparatus to vacuoles; Belongs to the VSR (BP-80) family
comp_71_111138_c0_seq3	1.11215	2.43108	2.18593	4	T1P2.12	SGS domain-containing protein; Its function is described as molecular_function unknown; Involved in biological_process unknown; Expressed in 23 plant structures; Expressed during 13 growth stages; Contains the following InterPro domains: Siah interacting protein, N-terminal (InterPro:IPR015120), CS-like domain (InterPro:IPR007052), SGS (InterPro:IPR007699), HSP20-like chaperone (InterPro:IPR00897…
comp_159_106593_c0_seq1	0.855912	1.86902	2.18366	5	FPF1	Flowering-promoting factor 1; Encodes a small protein of 12.6 kDa that regulates flowering and is involved in gibberellin signalling pathway. It is expressed in apical meristems immediately after the photoperiodic induction of flowering. Genetic interactions with flowering time and floral organ identity genes suggest that this gene may be involved in modulating the competence to flower. There are…
comp_71_106434_c0_seq4	1.08582	2.36535	2.1784	4
comp_71_118808_c0_seq27	1.03682	2.23038	2.15117	4
comp_71_121713_c0_seq6	0.996797	2.14253	2.14942	4	ATJ2	Chaperone protein dnaJ 2; Have a continuous role in plant development probably in the structural organization of compartments; Belongs to the DnaJ family. A/I subfamily
comp_71_120732_c1_seq1	0.859563	1.83682	2.13692	5	AGD5	Probable ADP-ribosylation factor GTPase-activating protein AGD5; A member of ARF GAP domain (AGD), A thaliana has 15 members, grouped into four classes. Regulates membrane trafficking and organ separation
comp_159_121441_c3_seq1	0.954199	2.03524	2.13293	5	GATA28	GATA transcription factor 28; Transcriptional activator that specifically binds 5'- GATA-3' or 5'-GAT-3' motifs within gene promoters; Belongs to the type IV zinc-finger family. Class C subfamily
comp_159_125887_c1_seq9	1.14395	2.43758	2.13084	4
comp_71_109919_c0_seq2	1.00897	2.14455	2.12548	4	F10K1.12	PHD finger-like domain-containing protein 5A; PHF5-like protein; Contains the following InterPro domains: PHF5-like (InterPro:IPR005345); BEST Arabidopsis thaliana protein match is: PHF5-like protein (TAIR:AT1G07170.3); Has 420 Blast hits to 420 proteins in 206 species: Archae - 0; Bacteria - 0; Metazoa - 129; Fungi - 128; Plants - 86; Viruses - 0; Other Eukaryotes - 77 (source: NCBI BLink)
comp_71_106503_c0_seq1	0.998005	2.09226	2.09644	4	ATX1	Copper transport protein ATX1; Plays an important role in copper homeostasis by conferring tolerance to excess of copper and subclinical copper deficiency during vegetative stage. Can complement the yeast mutants atx1 and sod1
comp_71_113664_c0_seq1	0.95884	2.00745	2.09362	5	F7A19.8	Plant/protein; Unknown protein; Its function is described as molecular_function unknown; Involved in biological_process unknown; Located in chloroplast; Expressed in 23 plant structures; Expressed during 13 growth stages; Contains the following InterPro domains: Protein of unknown function DUF3110 (InterPro:IPR021503); Has 4 Blast hits to 4 proteins in 1 species: Archae - 0; Bacteria - 0; Metazoa…
comp_159_128778_c1_seq1	1.08016	2.26057	2.09282	4	MAC9.6	Stress up-regulated Nod 19 protein; Its function is described as molecular_function unknown; Involved in biological_process unknown; Located in vacuole; Expressed in 24 plant structures; Expressed during 15 growth stages; Contains the following InterPro domains: Stress up-regulated Nod 19 (InterPro:IPR011692); Has 30201 Blast hits to 17322 proteins in 780 species: Archae - 12; Bacteria - 1396; Me…
comp_71_114193_c0_seq1	1.07855	2.25477	2.09055	4	U2AF35B	Zinc finger C-x8-C-x5-C-x3-H type family protein; U2 auxiliary factor small subunit. The atU2AF35b protein and its homolog, atU2AF35a, contain most of the conserved domains of hsU2AF35, including the psiRRM, one RS domain, two zinc fingers, and the two regions for interacting with U2AF large subunit. Both proteins lack the stretch of glycines present in human U2AF35. The sequences are overall 83%…
comp_71_122100_c0_seq5	0.939267	1.90102	2.02394	5	HDA19	Arabidopsis histone deacetylase 19; Encodes a histone deacetylase that enhances AtERF7-mediated transcriptional repression. Binds SIM3 and ERF7. Expressed in the nucleus in most tissues examined and throughout the life of the plant. Involved in jasmonic acid and ethylene dependent pathogen resistance. The sequence in GenBank has 17 AG dinucleotide repeats missing, which is also missing in Ler sho…
comp_159_120894_c0_seq1	1.09785	2.2166	2.01904	4	HSP22.0	HSP20-like chaperones superfamily protein; Columbia endomembrane-localized small heat shock protein
comp_71_124203_c0_seq1	1.03901	2.08874	2.01031	4	IAN9	P-loop containing nucleoside triphosphate hydrolases superfamily protein; Its function is described as GTP binding; Involved in response to bacterium; Located in cellular_component unknown; Expressed in 22 plant structures; Expressed during 13 growth stages; Contains the following InterPro domains: AIG1 (InterPro:IPR006703); BEST Arabidopsis thaliana protein match is: P-loop containing nucleoside…
comp_71_107939_c0_seq2	1.01457	2.0185	1.9895	4	SYP131	Syntaxin of plants 131; Vesicle trafficking protein that functions in the secretory pathway
comp_159_128552_c0_seq3	1.07685	2.13381	1.98153	4	Q9LK74_ARATH	Calcium-dependent lipid-binding (CaLB domain) family protein; Contains the following InterPro domains: C2 membrane targeting protein (InterPro:IPR018029), C2 calcium/lipid-binding domain, CaLB (InterPro:IPR008973), C2 calcium-dependent membrane targeting (InterPro:IPR000008); BEST Arabidopsis thaliana protein match is: Calcium-dependent lipid-binding (CaLB domain) family protein (TAIR:AT4G15755.1…
comp_71_117737_c0_seq3	0.974788	1.91854	1.96816	5
comp_159_131326_c1_seq2	0.841456	1.65555	1.96748	5	ATJ3	Chaperone protein dnaJ 3; Have a continuous role in plant development probably in the structural organization of compartments; Belongs to the DnaJ family. A/I subfamily
comp_71_115651_c0_seq19	1.05036	2.04986	1.95158	4	HSP22.0	HSP20-like chaperones superfamily protein; Columbia endomembrane-localized small heat shock protein
comp_159_131813_c0_seq5	1.16944	2.25299	1.92655	4	HSP70-8	Heat shock 70 kDa protein 8; In cooperation with other chaperones, Hsp70s stabilize preexistent proteins against aggregation and mediate the folding of newly translated polypeptides in the cytosol as well as within organelles. These chaperones participate in all these processes through their ability to recognize nonnative conformations of other proteins. They bind extended peptide segments with a…
comp_159_128860_c1_seq1	0.980828	1.88621	1.92308	5
comp_159_134145_c0_seq1	1.1718	2.24406	1.91506	4	NBR1	Ubiquitin-associated (uba)/ts-n domain-containing protein / octicosapeptide/phox/bemp1 (pb1) domain-containing protein; Autophagic substrate degraded in the vacuole by non-selective autophagy. Requires ATG8 protein expression to be recognized as an autophagic substrate . Acts probably as a receptor for autophagosomal degradation of ubiquitinated proteins. Targets ubiquitinated protein aggregates …
comp_159_131911_c0_seq12	0.983627	1.87309	1.90426	5
comp_71_121536_c0_seq15	0.908106	1.71364	1.88705	5	FREE1	Ring/fyve/phd zinc finger superfamily protein; Endosomal sorting complex required for transport (ESCRT) component regulating multivesicular body (MVB) protein sorting and plant growth . Required for the formation of intra- luminal vesicles (ILVs)in MVBs . Binds to phosphatidylinositol-3-phosphate (PI3P) and ubiquitin Controls IRT1 recycling to the plasma membrane and impacts the polar delivery of…
comp_71_124444_c1_seq16	0.871521	1.64292	1.88511	5	GDPD6	PLC-like phosphodiesterases superfamily protein; Its function is described as phosphoric diester hydrolase activity, glycerophosphodiester phosphodiesterase activity; Involved in glycerol metabolic process, lipid metabolic process; Located in endomembrane system; Expressed in leaf whorl, sepal, flower; Expressed during petal differentiation and expansion stage; Contains the following InterPro dom…
comp_71_124326_c0_seq4	0.925566	1.73786	1.87762	5	Q8L7T4_ARATH	Dentin sialophosphoprotein, putative (duf1296); Kinase-related protein of unknown function (DUF1296); Its function is described as molecular_function unknown; Involved in biological_process unknown; Located in cytosol, nucleus; Expressed in cultured cell; Contains the following InterPro domains: Protein of unknown function DUF1296 (InterPro:IPR009719); BEST Arabidopsis thaliana protein match is: …
comp_159_124793_c1_seq1	1.05648	1.97684	1.87117	4	K16F4.2	NAD(P)-binding Rossmann-fold superfamily protein; Its function is described as oxidoreductase activity, binding, catalytic activity; Involved in oxidation reduction, metabolic process; Expressed in 23 plant structures; Expressed during 14 growth stages; Contains the following InterPro domains: Short-chain dehydrogenase/reductase, conserved site (InterPro:IPR020904), NAD(P)-binding domain (InterPr…
comp_159_133618_c1_seq2	1.01902	1.90365	1.86812	4	ATJ2	Chaperone protein dnaJ 2; Have a continuous role in plant development probably in the structural organization of compartments; Belongs to the DnaJ family. A/I subfamily
comp_159_132921_c0_seq3	0.879068	1.64008	1.86571	5	TFIIS	Transcription elongation factor s-ii; Encodes RNA polymerase II transcript elongation factor TFIIS. Complements yeast TFIIS mutation. Mutant plants display essentially normal development, but they flower slightly earlier than the wild type and show clearly reduced seed dormancy
comp_159_125445_c0_seq1	1.12459	2.07386	1.8441	4	AATP2	ADP,ATP carrier protein 2, chloroplastic; ATNTT2; Its function is described as ATP:ADP antiporter activity; Involved in transport; Located in chloroplast, chloroplast envelope, cytoplasm; Expressed in 7 plant structures; Expressed during M germinated pollen stage, seedling growth; Contains the following InterPro domains: ADP/ATP carrier protein (InterPro:IPR004667); BEST Arabidopsis thaliana prot…
comp_71_114951_c1_seq3	0.903632	1.64012	1.81503	5	STP13	Mfs transporter, sp family, sugar:h+ symporter; Major facilitator superfamily protein; Encodes a protein with high affinity, hexose-specific/H+ symporter activity. The activity of the transporter appears to be negatively regulated by phosphorylation. Importantly, microarray analysis, as well as the study of the expression of this gene in mutants involved in programmed cell death (PCD) demonstrate…
comp_159_133086_c2_seq13	0.861614	1.54636	1.79472	5	ALY1-2	Rna-binding (rrm/rbd/rnp motifs) family protein; Export adapter involved in nuclear export of spliced and unspliced mRNA
comp_159_105638_c0_seq1	1.07717	1.93128	1.79292	4	HSP70-2	Probable mediator of RNA polymerase II transcription subunit 37c; Component of the Mediator complex, a coactivator involved in the regulated transcription of nearly all RNA polymerase II-dependent genes. Mediator functions as a bridge to convey information from gene-specific regulatory proteins to the basal RNA polymerase II transcription machinery. The Mediator complex, having a compact conforma…
comp_159_133734_c0_seq2	1.16441	2.08523	1.79081	4	CLPB4	Atp-dependent clp protease atp-binding subunit clpb; Encodes ClpB4, which belongs to the Casein lytic proteinase/heat shock protein 100 (Clp/Hsp100) family. Targeted to the mitochondrion, also referred to as ClpB-m. Transcripts of ClpB4 accumulate dramatically at high temperatures, suggesting that it may be involved in response to heat stress
comp_159_131037_c1_seq1	1.04652	1.87192	1.78871	4	ERDJ3A	DNAJ heat shock N-terminal domain-containing protein; J domain protein localized in ER lumen. Can compensate for the growth defect in jem1 scj1 mutant yeast. Also shows similarity to HSP40 proteins and is induced by heat stress. At high temperatures, mutant alleles are not transmitted through the pollen due to defects in pollen tube growth
comp_159_130076_c2_seq23	1.08273	1.93567	1.78777	4
comp_71_122927_c0_seq3	1.19377	2.13156	1.78557	4	F7G19.7	[histone h3]-dimethyl-l-lysine9 demethylase; Zinc finger, RING-type;Transcription factor jumonji/aspartyl beta-hydroxylase; Its function is described as sequence-specific DNA binding transcription factor activity, zinc ion binding; Expressed in 24 plant structures; Expressed during 15 growth stages; Contains the following InterPro domains: Transcription factor jumonji/aspartyl beta-hydroxylase (I…
comp_159_132664_c0_seq4	0.944872	1.67788	1.77577	5
comp_159_132973_c1_seq5	1.11149	1.95915	1.76263	4	MWF20.9	At5g43400/MWF20_9; Uncharacterised conserved protein UCP015417, vWA; Its function is described as molecular_function unknown; Involved in biological_process unknown; Located in chloroplast; Contains the following InterPro domains: Uncharacterised conserved protein UCP015417, vWA (InterPro:IPR011205); BEST Arabidopsis thaliana protein match is: Uncharacterised conserved protein UCP015417, vWA (TAI…
comp_159_98054_c0_seq1	0.907711	1.59352	1.75554	5
comp_159_127782_c2_seq1	1.00471	1.76204	1.75378	4	NSRA	Rna-binding (rrm/rbd/rnp motifs) family protein; Alternative splicing (AS) regulator that binds to specific mRNAs and modulates auxin effects on the transcriptome. Displaced from its targets upon binding to AS competitor long non-coding RNA (ASCO- RNA)
comp_159_135275_c0_seq1	0.922585	1.61567	1.75124	5	MRO11.1	Calcium-dependent lipid-binding (CaLB domain) family protein; Contains the following InterPro domains: C2 calcium/lipid-binding domain, CaLB (InterPro:IPR008973), C2 calcium-dependent membrane targeting (InterPro:IPR000008); BEST Arabidopsis thaliana protein match is: Calcium-dependent lipid-binding (CaLB domain) family protein (TAIR:AT1G07310.1); Has 7173 Blast hits to 1801 proteins in 194 speci…
comp_159_118441_c0_seq1	0.890922	1.55469	1.74503	5	F10D13.16	cAMP-regulated phosphoprotein 19-related protein; Contains the following InterPro domains: cAMP-regulated phosphoprotein/endosulphine conserved region (InterPro:IPR006760); BEST Arabidopsis thaliana protein match is: cAMP-regulated phosphoprotein 19-related protein (TAIR:AT5G64130.1); Has 157 Blast hits to 157 proteins in 21 species: Archae - 0; Bacteria - 0; Metazoa - 0; Fungi - 0; Plants - 157;…
comp_71_108410_c0_seq1	0.919584	1.60119	1.74121	5	VPS60-1	Charged multivesicular body protein 5; Probable peripherally associated component of the endosomal sorting required for transport complex III (ESCRT-III) which is involved in multivesicular bodies (MVBs) formation and sorting of endosomal cargo proteins into MVBs
comp_71_113787_c0_seq1	1.0301	1.78278	1.73069	4	CHMP1A	Charged multivesicular body protein/chromatin modifying protein1b; Involved in ESCRT-dependent multivesicular body (MVB) formation and sorting of endosomal cargo proteins into MVBs. Mediates the MVB sorting of the auxin carriers PIN1, PIN2 and AUX1. Required for embryonic axis establishment and seedling growth . Required for autophagic degradation of plastid proteins. Promotes the efficient seque…
comp_159_126547_c0_seq2	1.08227	1.86976	1.72763	4	RANBP1C	Encodes a Ran-binding protein 1 homolog (RanBP1)
comp_71_124840_c0_seq7	0.875929	1.51033	1.72426	5	F4F15.230	SWAP (Suppressor-of-White-APricot)/surp domain-containing protein / D111/G-patch domain-containing protein; Its function is described as RNA binding, nucleic acid binding; Involved in RNA processing; Located in intracellular; Expressed in 23 plant structures; Expressed during 14 growth stages; Contains the following InterPro domains: SWAP/Surp (InterPro:IPR000061), D111/G-patch (InterPro:IPR00046…
comp_159_135145_c1_seq2	0.997162	1.7126	1.71747	4	HSP90-2	Early-responsive to dehydration 8; A member of heat shock protein 90 (HSP90) gene family. Expressed in all tissues and abundant in root apical meristem, pollen and tapetum. Expression is NOT heat-induced but induced by IAA and NaCl. Interacts with HsfA1d in the cytosol and the nucleus and negatively regulates HsfA1d. Did not bind to AtHsfA4c
comp_71_113202_c0_seq2	0.992259	1.68414	1.69727	5	GLP1	Germin-like protein subfamily T member 1; May play a role in plant defense. Probably has no oxalate oxidase activity even if the active site is conserved
comp_159_123911_c0_seq3	0.848169	1.42907	1.68489	5	VLN4	Villin-4; Binds actin and actin filament bundles in a Ca(2+)- insensitive manner, but caps the barbed end of actin filaments and is able to sever them in a calcium-dependent manner. Involved in root hair growth through regulating actin organization in a Ca(2+)-dependent manner
comp_159_116097_c0_seq1	1.00324	1.69026	1.6848	4	F14D16.13	Germin-like protein subfamily T member 2; May play a role in plant defense. Probably has no oxalate oxidase activity even if the active site is conserved
comp_71_123670_c0_seq2	1.08217	1.81782	1.67979	4	HSP90-3	Molecular chaperone htpg; Heat shock protein 90-3; Functions as a holding molecular chaperone (holdase) which stabilizes unfolding protein intermediates and rapidly releases them in an active form once stress has abated. Functions as a folding molecular chaperone (foldase) that assists the non- covalent folding of proteins in an ATP-dependent manner. Regulates RPP4-mediated temperature-dependent …
comp_159_127277_c0_seq1	0.897278	1.50543	1.67777	5	T1O3.18	RPM1-interacting protein 4 (RIN4) family protein; Its function is described as molecular_function unknown; Involved in biological_process unknown; Located in plasma membrane; Expressed in 24 plant structures; Expressed during 15 growth stages; Contains the following InterPro domains: RPM1-interacting protein 4, defence response (InterPro:IPR008700); BEST Arabidopsis thaliana protein match is: RPM…
comp_159_122124_c0_seq2	1.0485	1.75755	1.67624	4	GLP6	Germin-like protein subfamily 1 member 17; May play a role in plant defense. Probably has no oxalate oxidase activity even if the active site is conserved
comp_71_112871_c1_seq6	0.94857	1.58915	1.67532	5	GPX6	Probable phospholipid hydroperoxide glutathione peroxidase 6, mitochondrial; Protects cells and enzymes from oxidative damage, by catalyzing the reduction of hydrogen peroxide, lipid peroxides and organic hydroperoxide, by glutathione
comp_71_119129_c0_seq7	0.998371	1.67096	1.67369	4	A0A1I9LQ55	NAD(P)-binding Rossmann-fold superfamily protein; Its function is described as oxidoreductase activity, binding, catalytic activity; Involved in oxidation reduction, metabolic process; Located in endomembrane system; Expressed in leaf lamina base, root, carpel; Expressed during 4 anthesis; Contains the following InterPro domains: NAD(P)-binding domain (InterPro:IPR016040), Glucose/ribitol dehydro…
comp_71_104382_c0_seq1	1.12328	1.8798	1.67349	4
comp_159_127739_c0_seq2	1.04997	1.75554	1.67199	4	T18K17.15	Eukaryotic translation initiation factor eIF2A family protein; Functions in the early steps of protein synthesis of a small number of specific mRNAs. Acts by directing the binding of methionyl-tRNAi to 40S ribosomal subunits. In contrast to the eIF- 2 complex, it binds methionyl-tRNAi to 40 S subunits in a codon- dependent manner, whereas the eIF-2 complex binds methionyl-tRNAi to 40 S subunits i…
comp_71_113555_c0_seq20	0.907801	1.51477	1.66861	5	His1-3	Putative histone H1 protein; Encodes a structurally divergent linker histone whose gene expression is induced by dehydration and ABA
comp_71_117396_c0_seq1	0.859662	1.43271	1.66659	5	MPH15.13	KH domain-containing protein / zinc finger (CCCH type) family protein; Contains the following InterPro domains: Zinc finger, CCCH-type (InterPro:IPR000571), K Homology (InterPro:IPR004087), K Homology, type 1, subgroup (InterPro:IPR018111), K Homology, type 1 (InterPro:IPR004088); BEST Arabidopsis thaliana protein match is: KH domain-containing protein / zinc finger (CCCH type) family protein (TA…
comp_71_117623_c0_seq1	0.962758	1.60296	1.66497	5	T13D8.29	DC1 domain-containing protein; Probable thiol-disulfide oxidoreductase required for pollen tube growth and pollen function in the pistil. Seems not to be required for in vitro pollen tube growth. May be involved in the generation of lipid signaling molecules in pistil
comp_71_125314_c0_seq3	0.856606	1.41574	1.65273	5	AGD14	Probable ADP-ribosylation factor GTPase-activating protein AGD14; A member of ARF GAP domain (AGD), A thaliana has 15 members, grouped into four classes. AGD14 belongs to the class 4, together with AGD15
comp_159_125100_c2_seq3	1.13516	1.86718	1.64487	4	RABA2B	Arabidopsis rab gtpase homolog a2b; Ras-related protein RABA2b; Intracellular vesicle trafficking and protein transport
comp_159_132664_c0_seq2	1.02957	1.69065	1.64209	4
comp_71_119302_c0_seq2	1.05774	1.73363	1.639	4	Q29PY0_ARATH	NC domain-containing protein-related; Contains the following InterPro domains: NC (InterPro:IPR007053); BEST Arabidopsis thaliana protein match is: NC domain-containing protein-related (TAIR:AT4G00905.1); Has 173 Blast hits to 172 proteins in 34 species: Archae - 0; Bacteria - 24; Metazoa - 5; Fungi - 0; Plants - 139; Viruses - 0; Other Eukaryotes - 5 (source: NCBI BLink)
comp_159_132675_c0_seq1	1.10732	1.81377	1.63798	4	SCL9	GRAS family transcription factor; Probable transcription factor involved in plant development
comp_159_108558_c2_seq1	1.14387	1.86845	1.63345	4
comp_71_113383_c0_seq8	1.19935	1.95681	1.63156	4
comp_159_127038_c0_seq15	0.919065	1.49279	1.62424	5	NBP35	Cytosolic Fe-S cluster assembly factor NBP35; Component of the cytosolic iron-sulfur (Fe-S) protein assembly (CIA) machinery. Required for maturation of extramitochondrial Fe-S proteins. Functions as Fe-S scaffold, mediating the de novo assembly of an Fe-S cluster and its transfer to target apoproteins. Essential for embryo development
comp_159_126770_c0_seq4	0.91115	1.47884	1.62305	5
comp_71_121718_c0_seq3	0.935236	1.51791	1.62302	5	LON1	Lon protease homolog 1, mitochondrial; ATP-dependent serine protease that mediates the selective degradation of misfolded, unassembled or oxidatively damaged polypeptides as well as certain short-lived regulatory proteins in the mitochondrial matrix. May also have a chaperone function in the assembly of inner membrane protein complexes. Participates in the regulation of mitochondrial gene express…
comp_159_131263_c0_seq1	0.907365	1.47154	1.62177	5	Dl4895c	RNA-binding (RRM/RBD/RNP motifs) family protein; Its function is described as oxidoreductase activity, nucleotide binding, nucleic acid binding; Involved in oxidation reduction; Expressed in 24 plant structures; Expressed during 15 growth stages; Contains the following InterPro domains: Aldo/keto reductase (InterPro:IPR001395), RNA recognition motif, RNP-1 (InterPro:IPR000504), Nucleotide-binding…
comp_71_104916_c0_seq3	0.857203	1.38262	1.61295	5	F14L17.11	RNA-binding (RRM/RBD/RNP motifs) family protein; Its function is described as oxidoreductase activity, nucleotide binding, nucleic acid binding; Involved in oxidation reduction; Expressed in 22 plant structures; Expressed during 13 growth stages; Contains the following InterPro domains: Aldo/keto reductase (InterPro:IPR001395), RNA recognition motif, RNP-1 (InterPro:IPR000504), Nucleotide-binding…
comp_71_107313_c0_seq1	0.951117	1.53294	1.61172	5	MXC9_15	Rna-binding (rrm/rbd/rnp motifs) family protein; May be necessary for the splicing of pre-mRNA
comp_159_122270_c1_seq76	1.10744	1.78436	1.61124	4	PARP2	Poly [adp-ribose] polymerase 2/3/4; Poly [ADP-ribose] polymerase 2; Involved in the base excision repair (BER) pathway, by catalyzing the poly(ADP-ribosyl)ation of a limited number of acceptor proteins involved in chromatin architecture and in DNA metabolism. This modification follows DNA damages and appears as an obligatory step in a detection/signaling pathway leading to the reparation of DNA s…
comp_159_131906_c0_seq5	0.94566	1.51345	1.60042	5	F11A3.17	Zinc finger C-x8-C-x5-C-x3-H type family protein; Its function is described as zinc ion binding, nucleic acid binding; Involved in biological_process unknown; Located in cellular_component unknown; Expressed in 22 plant structures; Expressed during 13 growth stages; Contains the following InterPro domains: Zinc finger, CCCH-type (InterPro:IPR000571); Has 6263 Blast hits to 4194 proteins in 354 sp…
comp_71_119211_c0_seq2	1.12969	1.80787	1.60033	4	BBD2	Wound-responsive family protein; Bifunctional nuclease with both RNase and DNase activities. Involved in basal defense response. Participates in abscisic acid-derived callose deposition following infection by a necrotrophic pathogen (By similarity)
comp_71_117872_c0_seq2	0.918319	1.46898	1.59963	5	AKR2A	Ankyrin repeat-containing protein 2; Exhibits chaperone activity toward chloroplast outer envelope membrane, mitochondrion outer membrane, endoplasmic reticulum membrane and peroxisomal proteins, by recruiting specific proteins containing a single transmembrane associated with an AKR2A-binding sequence (ABS) and subsequently binding glycolipids (e.g. monogalactosyldiacylglycerol (MGDG) and phosph…
comp_71_125302_c0_seq1	0.850913	1.34782	1.58396	3	F23A5.16	Tudor/PWWP/MBT superfamily protein; Its function is described as binding; Involved in biological_process unknown; Located in cellular_component unknown; Expressed in 19 plant structures; Expressed during 6 growth stages; Contains the following InterPro domains: Armadillo-type fold (InterPro:IPR016024); BEST Arabidopsis thaliana protein match is: Tudor/PWWP/MBT superfamily protein (TAIR:AT1G15940.…
comp_71_113817_c0_seq3	0.915487	1.44864	1.58237	5	F3O9.2	Uncharacterized protein At1g16210; Unknown protein; Contains the following InterPro domains: Protein of unknown function DUF1014 (InterPro:IPR010422); Has 16107 Blast hits to 8386 proteins in 1107 species: Archae - 26; Bacteria - 3370; Metazoa - 4013; Fungi - 1516; Plants - 526; Viruses - 120; Other Eukaryotes - 6536 (source: NCBI BLink)
comp_159_119110_c0_seq2	1.01137	1.59691	1.57896	4
comp_71_120343_c0_seq12	1.07267	1.69207	1.57744	4	BOB1	HSP20-like chaperones superfamily protein; Small heat shock protein required for the establishment of auxin gradients and for patterning of the apical domain of the embryo. Involved in the specification of the cotyledon primordia. Also required for normal inflorescence and floral meristem function, normal developmental patterning and thermotolerance. Acts as a molecular chaperone
comp_71_113188_c0_seq4	1.07142	1.68505	1.57272	4	AOX1A	Ubiquinol oxidase 1a, mitochondrial; Encodes AOX1a, an isoform of alternative oxidase that is expressed in rosettes, flowers, and root. The alternative oxidase of plant mitochondria transfers electrons from the ubiquinone pool to oxygen without energy conservations. It is regulated through transcriptional control and by pyruvate. Plays a role in shoot acclimation to low temperature. Also is capab…
comp_71_124960_c0_seq4	0.849963	1.33504	1.57071	3	TIF3C1	Eukaryotic translation initiation factor 3 subunit C; Component of the eukaryotic translation initiation factor 3 (eIF-3) complex, which is involved in protein synthesis of a specialized repertoire of mRNAs and, together with other initiation factors, stimulates binding of mRNA and methionyl-tRNAi to the 40S ribosome. The eIF-3 complex specifically targets and initiates translation of a subset of…
comp_71_114889_c0_seq3	0.901973	1.41494	1.56872	5	UREG	Urease accessory protein g; Required for the maturation and activation of urease via the functional incorporation of the urease nickel metallocenter
comp_71_124688_c0_seq2	1.1831	1.84877	1.56265	4	CLPB3	Atp-dependent clp protease atp-binding subunit clpb; Chaperone protein ClpB3, chloroplastic; Encodes a chloroplast-targeted Hsp101 homologue. Functions as a molecular chaperone involved in plastid differentiation mediating internal thylakoid membrane formation and conferring thermotolerance to chloroplasts during heat stress. APG6 is constitutively expressed in the root tips, the organ boundary r…
comp_159_118799_c0_seq1	0.990694	1.54339	1.55789	5	CYN	Cyanate hydratase; Catalyzes the reaction of cyanate with bicarbonate to produce ammonia and carbon dioxide
comp_71_63482_c0_seq1	1.18658	1.84674	1.55636	4	CLPB1	Atp-dependent clp protease atp-binding subunit clpb; Chaperone protein ClpB1; Encodes ClpB1, which belongs to the Casein lytic proteinase/heat shock protein 100 (Clp/Hsp100) family. Involved in refolding of proteins which form aggregates under heat stress. Also known as AtHsp101. AtHsp101 is a cytosolic heat shock protein required for acclimation to high temperature
comp_159_122976_c0_seq4	0.965234	1.50175	1.55584	5	LAC7	Laccase-7; Putative laccase, a member of laccase family of genes (17 members in Arabidopsis)
comp_159_111734_c0_seq1	0.931179	1.44795	1.55497	5	Dl3845w	Uncharacterised protein family (UPF0497); Contains the following InterPro domains: Uncharacterised protein family UPF0497, trans-membrane plant (InterPro:IPR006702), Uncharacterised protein family UPF0497, trans-membrane plant subgroup (InterPro:IPR006459); BEST Arabidopsis thaliana protein match is: Uncharacterised protein family (UPF0497) (TAIR:AT3G06390.1); Has 30201 Blast hits to 17322 protei…
comp_159_115063_c0_seq1	0.844967	1.31293	1.55383	3	SHM4	Glycine hydroxymethyltransferase; Encodes a serine hydroxymethyltransferase maximally expressed in root
comp_71_119825_c0_seq2	0.859826	1.33032	1.5472	3	F17A22.24	Zinc finger C-x8-C-x5-C-x3-H type family protein; Its function is described as zinc ion binding, nucleic acid binding; Involved in biological_process unknown; Expressed in 22 plant structures; Expressed during 13 growth stages; Contains the following InterPro domains: Zinc finger, CCCH-type (InterPro:IPR000571); BEST Arabidopsis thaliana protein match is: Zinc finger C-x8-C-x5-C-x3-H type family …
comp_159_134748_c1_seq46	1.10709	1.70898	1.54367	4	F18A5.170	methionine--tRNA ligase, putative / methionyl-tRNA synthetase, putative / MetRS, putative; Its function is described as methionine-tRNA ligase activity, tRNA binding, aminoacyl-tRNA ligase activity, nucleotide binding, ATP binding; Involved in response to cadmium ion, methionyl-tRNA aminoacylation; Located in cytosol; Expressed in 26 plant structures; Expressed during 13 growth stages; Contains t…
comp_159_126197_c0_seq1	0.909295	1.40095	1.5407	5	Q9LS97_ARATH	Pre-mRNA-splicing factor ISY1-like protein; Its function is described as molecular_function unknown; Involved in biological_process unknown; Located in chloroplast; Expressed in 22 plant structures; Expressed during 13 growth stages; Contains the following InterPro domains: Isy1-like splicing (InterPro:IPR009360); Has 1147 Blast hits to 965 proteins in 236 species: Archae - 12; Bacteria - 13; Met…
comp_159_131345_c0_seq12	0.92925	1.42669	1.53531	5	GLN1-2	Arabidopsis thaliana glutamine synthase clone r1; Glutamine synthetase cytosolic isozyme 1-1; High-affinity glutamine synthetase. May contribute to the homeostatic control of glutamine synthesis in roots
comp_159_123224_c0_seq12	0.894518	1.37327	1.53521	5	AL1	PHD finger protein ALFIN-LIKE 1; Histone-binding component that specifically recognizes H3 tails trimethylated on 'Lys-4' (H3K4me3), which mark transcription start sites of virtually all active genes
comp_159_130475_c1_seq3	0.86303	1.32373	1.53381	3	NPSN13	Putative plant snare 13; Novel plant SNARE 13; Vesicle trafficking protein that functions in the secretory pathway
comp_159_124485_c0_seq3	0.958306	1.46611	1.5299	5	T1O3.7	Putative translation initiation factor eIF-1A; Seems to be required for maximal rate of protein biosynthesis. Enhances ribosome dissociation into subunits and stabilizes the binding of the initiator Met-tRNA(I) to 40 S ribosomal subunits
comp_159_123147_c1_seq3	0.879612	1.34396	1.5279	5	MNF13.1	RNA-binding (RRM/RBD/RNP motifs) family protein; Its function is described as RNA binding, nucleotide binding, nucleic acid binding; Involved in biological_process unknown; Located in cellular_component unknown; Expressed in 21 plant structures; Expressed during 13 growth stages; Contains the following InterPro domains: RNA recognition motif, RNP-1 (InterPro:IPR000504), Nucleotide-binding, alpha-…
comp_71_106750_c0_seq1	0.927896	1.4145	1.52442	5	VPS2.1	Vacuolar protein sorting-associated protein 2 homolog 1; Component of the ESCRT-III complex, which is required for multivesicular bodies (MVBs) formation and sorting of endosomal cargo proteins into MVBs. The ESCRT-III complex is probably involved in the concentration of MVB cargo (By similarity); Belongs to the SNF7 family
comp_159_117776_c0_seq2	0.933725	1.42094	1.52179	5	F4IYB7_ARATH	Late embryogenesis abundant protein (LEA) family protein; Its function is described as molecular_function unknown; Involved in biological_process unknown; Located in endomembrane system; Expressed in 23 plant structures; Expressed during 13 growth stages; BEST Arabidopsis thaliana protein match is: late embryogenesis abundant domain-containing protein / LEA domain-containing protein (TAIR:AT1G721…
comp_71_114755_c0_seq2	0.899605	1.36265	1.51472	5	SRP14	Signal recognition particle, SRP9/SRP14 subunit; Signal-recognition-particle assembly has a crucial role in targeting secretory proteins to the rough endoplasmic reticulum membrane. SRP9 together with SRP14 and the Alu portion of the SRP RNA, constitutes the elongation arrest domain of SRP. The complex of SRP9 and SRP14 is required for SRP RNA binding (By similarity)
comp_71_118991_c0_seq1	0.886912	1.34095	1.51193	5	WRKY4	Probable WRKY transcription factor 4; Transcription factor that binds specifically to the W box (5'-(T)TGAC[CT]-3'), a frequently occurring elicitor- responsive cis-acting element. Has a positive role in resistance to necrotrophic pathogens (e.g. Botrytis cinerea), but a negative effect on plant resistance to biotrophic pathogens (e.g. Pseudomonas syringae)
comp_71_114635_c0_seq2	1.06346	1.60617	1.51033	4	MSBP2	Arabidopsis thaliana membrane-associated progesterone binding protein 3; Putative progesterone-binding protein homolog (Atmp2) mRNA,; Belongs to the cytochrome b5 family. MAPR subfamily
comp_71_114712_c0_seq1	0.967463	1.45015	1.49892	5	TTL1	Tetratricopeptide-repeat thioredoxin-like 1; Tetratricopetide-repeat thioredoxin-like 1; Involved in responses to osmotic stress and abscisic acid (ABA). May act as a positive regulator of ABA signaling during germination and seedling development under stress
comp_159_126705_c1_seq27	0.947809	1.41915	1.4973	5
comp_159_127941_c0_seq11	0.855241	1.27997	1.49662	3	MYH9.17	Uncharacterized protein At5g09960; Its function is described as molecular_function unknown; Involved in biological_process unknown; Located in plasma membrane; Expressed in 22 plant structures; Expressed during 13 growth stages; Contains the following InterPro domains: RPM1-interacting protein 4, defence response (InterPro:IPR008700); BEST Arabidopsis thaliana protein match is: unknown protein (T…
comp_71_121858_c0_seq1	1.03491	1.5455	1.49337	4	PED1	3-ketoacyl-CoA thiolase 2, peroxisomal; Involved in long chain fatty-acid beta-oxidation prior to gluconeogenesis during germination and subsequent seedling growth. Confers sensitivity to 2,4-dichlorophenoxybutiric acid (2,4-DB). Required for local and systemic induction of jasmonic acid (JA) biosynthesis after wounding. Seems to be involved in JA biosynthesis during senescence
comp_159_126374_c0_seq2	0.891509	1.32987	1.49171	5	PED1	3-ketoacyl-CoA thiolase 2, peroxisomal; Involved in long chain fatty-acid beta-oxidation prior to gluconeogenesis during germination and subsequent seedling growth. Confers sensitivity to 2,4-dichlorophenoxybutiric acid (2,4-DB). Required for local and systemic induction of jasmonic acid (JA) biosynthesis after wounding. Seems to be involved in JA biosynthesis during senescence
comp_71_118364_c0_seq1	0.973371	1.44985	1.48952	5	GLCAT14A	Core-2/I-branching beta-1,6-N-acetylglucosaminyltransferase family protein; Beta-glucuronosyltransferase involved in the biosynthesis of type II arabinogalactan (AG). Modifies both the beta-1,6-linked galactan and beta-1,3-linked galactan present in type II AG. Transfers glucuronate to beta-1,6-galactooligosaccharides with degrees of polymerization ranging from 3 to 11. Transfers glucuronate to b…
comp_159_124745_c0_seq1	0.870707	1.29619	1.48867	3	AHP1	Histidine-containing phosphotransfer protein 1; Encodes AHP1, one of the six Arabidopsis thaliana histidine phosphotransfer proteins (AHPs). AHPs function as redundant positive regulators of cytokinin signaling. Members of the AHP gene family include: AT3G21510 (AHP1), AT3G29350 (AHP2), AT5G39340 (AHP3), AT3G16360 (AHP4), AT1G03430 (AHP5) and AT1G80100 (AHP6)
comp_159_120921_c1_seq3	1.05298	1.56671	1.48788	4	SOUL-1	SOUL heme-binding family protein; SOUL-1; Its function is described as binding; Involved in N-terminal protein myristoylation, red or far-red light signaling pathway; Located in plasma membrane, vacuole; Expressed in 25 plant structures; Expressed during 15 growth stages; Contains the following InterPro domains: SOUL haem-binding protein (InterPro:IPR006917); BEST Arabidopsis thaliana protein mat…
comp_71_111618_c1_seq5	0.901326	1.33881	1.48538	5
comp_159_131509_c0_seq1	1.01589	1.50549	1.48194	4	BIP1	Mediator of RNA polymerase II transcription subunit 37a; Component of the Mediator complex, a coactivator involved in the regulated transcription of nearly all RNA polymerase II-dependent genes. Mediator functions as a bridge to convey information from gene-specific regulatory proteins to the basal RNA polymerase II transcription machinery. The Mediator complex, having a compact conformation in i…
comp_159_130722_c0_seq2	1.08288	1.60047	1.47797	4	MEC18.18	Uncharacterized protein T21B14.13; Aha1 domain-containing protein; Its function is described as ATPase activator activity, chaperone binding; Involved in response to stress; Located in cytoplasm; Expressed in 24 plant structures; Expressed during 16 growth stages; Contains the following InterPro domains: Activator of Hsp90 ATPase, N-terminal (InterPro:IPR015310), Activator of Hsp90 ATPase homolog…
comp_71_122933_c0_seq4	1.0573	1.56077	1.47619	4	T23J18.15	Eukaryotic translation initiation factor-related; Has 394 Blast hits to 370 proteins in 111 species: Archae - 0; Bacteria - 23; Metazoa - 177; Fungi - 53; Plants - 82; Viruses - 0; Other Eukaryotes - 59 (source: NCBI BLink)
comp_159_130919_c0_seq1	0.854354	1.26046	1.47533	3	F1N18.11	Double-stranded DNA-binding family protein; Its function is described as double-stranded DNA binding, DNA binding; Involved in biological_process unknown; Located in cellular_component unknown; Expressed in 24 plant structures; Expressed during 15 growth stages; Contains the following InterPro domains: DNA-binding TFAR19-related protein (InterPro:IPR002836); Has 679 Blast hits to 679 proteins in …
comp_71_99450_c1_seq1	0.971317	1.432	1.47429	5	GSTU8	Glutathione S-transferase TAU 8; May be involved in the conjugation of reduced glutathione to a wide number of exogenous and endogenous hydrophobic electrophiles and have a detoxification role against certain herbicides
comp_159_115042_c0_seq3	0.869634	1.28163	1.47375	3	HMGB14	HMG-box (high mobility group) DNA-binding family protein; Its function is described as sequence-specific DNA binding transcription factor activity; Located in nucleus, chloroplast; Expressed in 14 plant structures; Expressed during 9 growth stages; Contains the following InterPro domains: High mobility group, superfamily (InterPro:IPR009071), High mobility group, HMG1/HMG2 (InterPro:IPR000910); B…
comp_159_121220_c0_seq1	0.861914	1.26785	1.47097	3	F17M19.10	Uncharacterized protein At1g71950; Proteinase inhibitor, propeptide; Its function is described as identical protein binding, serine-type endopeptidase activity; Involved in negative regulation of catalytic activity; Located in plasma membrane; Expressed in 24 plant structures; Expressed during 15 growth stages; Contains the following InterPro domains: Proteinase inhibitor, propeptide (InterPro:IP…
comp_71_125005_c0_seq5	0.833847	1.22536	1.46952	3	F11C18.80	Uncharacterized protein At4g31880; Located in cytosol, chloroplast; Expressed in 24 plant structures; Expressed during 14 growth stages; BEST Arabidopsis thaliana protein match is: Tudor/PWWP/MBT superfamily protein (TAIR:AT1G15940.1); Has 137162 Blast hits to 70781 proteins in 2973 species: Archae - 289; Bacteria - 24182; Metazoa - 56725; Fungi - 20130; Plants - 6559; Viruses - 758; Other Eukary…
comp_159_127083_c0_seq10	0.911067	1.33668	1.46715	5	ENDO5	Endonuclease 5; Hydrolyzes only single-stranded DNA and RNA without apparent specificity for bases. Endonuclease that recognizes and cleaves some mismatches with high efficiency, including heteroduplex double-stranded DNA; mostly efficient on T/G, A/G and G/G mismatches, less efficient for T/T and poorly efficient for C/C, A/A, T/C and A/C; Belongs to the nuclease type I family
comp_159_115540_c0_seq3	0.890693	1.30313	1.46305	5	DIR2	Disease resistance-responsive (dirigent-like protein) family protein; Dirigent proteins impart stereoselectivity on the phenoxy radical-coupling reaction, yielding optically active lignans from two molecules of coniferyl alcohol in the biosynthesis of lignans, flavonolignans, and alkaloids and thus plays a central role in plant secondary metabolism
comp_159_135160_c0_seq27	0.983974	1.43749	1.4609	5	AGO2	Eukaryotic translation initiation factor 2c; Argonaute family protein; Involved in RNA-mediated post-transcriptional gene silencing (PTGS). Main component of the RNA-induced silencing complex (RISC) that binds to a short guide RNA such as microRNA (miRNA) or small interfering RNA (siRNA). RISC uses the mature miRNA or siRNA as a guide for slicer-directed cleavage of homologous mRNAs to repress ge…
comp_159_131348_c3_seq4	1.03522	1.51165	1.46022	4	AOX1A	Ubiquinol oxidase 1a, mitochondrial; Encodes AOX1a, an isoform of alternative oxidase that is expressed in rosettes, flowers, and root. The alternative oxidase of plant mitochondria transfers electrons from the ubiquinone pool to oxygen without energy conservations. It is regulated through transcriptional control and by pyruvate. Plays a role in shoot acclimation to low temperature. Also is capab…
comp_159_125198_c0_seq1	1.00194	1.46193	1.4591	4
comp_71_105769_c0_seq1	0.968926	1.41285	1.45816	5	WPP1	WPP domain-containing protein 1; WPP family members contains an NE targeting domain. This domain, called the WPP domain after a highly conserved Trp-Pro-Pro motif, is necessary and sufficient for NE targeting of WPP1. RNAi suppression of WPP1 resulted in reduced mitotic activity
comp_71_124744_c0_seq3	0.853075	1.24102	1.45476	3	DELTA-ADR	AP-3 complex subunit delta; Part of the AP-3 complex, an adaptor-related complex which seems to be clathrin-associated. The complex is associated with the Golgi region as well as more peripheral structures. It facilitates the budding of vesicles from the Golgi membrane and may be directly involved in trafficking to the vacuole. It also function in maintaining the identity of lytic vacuoles and in…
comp_159_122660_c0_seq1	1.0409	1.51	1.45067	4	FOLD2	Amino acid dehydrogenase family protein; Catalyzes the oxidation of 5,10-methylenetetrahydrofolate to 5,10-methenyltetrahydrofolate and then the hydrolysis of 5,10- methenyltetrahydrofolate to 10-formyltetrahydrofolate
comp_159_124456_c0_seq7	0.916335	1.32556	1.44659	5	F17K4.190	Mo25 family protein; Its function is described as binding; Involved in biological_process unknown; Located in cellular_component unknown; Expressed in 24 plant structures; Expressed during 15 growth stages; Contains the following InterPro domains: Mo25-like (InterPro:IPR013878), Armadillo-type fold (InterPro:IPR016024); BEST Arabidopsis thaliana protein match is: Mo25 family protein (TAIR:AT5G475…
comp_71_117301_c1_seq5	0.947217	1.36946	1.44577	5
comp_159_132586_c0_seq2	0.963255	1.39184	1.44493	5	F3N23.8	Survival protein SurE-like phosphatase/nucleotidase; Its function is described as hydrolase activity, acid phosphatase activity; Involved in biological_process unknown; Located in cellular_component unknown; Contains the following InterPro domains: Survival protein SurE-like phosphatase/nucleotidase (InterPro:IPR002828); BEST Arabidopsis thaliana protein match is: Survival protein SurE-like phosp…
comp_159_126153_c0_seq1	1.0221	1.47666	1.44473	4	NFYA9	Nuclear transcription factor Y subunit A-9; Stimulates the transcription of various genes by recognizing and binding to a CCAAT motif in promoters
comp_159_134570_c1_seq3	1.01208	1.46061	1.44317	4	SDH1-1	Flavoprotein (FP) subunit of succinate dehydrogenase (SDH) that is involved in complex II of the mitochondrial electron transport chain and is responsible for transferring electrons from succinate to ubiquinone (coenzyme Q)
comp_71_108910_c0_seq1	1.15631	0.427582	2.7043	6	PPD3	Photosystem II reaction center PsbP family protein; Its function is described as calcium ion binding; Involved in photosynthesis; Located in thylakoid, thylakoid lumen, chloroplast thylakoid membrane, chloroplast thylakoid lumen, chloroplast; Expressed in 23 plant structures; Expressed during 14 growth stages; Contains the following InterPro domains: Photosystem II oxygen evolving complex protein…
comp_71_118480_c0_seq6	0.951468	0.381068	2.49685	2	Q9C586_ARATH	Calcium-dependent phosphotriesterase superfamily protein; Its function is described as strictosidine synthase activity; Involved in alkaloid biosynthetic process, biosynthetic process; Located in endomembrane system; Contains the following InterPro domains: Strictosidine synthase (InterPro:IPR004141), Strictosidine synthase, conserved region (InterPro:IPR018119), Six-bladed beta-propeller, TolB-l…
comp_71_118457_c0_seq2	0.917717	0.386512	2.37436	2	BGLU11	Beta glucosidase 11 (BGLU11); Its function is described as cation binding, hydrolase activity, hydrolyzing O-glycosyl compounds, catalytic activity; Involved in carbohydrate metabolic process; Located in endomembrane system; Expressed in 24 plant structures; Expressed during 13 growth stages; Contains the following InterPro domains: Glycoside hydrolase, family 1 (InterPro:IPR001360), Glycoside hy…
comp_159_114731_c1_seq1	0.857367	0.362315	2.36636	2	K15I22.11	GDSL-like Lipase/Acylhydrolase superfamily protein; Its function is described as hydrolase activity, acting on ester bonds, carboxylesterase activity; Involved in lipid metabolic process; Located in endomembrane system; Expressed in 9 plant structures; Expressed during 4 anthesis, C globular stage, D bilateral stage; Contains the following InterPro domains: Lipase, GDSL (InterPro:IPR001087); BEST…
comp_159_119327_c1_seq2	1.06112	0.504903	2.10164	1	PSBR	Photosystem ii 10 kda polypeptide, chloroplastic; Encodes for the 10 kDa PsbR subunit of photosystem II (PSII). This subunit appears to be involved in the stable assembly of PSII, particularly that of the oxygen-evolving complex subunit PsbP. Mutants defective in this gene have reduced amounts of subunits PsbP and PsbQ in PSII. In turn, assembly of PsbR is dependent on the presence of PsbJ
comp_159_116502_c0_seq1	1.10928	0.539196	2.05729	1	MMD1	RING/FYVE/PHD zinc finger superfamily protein; Encodes a PHD-domain containing protein required for male meiosis. Gene is expressed in developing male meiocytes and protein is localized to the nucleus
comp_159_131491_c0_seq7	0.909832	0.453328	2.00701	2	T30N20_40	Eukaryotic aspartyl protease family protein; Probably not redundant with AED1 and not involved in restriction of salicylic acid (SA) or systemic acquired resistance (SAR) signaling
comp_71_106927_c0_seq10	1.01695	0.508603	1.9995	1	FKBP19	FKBP-like peptidyl-prolyl cis-trans isomerase family protein; PPIases accelerate the folding of proteins. It catalyzes the cis-trans isomerization of proline imidic peptide bonds in oligopeptides (By similarity)
comp_159_126363_c0_seq3	1.03863	0.525163	1.97773	1	ALEU	Senescence associated gene2; Thiol protease aleurain; May play a role in proteolysis leading to mobilization of nitrogen during senescence and starvation
comp_71_114614_c1_seq2	1.18993	0.608611	1.95516	6	T12C22.21	Uncharacterized protein At1g44920; Unknown protein; Its function is described as molecular_function unknown; Involved in biological_process unknown; Located in chloroplast; Expressed in 22 plant structures; Expressed during 13 growth stages; Contains the following InterPro domains: Protein of unknown function DUF3054 (InterPro:IPR021414); Has 246 Blast hits to 246 proteins in 119 species: Archae …
comp_159_133442_c0_seq3	1.07834	0.563469	1.91375	1	TIG	Trigger factor-like protein TIG, Chloroplastic; Involved in protein export. Acts as a chaperone by maintaining the newly synthesized protein in an open conformation. Functions as a peptidyl-prolyl cis-trans isomerase (By similarity); Belongs to the FKBP-type PPIase family. Tig subfamily
comp_71_118570_c0_seq14	1.19395	0.624785	1.91097	6	FKBP20-2	FKBP-like peptidyl-prolyl cis-trans isomerase family protein; Encodes an immunophilin, FKBP20-2, that belongs to the FK-506 binding protein (FKBP) subfamily functioning as peptidyl-prolyl isomerases (PPIases) in protein folding. FKBP20-2 has a unique pair of cysteines at the C terminus and was found to be reduced by thioredoxin (Trx) (itself reduced by NADPH by means of NADP-Trx reductase). The F…
comp_159_134158_c1_seq2	1.03183	0.556401	1.85447	1	ACA8-2	Calcium-transporting ATPase 8, plasma membrane-type; Arabidopsis-autoinhibited Ca2+ -ATPase, isoform 8, contains all of the characteristic motifs of Ca2+ -transporting P-type Ca2+ -ATPases and is localized to the plasma membrane; Belongs to the cation transport ATPase (P-type) (TC 3.A.3) family. Type IIB subfamily
comp_159_128237_c0_seq2	1.16497	0.632514	1.8418	6	CRK3-2	CDPK-related kinase 3; May play a role in signal transduction pathways that involve calcium as a second messenger (By similarity). Serine/threonine kinase that phosphorylates histone H3 an GLN1-1
comp_71_118295_c1_seq1	1.17706	0.641936	1.8336	6	F12K11.2	Uncharacterized oxidoreductase At1g06690, chloroplastic; NAD(P)-linked oxidoreductase superfamily protein; Its function is described as oxidoreductase activity, aldo-keto reductase activity; Involved in oxidation reduction; Located in chloroplast thylakoid membrane, chloroplast, plastoglobule, chloroplast envelope; Expressed in 22 plant structures; Expressed during 14 growth stages; Contains the …
comp_159_115765_c0_seq1	1.07899	0.597172	1.80683	1	CURT1B	Thylakoid membrane phosphoprotein of 14 kda; Protein CURVATURE THYLAKOID 1B, chloroplastic; Encodes the P subunit of Photosystem I. About 25% of the TMP14 pool appeared to be phosphorylated, and this ratio is not affected by light. Contains seven phosphorylation sites on threonine residue and chloroplast targeting signal. Located in the proximity of PSI-L, -H and -O subunits
comp_71_119353_c1_seq4	1.0211	0.566862	1.80133	1	RD19A	Papain family cysteine protease; Probable thiol protease (By similarity). Required for RRS1-mediated resistance against Ralstonia solanacearum. Plays a crucial role as host factor for PopP2-triggered RRS1-mediated resistance. Interacts with the R.solanacearum type III effector PopP2 to form a nuclear complex that is required for activation of the RRS1-mediated resistance response; Belongs to the …
comp_71_113930_c0_seq2	0.972654	0.551301	1.76429	2	RNS2	Ribonuclease t2; Ribonuclease 2; May remobilize phosphate, particularly when cells senesce or when phosphate becomes limiting
comp_71_115962_c0_seq1	1.04026	0.590577	1.76143	1	GAMMA-VPE	Vacuolar-processing enzyme gamma-isozyme; Encodes a vacuolar processing enzyme belonging to a novel group of cysteine proteinases that is expressed in vegetative organs and is upregulated in association with various types of cell death and under stressed conditions. They are essential in processing seed storage proteins and for mediating the susceptible response of toxin-induced cell death
comp_71_104272_c0_seq1	1.04148	0.591371	1.76112	1	OHP1	Pigment defective 335; Light-harvesting complex-like protein OHP1, chloroplastic; Encodes a one helix protein homologous to cyanobacterial high-light inducible proteins. The protein is localized to the thylakoid membrane and its transcript is transiently induced by exposure to high light conditions; Belongs to the ELIP/psbS family
comp_159_134153_c0_seq5	1.00299	0.570558	1.75791	1	PCMP-A3	Pentatricopeptide repeat-containing protein At1g71460, chloroplastic; Pentatricopeptide repeat (PPR-like) superfamily protein; Contains the following InterPro domains: Pentatricopeptide repeat (InterPro:IPR002885); BEST Arabidopsis thaliana protein match is: Pentatricopeptide repeat (PPR) superfamily protein (TAIR:AT4G18750.1); Has 42264 Blast hits to 12209 proteins in 175 species: Archae - 0; Ba…
comp_71_108004_c0_seq1	1.16386	0.66423	1.75219	6	OTU3	Cysteine proteinases superfamily protein; Its function is described as molecular_function unknown; Involved in biological_process unknown; Located in chloroplast; Contains the following InterPro domains: Ovarian tumour, otubain (InterPro:IPR003323); BEST Arabidopsis thaliana protein match is: Cysteine proteinases superfamily protein (TAIR:AT3G57810.1); Has 173 Blast hits to 173 proteins in 42 spe…
comp_71_109879_c0_seq5	1.05118	0.600925	1.74927	1	T10P11.17	Thylakoid lumenal 16.5 kDa protein, chloroplastic; Chloroplast thylakoid lumen protein; Its function is described as molecular_function unknown; Involved in biological_process unknown; Located in 6 components; Expressed in 22 plant structures; Expressed during 13 growth stages; Has 54 Blast hits to 54 proteins in 21 species: Archae - 0; Bacteria - 0; Metazoa - 0; Fungi - 0; Plants - 54; Viruses -…
comp_71_111315_c0_seq1	1.04526	0.600414	1.74089	1	K1F13.19	Galactose mutarotase-like superfamily protein; Its function is described as carbohydrate binding, isomerase activity, aldose 1-epimerase activity, catalytic activity; Involved in galactose metabolic process, carbohydrate metabolic process; Expressed in 24 plant structures; Expressed during 13 growth stages; Contains the following InterPro domains: Glycoside hydrolase-type carbohydrate-binding (In…
comp_159_128449_c0_seq1	0.967644	0.556034	1.74026	2	F4J1U2_ARATH	Domain of unknown function (DUF3598); Its function is described as molecular_function unknown; Involved in biological_process unknown; Located in chloroplast; Expressed in 22 plant structures; Expressed during 14 growth stages; Contains the following InterPro domains: Domain of unknown function DUF3598 (InterPro:IPR022017); Has 54 Blast hits to 54 proteins in 23 species: Archae - 0; Bacteria - 24…
comp_159_123405_c0_seq15	0.995201	0.575508	1.72926	1	SCPL26	Serine carboxypeptidase-like clade ii; Serine carboxypeptidase-like 26; Probable carboxypeptidase
comp_159_127289_c0_seq1	1.08739	0.629555	1.72724	1	orf03	Tetratricopeptide repeat (TPR)-like superfamily protein; Involved in biological_process unknown; Located in chloroplast thylakoid membrane; Expressed in 23 plant structures; Expressed during 13 growth stages; Contains the following InterPro domains: Tetratricopeptide repeat-containing (InterPro:IPR013026), Tetratricopeptide repeat (InterPro:IPR019734); Has 1465 Blast hits to 1065 proteins in 209 …
comp_159_123690_c0_seq5	0.927022	0.541385	1.71232	2	dl4170c	Glycosyl hydrolase superfamily protein; May be involved in plant defense against cyst nematode pathogens
comp_71_116882_c0_seq5	1.18401	0.692466	1.70984	6	CDSP32	Chloroplastic drought-induced stress protein of 32 kD; Probable thiol-disulfide oxidoreductase involved in resistance to oxidative stress. May participate in the reduction of alkyl hydroperoxides derived from oxidative stress by acting as a physiological electron donor to the BAS1 peroxiredoxin. May regenerate methionine sulfoxide reductase B1 (MSRB1) activity through sulfenic acid reduction; Bel…
comp_159_133034_c0_seq1	1.0404	0.609052	1.70823	1	TAR4	Pyridoxal phosphate (PLP)-dependent transferases superfamily protein; Probable aminotransferase
comp_71_58739_c0_seq1	0.85603	0.501672	1.70635	2	SAG12	Senescence-associated gene 12 (SAG12) encoding a cysteine protease influenced by cytokinin, auxin, and sugars.Localized to special vacuole found during senescence called senescence associated vacuoles which are different from central vacuole in the tonoplast composition and pH
comp_71_58889_c0_seq1	1.03585	0.613524	1.68837	1	K15I22.11	GDSL-like Lipase/Acylhydrolase superfamily protein; Its function is described as hydrolase activity, acting on ester bonds, carboxylesterase activity; Involved in lipid metabolic process; Located in endomembrane system; Expressed in 9 plant structures; Expressed during 4 anthesis, C globular stage, D bilateral stage; Contains the following InterPro domains: Lipase, GDSL (InterPro:IPR001087); BEST…
comp_159_121583_c0_seq3	1.07673	0.63959	1.68347	1	EP3	Homolog of carrot EP3-3 chitinase; Encodes an EP3 chitinase that is expressed during somatic embryogenesis in 'nursing' cells surrounding the embryos but not in embryos themselves. The gene is also expressed in mature pollen and growing pollen tubes until they enter the receptive synergid, but not in endosperm and integuments as in carrot. Post-embryonically, expression is found in hydathodes, st…
comp_159_124833_c2_seq1	1.0302	0.613935	1.67803	1	HCF136	Photosystem II stability/assembly factor HCF136, chloroplastic; Essential for photosystem II (PSII) biogenesis; required for assembly of an early intermediate in PSII assembly that includes D2 (psbD) and cytochrome b559. Has been suggested to be required for chlorophyll a binding
comp_71_112229_c0_seq1	0.989077	0.591809	1.67128	1	OHP2	One-helix protein 2; Light-harvesting complex-like protein OHP2, chloroplastic; Encodes a novel member of the Lhc family from Arabidopsis with one predicted transmembrane alpha-helix closely related to helix I of Lhc protein from PSI (Lhca4). Gene expression is triggered by light stress and both transcript and protein accumulate in a light intensity-dependent manner. Ohp2 is associated with PSI u…
comp_71_115868_c0_seq1	1.16323	0.696152	1.67095	6	CBBY	Haloacid dehalogenase-like hydrolase (had) superfamily protein; Highly selective xylulose-1,5-bisphosphate (XuBP) phosphatase. Shows also activity towards ribulose-1,5-bisphosphate (RuBP) and fructose-1,6-bisphosphate (FBP), but not towards fructose-6- phosphate (F6P) or ribulose-5-phosphate (Ru5P) . Degrades xylulose-1,5-bisphosphate, a potent inhibitor of rubisco produced by the rubisco itself
comp_159_102151_c0_seq1	0.89231	0.534823	1.66842	2	KIN8A	ATP binding microtubule motor family protein; Its function is described as microtubule motor activity, ATP binding; Involved in microtubule-based movement; Expressed in cultured cell; Contains the following InterPro domains: Kinesin, motor region, conserved site (InterPro:IPR019821), Kinesin, motor domain (InterPro:IPR001752); BEST Arabidopsis thaliana protein match is: P-loop containing nucleosi…
comp_159_115980_c0_seq1	0.92917	0.557832	1.66568	2	LTP4	Non-specific lipid-transfer protein 4; Encodes a member of the lipid transfer protein family. Proteins of this family are generally small (~9 kD), basic, expressed abundantly and contain eight Cys residues. The proteins can bind fatty acids and acylCoA esters and can transfer several different phospholipids. They are localized to the cell wall. The mRNA is present in flowers and siliques, and is …
comp_159_135827_c0_seq1	1.19872	0.729144	1.64401	6	MOA2.6	LRR and NB-ARC domains-containing disease resistance protein; Potential disease resistance protein
comp_71_118502_c0_seq3	0.847388	0.516279	1.64134	2	CP29B	RNA-binding (RRM/RBD/RNP motifs) family protein; Encodes a chloroplast RNA binding protein. A substrate of the type III effector HopU1 (mono-ADP-ribosyltransferase). Protein is tyrosine-phosphorylated and its phosphorylation state is modulated in response to ABA in Arabidopsis thaliana seeds
comp_71_122166_c1_seq9	1.09195	0.668315	1.63389	6	PPD5	Psbp domain protein (mog1/psbp/duf1795-like photosystem ii reaction center psbp family protein); Mog1/PsbP/DUF1795-like photosystem II reaction center PsbP family protein; Involved in strigolactone biosynthesis
comp_159_125666_c0_seq1	1.05531	0.645919	1.6338	1
comp_71_110676_c0_seq8	1.12302	0.691638	1.62372	6	XK1	Xylulose kinase like protein; Although this gene has a sequence similar to xylulose kinases, several lines of experimental evidence suggest that it does not act on xylulose or deoxy-xylulose
comp_159_118333_c0_seq4	1.00216	0.61754	1.62283	1	FKBP16-1	FKBP-like peptidyl-prolyl cis-trans isomerase family protein; PPIases accelerate the folding of proteins. It catalyzes the cis-trans isomerization of proline imidic peptide bonds in oligopeptides (By similarity)
comp_71_116078_c0_seq6	0.893789	0.554873	1.6108	2	SCPL48	Serine carboxypeptidase-like clade iv; Serine carboxypeptidase-like 48; Probable carboxypeptidase
comp_71_123645_c0_seq4	1.15586	0.719852	1.6057	6	PAL2	Phenylalanine ammonia-lyase 2; This is a key enzyme of plant metabolism catalyzing the first reaction in the biosynthesis from L-phenylalanine of a wide variety of natural products based on the phenylpropane skeleton; Belongs to the PAL/histidase family
comp_71_108893_c0_seq12	1.0436	0.650006	1.60552	1	GRXS14	Monothiol glutaredoxin-S14, chloroplastic; May only reduce GSH-thiol disulfides, but not protein disulfides (Potential). Probably involved in the regulation of the redox state of the BOLA proteins (Potential). May act as Fe-S cluster donors to Fe-S cluster-requiring proteins. May protect cells against protein oxidative damage. May regulate CAX cation transporters. The GRXS14-BOLA1 heterodimer bin…
comp_71_125796_c0_seq4	0.944346	0.593213	1.59192	2
comp_71_123554_c1_seq1	1.06515	0.669421	1.59115	1	SS1	Starch synthase 1, chloroplastic/amyloplastic; SSI is a plastidial enzyme and crucial for the synthesis of normal amylopectin in the leaves of Arabidopsis. The absence of SSI results in a deficiency in the number of shorter glucans which in turn affect the formation and connection of the amylopectin clusters in starch
comp_71_112026_c0_seq3	1.09925	0.691022	1.59076	6	PPD4	Mog1/PsbP/DUF1795-like photosystem II reaction center PsbP family protein; Its function is described as calcium ion binding; Involved in photosynthesis; Located in thylakoid, thylakoid lumen, chloroplast thylakoid lumen, chloroplast stroma, chloroplast; Expressed in 21 plant structures; Expressed during 13 growth stages; Contains the following InterPro domains: Photosystem II oxygen evolving comp…
comp_159_135336_c0_seq71	1.09867	0.695891	1.57879	6	PAB	Cyclin delta-3; Unknown protein; Its function is described as molecular_function unknown; Involved in biological_process unknown; Expressed in 22 plant structures; Expressed during 13 growth stages; BEST Arabidopsis thaliana protein match is: unknown protein (TAIR:AT2G23370.1)
comp_71_115050_c0_seq2	1.03049	0.653509	1.57686	1	F7F23.11	Co-chaperone GrpE family protein; Essential component of the PAM complex, a complex required for the translocation of transit peptide-containing proteins from the inner membrane into the mitochondrial matrix in an ATP-dependent manner
comp_159_135833_c0_seq13	1.11424	0.709427	1.57061	6	F8K7.10	DPP6 N-terminal domain-like protein; Its function is described as molecular_function unknown; Involved in biological_process unknown; Located in plasma membrane, vacuole, plant-type cell wall; Expressed in 25 plant structures; Expressed during 13 growth stages; Contains the following InterPro domains: WD40-like Beta Propeller (InterPro:IPR011659), Six-bladed beta-propeller, TolB-like (InterPro:IP…
comp_159_126473_c0_seq1	1.04885	0.668012	1.5701	1	LCB2a	Long chain base biosynthesis protein 2a; Serine palmitoyltransferase (SPT). The heterodimer formed with LCB1 constitutes the catalytic core. Involved in the regulation of the programmed cell death (PCD) signaling pathway. Plays an important role during male gametogenesis and embryogenesis; Belongs to the class-II pyridoxal-phosphate-dependent aminotransferase family
comp_159_132992_c0_seq2	1.11845	0.712553	1.56963	6	A0A1I9LPE3	D-alanine--D-alanine ligase family; Its function is described as D-alanine-D-alanine ligase activity, catalytic activity, ATP binding; Involved in peptidoglycan biosynthetic process; Located in chloroplast; Expressed in 22 plant structures; Expressed during 13 growth stages; Contains the following InterPro domains: D-alanine--D-alanine ligase/VANA/B/C, conserved site (InterPro:IPR000291), D-alani…
comp_71_125344_c0_seq8	1.04231	0.664834	1.56777	1	ISE2	DExH-box ATP-dependent RNA helicase DExH15 chloroplastic; RNA helicase involved in group II intron splicing. Essential protein required during embryogenesis. Involved in post-transcriptional gene silencing. Modulates the determination of cell fate. Necessary for normal plasmodesmata (PD) development and aperture regulation; Belongs to the DExH box helicase family
comp_159_134727_c0_seq4	1.10091	0.706901	1.55738	6	F3H9.20	Uncharacterized protein At1g28140; Unknown protein; Its function is described as molecular_function unknown; Involved in biological_process unknown; Located in chloroplast; Expressed in 22 plant structures; Expressed during 13 growth stages; Contains the following InterPro domains: Protein of unknown function DUF2301, transmembrane (InterPro:IPR019275); Has 140 Blast hits to 140 proteins in 72 sp…
comp_159_131367_c0_seq1	1.04609	0.674162	1.55169	1	CRD1	Magnesium-protoporphyrin IX monomethyl ester [oxidative] cyclase, chloroplastic; Catalyzes the formation of the isocyclic ring in chlorophyll biosynthesis. Mediates the cyclase reaction, which results in the formation of divinylprotochlorophyllide (Pchlide) characteristic of all chlorophylls from magnesium-protoporphyrin IX 13-monomethyl ester (MgPMME)
comp_159_131669_c0_seq2	0.898164	0.582943	1.54074	2	T30N20_40	Eukaryotic aspartyl protease family protein; Probably not redundant with AED1 and not involved in restriction of salicylic acid (SA) or systemic acquired resistance (SAR) signaling
comp_71_118730_c0_seq1	0.857644	0.558604	1.53534	2	TMN9	Endomembrane protein 70 protein family; Located in integral to membrane, Golgi apparatus, plasma membrane, plant-type cell wall; Expressed in 23 plant structures; Expressed during 13 growth stages; Contains the following InterPro domains: Nonaspanin (TM9SF) (InterPro:IPR004240); BEST Arabidopsis thaliana protein match is: Endomembrane protein 70 protein family (TAIR:AT5G25100.1); Has 1652 Blast h…
comp_159_128229_c0_seq1	1.05933	0.690302	1.53458	1	ERD4	Early-responsive to dehydration stress protein (erd4); Acts as a hyperosmolarity-gated non-selective cation channel that permeates Ca(2+) ions . Mechanosensitive ion channel that converts mechanical stimuli into a flow of ions
comp_71_123066_c0_seq5	1.0646	0.694521	1.53285	1	FRO7	Ferric reduction oxidase 7, chloroplastic; Ferric chelate reductase involved in iron mobilization from the cytosol into the chloroplast. May participate in the transport of electrons to a Fe(3+) ion via FAD and heme intermediates. Might be involved iron homeostasis in trichomes
comp_71_117520_c0_seq1	1.09222	0.713909	1.52992	6	ISPH	4-hydroxy-3-methylbut-2-enyl diphosphate reductase, chloroplastic; Arabidopsis ISPH is involved in the plastid nonmevalonate pathway of isoprenoid biosynthesis. It was shown to complement the lethal phenotype of E. coli ispH mutant and is therefore most likely encodes a protein with 4-hydroxy-3-methylbut-2-en-1-yl diphosphate reductase activity involved in the last step of mevalonate-independent …
comp_71_121315_c0_seq14	1.07069	0.699973	1.52962	1	TPS18	(E)-beta-ocimene synthase, chloroplastic; In the Col ecotype, no functional protein is encoded at this locus due to the presence of a two-base (AT) insertion 184 nucleotides downstream of the start codon leading to a frame shift and premature translational termination. However, in the Ws ecotype, a functional terpene synthase that localizes to the chloroplast is encoded at this locus. It can cata…
comp_159_125553_c1_seq2	0.987113	0.646366	1.52717	1	STR11	Rhodanese/Cell cycle control phosphatase superfamily protein; Its function is described as molecular_function unknown; Involved in biological_process unknown; Located in chloroplast; Expressed in 22 plant structures; Expressed during 13 growth stages; Contains the following InterPro domains: Rhodanese-like (InterPro:IPR001763); BEST Arabidopsis thaliana protein match is: Rhodanese/Cell cycle cont…
comp_159_122280_c0_seq2	0.996889	0.652817	1.52706	1	ADK2-2	Encodes adenosine kinase 2 (ADK2), a typical, constitutively expressed housekeeping enzyme. Shows a high sequence identity with ADK1. Involved in salvage synthesis of adenylates and methyl recycling. Enzyme activity is substantially inhibited in roots, siliques and dry seeds by an unknown compound. May contribute to cytokinin interconversion; Belongs to the carbohydrate kinase PfkB family
comp_71_117576_c1_seq1	1.01281	0.664876	1.52331	1	CHLI2	Magnesium-chelatase subunit ChlI-2, chloroplastic; Involved in chlorophyll biosynthesis. Catalyzes the insertion of magnesium ion into protoporphyrin IX to yield Mg- protoporphyrin IX. The reaction takes place in two steps, with an ATP-dependent activation followed by an ATP-dependent chelation step. Possesses low affinity for ATP and may play a limited role in chlorophyll biosynthesis, and contr…
comp_159_126973_c1_seq2	1.09326	0.718188	1.52224	6	FKBP13	Peptidyl-prolyl cis-trans isomerase FKBP13, chloroplastic; PPIases accelerate the folding of proteins. It catalyzes the cis-trans isomerization of proline imidic peptide bonds in oligopeptides. Responsive of the major PPIase activity in the chloroplast thylakoid lumen. Regulates the accumulation of Rieske protein, an essential component of the photosynthetic electron transport chain
comp_159_129374_c0_seq12	1.13979	0.748776	1.52221	6	PLR1	NAD(P)-linked oxidoreductase superfamily protein; Catalyzes the reduction of pyridoxal (PL) with NADPH and oxidation of pyridoxine (PN) with NADP(+). Involved in the PLP salvage pathway; Belongs to the aldo/keto reductase family
comp_159_132499_c1_seq1	1.1591	0.762063	1.521	6
comp_159_135264_c2_seq4	1.07082	0.705063	1.51876	1	LOX2	Arabiodopsis thaliana lipoxygenase 2; Lipoxygenase 2, chloroplastic; 13S-lipoxygenase that can use linolenic acid as substrates. Plant lipoxygenases may be involved in a number of diverse aspects of plant physiology including growth and development, pest resistance, and senescence or responses to wounding. Catalyzes the hydroperoxidation of lipids containing a cis,cis-1,4-pentadiene structure. Re…
comp_159_128498_c0_seq1	1.05286	0.697368	1.50977	1	RCA	Ribulose bisphosphate carboxylase/oxygenase activase, chloroplastic; Activation of RuBisCO (ribulose-1,5-bisphosphate carboxylase/oxygenase; EC 4.1.1.39) involves the ATP-dependent carboxylation of the epsilon-amino group of lysine leading to a carbamate structure
comp_159_129306_c3_seq1	0.934624	0.619402	1.50891	2	ATP1	Transcriptional coactivator/pterin dehydratase; Its function is described as 4-alpha-hydroxytetrahydrobiopterin dehydratase activity; Involved in tetrahydrobiopterin biosynthetic process; Located in chloroplast; Expressed in 21 plant structures; Expressed during 13 growth stages; Contains the following InterPro domains: Transcriptional coactivator/pterin dehydratase (InterPro:IPR001533); BEST Ara…
comp_159_127654_c1_seq1	0.938354	0.623019	1.50614	2	RD21B	Granulin repeat cysteine protease family protein; Probable thiol protease
comp_159_127627_c0_seq1	0.937442	0.623843	1.50269	2	AGAL2	Alpha-galactosidase 2; May regulate leaf (and possibly other organ) development by functioning in cell wall loosening and cell wall expansion
comp_159_126787_c0_seq1	0.958795	0.638654	1.50127	2	SCPL49	Serine carboxypeptidase-like clade iv; SERINE CARBOXYPEPTIDASE-LIKE 49; Probable carboxypeptidase
comp_159_128691_c0_seq4	0.866616	0.577907	1.49958	2	EMB2799	NAD(P)-binding Rossmann-fold superfamily protein; Located in chloroplast stroma, chloroplast; Expressed in 23 plant structures; Expressed during 13 growth stages; Has 818 Blast hits to 811 proteins in 372 species: Archae - 18; Bacteria - 637; Metazoa - 0; Fungi - 0; Plants - 59; Viruses - 0; Other Eukaryotes - 104 (source: NCBI BLink)
comp_159_127999_c0_seq20	1.1233	0.750558	1.49662	6	MXA21.17	Bifunctional inhibitor/lipid-transfer protein/seed storage 2S albumin superfamily protein; Its function is described as lipid binding; Involved in lipid transport; Located in endomembrane system; Expressed in sperm cell; Contains the following InterPro domains: Bifunctional inhibitor/plant lipid transfer protein/seed storage (InterPro:IPR016140), Plant lipid transfer protein/seed storage/trypsin-…
comp_71_114313_c0_seq1	0.969336	0.649541	1.49234	2	CYP97A3	Cytochrome P450, family 97, subfamily A, polypeptide 3; Heme-containing cytochrome P450 involved in the biosynthesis of xanthophylls. Specific for beta-ring hydroxylation of alpha- and beta-carotene. Has also a low activity toward the epsilon-rings of alpha-carotene. The beta-ring of alpha-carotene is the preferred substrate in planta
comp_159_126949_c0_seq4	1.07636	0.722349	1.49008	6	T26B15.22	Lycopene beta/epsilon cyclase protein; Its function is described as oxidoreductase activity, acting on paired donors, with incorporation or reduction of molecular oxygen; Involved in carotenoid biosynthetic process; Located in chloroplast; Expressed in 20 plant structures; Expressed during 13 growth stages; Contains the following InterPro domains: Lycopene beta/epsilon cyclase (InterPro:IPR008671…
comp_159_121524_c0_seq1	1.0246	0.688812	1.48748	1	F3L17.100	NAD(P)-binding Rossmann-fold superfamily protein; Its function is described as 3-beta-hydroxy-delta5-steroid dehydrogenase activity, binding, catalytic activity; Involved in steroid biosynthetic process, metabolic process; Expressed in 22 plant structures; Expressed during 13 growth stages; Contains the following InterPro domains: 3-beta hydroxysteroid dehydrogenase/isomerase (InterPro:IPR002225)…
comp_71_120916_c0_seq1	1.06556	0.716567	1.48703	1	PPD6	Thylakoid lumenal protein (mog1/psbp/duf1795-like photosystem ii reaction center psbp family protein); Mog1/PsbP/DUF1795-like photosystem II reaction center PsbP family protein; May be involved in the redox regulation of photosystem II
comp_71_113094_c0_seq1	0.986405	0.663907	1.48576	1	F23N19.15	Dimethylallyl, adenosine tRNA methylthiotransferase; Unknown protein; Its function is described as molecular_function unknown; Involved in biological_process unknown; Located in chloroplast, chloroplast stroma; Expressed in 22 plant structures; Expressed during 14 growth stages; Has 94 Blast hits to 94 proteins in 35 species: Archae - 6; Bacteria - 10; Metazoa - 21; Fungi - 2; Plants - 48; Viruse…
comp_159_128206_c0_seq3	0.943374	0.635086	1.48543	2	SCPL29	Serine carboxypeptidase-like clade ii; Serine carboxypeptidase-like 29; Probable carboxypeptidase
comp_71_125123_c0_seq1	0.940705	0.633725	1.48441	2	PPC3	Encodes a cytosolic phosphoenolpyruvate carboxylase (PEPC) that has activity when expressed in E.coli. Its mRNA is most abundantly expressed in roots and siliques. PPC3 belongs to the plant-type PEPC family. It can form an enzymatically active complex with a castor bean ortholog of PPC4, which encodes a bacterial-type PEPC
comp_71_120430_c0_seq10	0.839449	0.565653	1.48404	8	PORA	Protochlorophyllide reductase A, chloroplastic; Phototransformation of protochlorophyllide (Pchlide) to chlorophyllide (Chlide). PORA may also function as a photoprotectant during the transitory stage from dark to light. Functions in skotomorphogenesis, photomorphogenesis and throughout the plant life under specific light conditions
comp_159_126228_c0_seq1	1.13578	0.765473	1.48376	6	TCX2	Protein tesmin/TSO1-like CXC 2; Plays a role in development of both male and female reproductive tissues; Belongs to the lin-54 family
comp_159_131078_c0_seq39	0.968763	0.652939	1.4837	2	F27M3.11	Copper amine oxidase family protein; Its function is described as quinone binding, primary amine oxidase activity, copper ion binding; Involved in oxidation reduction, amine metabolic process; Located in endomembrane system; Expressed in 9 plant structures; Expressed during 7 growth stages; Contains the following InterPro domains: Copper amine oxidase, N-terminal (InterPro:IPR016182), Copper amin…
comp_159_127924_c0_seq3	1.06325	0.719205	1.47836	1	T16L4.100	S-adenosyl-L-methionine-dependent methyltransferases superfamily protein; Its function is described as methyltransferase activity; Involved in metabolic process; Located in chloroplast; Expressed in 23 plant structures; Expressed during 13 growth stages; Contains the following InterPro domains: Methyltransferase type 11 (InterPro:IPR013216); BEST Arabidopsis thaliana protein match is: S-adenosyl-…
comp_71_117460_c0_seq23	1.06601	0.721745	1.47699	1
comp_159_133516_c0_seq10	0.973924	0.660881	1.47367	2	ABC1K8	A. thaliana oxidative stress-related abc1-like protein 1; Involved in resistance to oxidative stress (e.g. hydrogen peroxide H(2)O(2)), high light and heavy metals (e.g. cadmium ions Cd(2+)) . Influences responses to reactive oxygen species (ROS) production. Together with SIA1, regulates iron distribution within the chloroplast and mediates the oxidative stress response . Together with ABC1K7, in…
comp_159_123379_c0_seq13	0.929181	0.632115	1.46996	2
comp_71_116771_c0_seq2	1.07993	0.735303	1.46869	6	GEP	Probable glutamyl endopeptidase, chloroplastic; Serine-type protease active in vitro against the LHCII N-terminal. Cleaves its substrate on the carboxy-side of Glu residues (By similarity)
comp_71_118121_c0_seq3	0.837089	0.570113	1.46829	8	CLPX3	Atp-dependent clp protease atp-binding subunit clpx; ATP-dependent specificity component of the mitochondrial Clp protease. It directs the protease to specific substrates. Can perform chaperone functions in the absence of ClpP
comp_71_119447_c0_seq1	1.15007	0.784139	1.46667	6	GDCST	Aminomethyltransferase, mitochondrial; The glycine decarboxylase (GDC) or glycine cleavage system catalyzes the degradation of glycine; Belongs to the GcvT family
comp_159_130532_c0_seq11	1.07596	0.734317	1.46526	6	T5M16.26	Pyridoxal phosphate (PLP)-dependent transferases superfamily protein; Its function is described as 1-aminocyclopropane-1-carboxylate synthase activity, transferase activity, transferring nitrogenous groups, pyridoxal phosphate binding, transaminase activity, catalytic activity; Involved in asparagine catabolic process, biosynthetic process, glutamate catabolic process to oxaloacetate, aspartate t…
comp_71_110293_c0_seq1	0.900711	0.614777	1.4651	2	FLA6	Fasciclin-like arabinogalactan protein 6; May be a cell surface adhesion protein
comp_71_117590_c0_seq5	1.142	0.779537	1.46498	6	HEME2	Uroporphyrinogen decarboxylase 2, chloroplastic; Catalyzes the decarboxylation of four acetate groups of uroporphyrinogen-III to yield coproporphyrinogen-III
comp_71_113413_c0_seq1	1.11709	0.762899	1.46427	6
comp_71_117207_c0_seq2	1.01511	0.698608	1.45305	1	PPD1	Photosystem II reaction center PsbP family protein; Photosystem I assembly factor that assists the proper folding and integration of PsaB and PsaA into the thylakoid membrane; Belongs to the psbP family
comp_71_102150_c0_seq3	1.02877	0.710082	1.44881	1
comp_159_129414_c0_seq3	0.974502	0.673638	1.44663	2	DHQS	3-dehydroquinate synthase; Catalyzes the second step in the shikimate pathway
comp_71_108488_c0_seq6	1.08465	0.751543	1.44323	6	F24G24.100	RmlC-like cupins superfamily protein; Its function is described as molecular_function unknown; Located in chloroplast; Expressed in 22 plant structures; Expressed during 14 growth stages; Contains the following InterPro domains: Cupin, RmlC-type (InterPro:IPR011051), Protein of unknown function DUF861, cupin-3 (InterPro:IPR008579), RmlC-like jelly roll fold (InterPro:IPR014710); BEST Arabidopsis …
comp_71_115226_c0_seq1	1.04121	0.722646	1.44082	1	ATAB2	Nuclear genome-encoded A/U-rich RNA-binding protein involved in the biogenesis of photosystem I (PSI) and II (PSII). Required for the light-controlled accumulation of PSI and PSII during early plant development . Does not seem to be required for the translation of mRNAs of the PSI subunits
