# Supplementary material for: Comparative proteomics in tall fescue to reveal underlying mechanisms for improving Photosystem II thermotolerance during heat stress memory
Source: BMC Genomics. 2024 Jul 9;25:683. doi: 10.1186/s12864-024-10580-z (PMC11232258; doi:10.1186/s12864-024-10580-z)
Supplement: Supplementary file 6 — Supplementary Material 6 [file 12864_2024_10580_MOESM6_ESM.xlsx]

## Sheet: Legends
Table S2 Differential abundance of proteins revealed by proteomic analysis
Table Legends
1. Accession: A unique identifier or database entry number assigned to a protein, used to denote a specific protein sequence.
2. Description: A concise annotation or summary of a protein, typically including information regarding its function, structure, or other relevant characteristics.
3. Coverage: Refers to the percentage of the total protein sequence covered by identified peptides in a protein identification result.
4. Unique Peptides: The number of peptides that are exclusively associated with a single protein, indicating the uniqueness of peptide identifications.
5. Peptides: The total number of peptides identified, encompassing all peptides associated with one or more proteins.
6. PSMs: Peptide Spectrum Matches, representing the number of peptide sequences matched to experimental spectra, used to assess the reliability of protein identifications.
7. AAs: The total number of amino acids present in all identified protein sequences.
8. MW [kDa]: Molecular weight of the protein, measured in kilodaltons (kDa).
9. calc. pI: The calculated isoelectric point (pI) of the protein, representing the pH at which a protein carries no net electrical charge during electrophoresis.
10. A/B: Ratio of experimental signal intensities between treatment group A and group B, typically used in quantitative proteomics studies to compare protein abundance changes under different conditions.
11. Average A/B: The mean value of the A/B ratios calculated across multiple proteins, providing an overall measure of the average change in protein abundance between treatment group A and group B in a proteomic experiment.
12. t test p value: The p-value derived from a t-test, indicating the statistical significance of differences between two sets of data.

## Sheet: R4 vs S0
Accession	Description	Coverage	Unique Peptides	Peptides	PSMs	AAs	MW [kDa]	calc. pI	R4-1/S0	R4-2/S0	R4-3/S0	average R4/S0	t test p value
comp_71_109284_c0_seq3_orf1 gi	1149757128 ref|XP_020200288.1| small heat shock protein, chloroplastic-like [Aegilops tauschii subsp. tauschii] &gt;gi|475455328|gb|EMT01825.1| hypothetical protein F775_14502 [Aegilops tauschii]	7.91	2	2	5	253	28.3544	9.20264	1.82017	1.76067	1.80525	1.79536	0.000504535
comp_159_132147_c0_seq1_orf1 gi	1149744795 ref|XP_020195613.1| probable zinc metalloprotease EGY3, chloroplastic [Aegilops tauschii subsp. tauschii]	18.69	9	9	28	578	62.8395	5.90967	1.45288	1.5665	1.62943	1.5496	0.0087205
comp_71_123536_c0_seq5_orf2 gi	1149836714 ref|XP_020174701.1| alanine--tRNA ligase, chloroplastic/mitochondrial [Aegilops tauschii subsp. tauschii]	4.92	1	1	1	183	20.4226	10.2573	1.72336	1.36444	1.56	1.54927	0.0338754
comp_159_119519_c1_seq1_orf1 gi	721661704 ref|XP_010235157.1| PREDICTED: chlorophyll a-b binding protein 4, chloroplastic [Brachypodium distachyon] &gt;gi|944062818|gb|KQJ98408.1| hypothetical protein BRADI_3g36760 [Brachypodium distachyon]	17.7	2	2	15	113	12.7975	6.66846	1.44784	1.42052	1.41672	1.42836	0.00052302
comp_71_109225_c2_seq5_orf1 gi	218196910 gb|EEC79337.1| hypothetical protein OsI_20196 [Oryza sativa Indica Group]	14.45	1	3	5	173	19.385	6.52197	1.48826	1.37026	1.42273	1.42708	0.00632739
comp_159_133513_c1_seq23_orf1 gi	357113098 ref|XP_003558341.1| PREDICTED: protein SPA, chloroplastic [Brachypodium distachyon] &gt;gi|721623638|ref|XP_010228874.1| PREDICTED: protein SPA, chloroplastic [Brachypodium distachyon] &gt;gi|960455538|ref|XP_014752209.1| PREDICTED: protein SPA, chloroplastic [Brachypodium distachyon] &gt;gi|944087198|gb|KQK22550.1| hypothetical protein BRADI_1g67990 [Brachypodium distachyon] &gt;gi|944…	45.04	3	3	8	131	13.9628	6.94678	1.3742	1.36424	1.35209	1.36351	0.000309163
comp_71_122665_c0_seq4_orf1 gi	1149812578 ref|XP_020165369.1| uncharacterized protein LOC109750839 [Aegilops tauschii subsp. tauschii]	2.18	1	1	1	412	47.0178	4.75439	1.40291	1.21894	1.44405	1.3553	0.035908
comp_71_109785_c1_seq5_orf1 gi	1149831783 ref|XP_020172811.1| uncharacterized protein LOC109758370 isoform X2 [Aegilops tauschii subsp. tauschii]	5.41	1	1	1	296	34.2613	5.08447	1.28202	1.38125	1.37248	1.34525	0.00833471
comp_159_126276_c0_seq8_orf1 gi	1149722984 ref|XP_020187395.1| nicotinate phosphoribosyltransferase 1-like isoform X2 [Aegilops tauschii subsp. tauschii]	2.82	1	1	2	355	39.5339	6.7124	1.42607	1.30296	1.26608	1.3317	0.0206089
comp_159_122350_c1_seq1_orf1 gi	357134821 ref|XP_003569014.1| PREDICTED: glutathione S-transferase DHAR2 [Brachypodium distachyon] &gt;gi|944072273|gb|KQK07757.1| hypothetical protein BRADI_2g37480 [Brachypodium distachyon]	22.58	1	1	1	31	3.2577	4.4624	1.27138	1.375	1.34824	1.33154	0.00866061
comp_71_104712_c0_seq2_orf1 gi	1149701981 ref|XP_020165185.1| photosystem II 10 kDa polypeptide, chloroplastic [Aegilops tauschii subsp. tauschii] &gt;gi|475575679|gb|EMT17346.1| Photosystem II 10 kDa polypeptide, chloroplastic [Aegilops tauschii]	44.2	6	6	40	138	14.3196	9.72998	1.19617	1.35757	1.42868	1.32747	0.0414016
comp_159_133854_c1_seq24_orf4 gi	357146418 ref|XP_003573985.1| PREDICTED: protein LOW PSII ACCUMULATION 3, chloroplastic [Brachypodium distachyon]	5.48	1	1	1	146	16.0379	8.30908	1.23356	1.35648	1.33785	1.3093	0.0149499
comp_71_112606_c0_seq23_orf1 gi	944062733 gb|KQJ98323.1| hypothetical protein BRADI_3g36200 [Brachypodium distachyon]	13.25	1	1	3	83	9.48384	8.88037	1.36367	1.25671	1.26955	1.29664	0.0126748
comp_159_122699_c1_seq1_orf1 gi	944073435 gb|KQK08919.1| hypothetical protein BRADI_2g44856 [Brachypodium distachyon]	58.82	15	15	166	255	27.4957	6.84424	1.16955	1.35812	1.33757	1.28841	0.0403085
comp_71_121461_c0_seq105_orf1 gi	19774135 gb|AAL99044.1|AF487526_1 D1 protease-like protein precursor, partial [Triticum aestivum]	4.6	1	1	1	239	26.5975	5.97314	1.36468	1.2225	1.27057	1.28592	0.0206693
comp_71_118005_c1_seq7_orf2 gi	1002259353 ref|XP_015634006.1| PREDICTED: protease Do-like 8, chloroplastic isoform X2 [Oryza sativa Japonica Group]	7.25	1	1	1	138	14.2798	8.47021	1.29346	1.24757	1.29228	1.27777	0.002943
comp_71_118790_c0_seq3_orf1 gi	1149822860 ref|XP_020169627.1| probable monogalactosyldiacylglycerol synthase 1, chloroplastic [Aegilops tauschii subsp. tauschii]	4.07	1	1	1	246	26.932	8.42627	1.30342	1.21284	1.31227	1.27618	0.0129782
comp_159_123625_c1_seq4_orf1 gi	1149845092 ref|XP_020178014.1| ferredoxin, chloroplastic [Aegilops tauschii subsp. tauschii]	34.72	3	3	56	144	15.4697	4.60205	1.1903	1.26767	1.26393	1.24064	0.0107801
comp_71_117175_c0_seq11_orf2 gi	357144250 ref|XP_003573225.1| PREDICTED: 7-hydroxymethyl chlorophyll a reductase, chloroplastic [Brachypodium distachyon] &gt;gi|944059114|gb|KQJ94704.1| hypothetical protein BRADI_3g12690 [Brachypodium distachyon]	11.61	1	1	2	112	12.0279	8.80713	1.2123	1.23503	1.26663	1.23799	0.0043534
comp_71_113182_c0_seq1_orf1 gi	1143637382 gb|AQM55940.1| red chlorophyll catabolite reductase 1 [Lolium perenne]	13.66	3	3	4	205	22.8497	5.04639	1.14605	1.27195	1.29452	1.23751	0.0358023
comp_71_113460_c0_seq1_orf1 gi	1149709730 ref|XP_020180944.1| methionine aminopeptidase 1B, chloroplastic [Aegilops tauschii subsp. tauschii]	9.35	3	3	5	321	34.8769	8.95361	1.22898	1.23313	1.23578	1.23263	7.23912e-05
comp_159_131686_c0_seq1_orf1 gi	1149737151 ref|XP_020192783.1| 3-isopropylmalate dehydratase large subunit, chloroplastic [Aegilops tauschii subsp. tauschii]	21.95	10	10	18	451	48.8413	5.38916	1.14703	1.22033	1.3051	1.22415	0.0390963
comp_159_116824_c0_seq1_orf1 gi	1149833085 ref|XP_020173328.1| thylakoid lumenal 19 kDa protein, chloroplastic [Aegilops tauschii subsp. tauschii]	67.92	1	3	12	53	5.73874	5.26221	1.22673	1.29305	1.1504	1.2234	0.0323901
comp_159_133582_c1_seq12_orf1 gi	1002263227 ref|XP_015635963.1| PREDICTED: phytoene dehydrogenase [Oryza sativa Japonica Group] &gt;gi|1002263229|ref|XP_015635964.1| PREDICTED: phytoene dehydrogenase [Oryza sativa Japonica Group] &gt;gi|1002263231|ref|XP_015635965.1| PREDICTED: phytoene dehydrogenase [Oryza sativa Japonica Group] &gt;gi|1002263233|ref|XP_015635966.1| PREDICTED: phytoene dehydrogenase [Oryza sativa Japonica Group…	2.88	1	1	1	312	34.6025	6.68311	1.21086	1.24604	1.20087	1.21926	0.00388205
comp_71_106493_c0_seq1_orf1 gi	357166603 ref|XP_003580765.1| PREDICTED: cell division protein FtsZ homolog 1, chloroplastic [Brachypodium distachyon] &gt;gi|944049523|gb|KQJ85164.1| hypothetical protein BRADI_5g25300 [Brachypodium distachyon]	2.24	1	1	4	402	41.9588	5.98584	1.25067	1.20458	1.18518	1.21348	0.00817682
comp_71_114098_c0_seq1_orf2 gi	357127028 ref|XP_003565188.1| PREDICTED: ferrochelatase-2, chloroplastic [Brachypodium distachyon] &gt;gi|944076331|gb|KQK11815.1| hypothetical protein BRADI_2g62550 [Brachypodium distachyon]	8.57	1	1	1	105	11.578	4.62744	1.24301	1.17072	1.20428	1.20601	0.0101236
comp_71_125870_c0_seq1_orf1 gi	721673046 ref|XP_010237104.1| PREDICTED: uncharacterized protein LOC100825161 isoform X3 [Brachypodium distachyon] &gt;gi|944050466|gb|KQJ86104.1| hypothetical protein BRADI_4g03303 [Brachypodium distachyon]	2.37	1	1	1	1098	122.926	7.66455	3.61969	3.2735		3.44659	0.0449666
comp_159_129270_c0_seq5_orf1 gi	357133709 ref|XP_003568466.1| PREDICTED: uncharacterized protein LOC100839304 [Brachypodium distachyon] &gt;gi|944070810|gb|KQK06294.1| hypothetical protein BRADI_2g25540 [Brachypodium distachyon]	0.97	1	1	1	620	67.1337	7.89893	1.99618	2.19125	2.18535	2.12426	0.00323105
comp_159_118347_c0_seq33_orf1 gi	474403224 gb|EMS66266.1| Sucrose synthase 1 [Triticum urartu]	9.19	1	5	8	381	43.9138	6.41748	1.85341	1.66208	1.71307	1.74285	0.00587799
comp_159_125998_c0_seq1_orf1 gi	357146124 ref|XP_003573883.1| PREDICTED: pectinesterase 31 [Brachypodium distachyon] &gt;gi|944060978|gb|KQJ96568.1| hypothetical protein BRADI_3g24750 [Brachypodium distachyon]	3.45	1	1	1	319	35.2073	7.15186	1.76153	1.89308	1.5395	1.73137	0.0193265
comp_71_119665_c0_seq1_orf1 gi	1149747338 ref|XP_020196564.1| probable U3 small nucleolar RNA-associated protein 7 [Aegilops tauschii subsp. tauschii] &gt;gi|1149747340|ref|XP_020196565.1| probable U3 small nucleolar RNA-associated protein 7 [Aegilops tauschii subsp. tauschii] &gt;gi|1149747342|ref|XP_020196566.1| probable U3 small nucleolar RNA-associated protein 7 [Aegilops tauschii subsp. tauschii] &gt;gi|475554976|gb|EMT12…	2.83	1	1	1	530	59.8563	9.5835	1.70111	1.62811	1.49083	1.60668	0.0101665
comp_71_117674_c0_seq2_orf1 gi	357136270 ref|XP_003569728.1| PREDICTED: uncharacterized protein LOC100837569 [Brachypodium distachyon] &gt;gi|944074099|gb|KQK09583.1| hypothetical protein BRADI_2g48890 [Brachypodium distachyon]	2.49	1	1	2	321	36.0435	8.11865	1.67219	1.51078	1.59563	1.59287	0.00612509
comp_159_133991_c3_seq1_orf1 gi	1149711427 ref|XP_020181781.1| E3 ubiquitin protein ligase DRIP2-like [Aegilops tauschii subsp. tauschii]	1.47	1	1	1	407	44.5902	9.62744	1.60982	1.50444	1.49713	1.53713	0.00456267
comp_159_133262_c0_seq4_orf1 gi	721655642 ref|XP_010234235.1| PREDICTED: nicalin [Brachypodium distachyon] &gt;gi|944059167|gb|KQJ94757.1| hypothetical protein BRADI_3g13000 [Brachypodium distachyon]	3.01	1	1	1	532	58.1033	6.55127	1.51631	1.42753	1.58148	1.50844	0.00761228
comp_159_113823_c0_seq1_orf2 gi	222628476 gb|EEE60608.1| hypothetical protein OsJ_14016 [Oryza sativa Japonica Group]	10.87	1	1	1	92	9.19879	7.60596	1.35951	1.58792	1.46139	1.46961	0.0192225
comp_159_125549_c1_seq5_orf1 gi	1142849554 gb|AQL07640.1| Heat shock 70 kDa protein 5 [Zea mays]	84.62	6	6	29	91	9.52055	4.33545	1.4768	1.36395	1.50097	1.44724	0.00879685
comp_159_124053_c2_seq10_orf2 gi	357143376 ref|XP_003572899.1| PREDICTED: glutathionyl-hydroquinone reductase YqjG-like [Brachypodium distachyon] &gt;gi|944058921|gb|KQJ94511.1| hypothetical protein BRADI_3g10950 [Brachypodium distachyon]	10.61	1	1	2	66	7.80484	5.0083	1.37315	1.38779	1.4125	1.39115	0.000860581
comp_71_123694_c1_seq3_orf1 gi	1149826290 ref|XP_020185401.1| protein KINESIN LIGHT CHAIN-RELATED 1-like isoform X1 [Aegilops tauschii subsp. tauschii]	3.49	1	1	1	545	59.9414	5.36377	1.28012	1.33888	1.39855	1.33918	0.0100074
comp_159_135077_c0_seq2_orf1 gi	1149761189 ref|XP_020146173.1| DNA-binding protein SMUBP-2-like isoform X1 [Aegilops tauschii subsp. tauschii]	0.82	1	1	1	981	107.624	8.38232	1.37314	1.24379	1.39637	1.33777	0.0191812
comp_159_119803_c0_seq1_orf1 gi	944060321 gb|KQJ95911.1| hypothetical protein BRADI_3g19740, partial [Brachypodium distachyon]	4.78	1	1	2	293	32.0961	7.66455	1.40967	1.28171	1.30245	1.33128	0.0140266
comp_71_116130_c0_seq6_orf1 gi	357137226 ref|XP_003570202.1| PREDICTED: universal stress protein A-like protein [Brachypodium distachyon] &gt;gi|944065367|gb|KQK00958.1| hypothetical protein BRADI_3g52900 [Brachypodium distachyon]	10.17	2	2	2	177	19.8999	6.62451	1.36615	1.30404	1.31236	1.32752	0.00351312
comp_71_121381_c0_seq3_orf1 gi	357135601 ref|XP_003569397.1| PREDICTED: cytochrome P450 72A15-like [Brachypodium distachyon] &gt;gi|944073343|gb|KQK08827.1| hypothetical protein BRADI_2g44140 [Brachypodium distachyon]	4.65	1	1	1	258	29.4871	9.67139	1.2454	1.39475	1.31888	1.31968	0.0177084
comp_159_126100_c0_seq12_orf1 gi	1149769978 ref|XP_020149407.1| DEAD-box ATP-dependent RNA helicase 12 [Aegilops tauschii subsp. tauschii]	4.87	2	2	3	431	48.8152	7.09326	1.29172	1.37564	1.28277	1.31671	0.00860776
comp_159_127534_c1_seq6_orf1 gi	1149708282 ref|XP_020180236.1| hsp70-Hsp90 organizing protein [Aegilops tauschii subsp. tauschii]	16.5	1	4	6	297	32.2533	5.49072	1.24895	1.41196	1.27895	1.31329	0.0246257
comp_71_104758_c0_seq1_orf1 gi	474097201 gb|EMS55121.1| Glycine cleavage system H protein, mitochondrial [Triticum urartu]	52.44	5	5	43	164	17.2706	5.14795	1.22419	1.34317	1.3702	1.31252	0.0199815
comp_71_114665_c1_seq4_orf1 gi	960485259 ref|XP_010237501.2| PREDICTED: aspartic proteinase nepenthesin-1-like [Brachypodium distachyon]	16.5	6	6	13	412	45.0313	7.31299	1.41637	1.23681	1.25728	1.30348	0.0332351
comp_71_114976_c0_seq11_orf1 gi	357146342 ref|XP_003573957.1| PREDICTED: dnaJ homolog subfamily B member 1-like [Brachypodium distachyon] &gt;gi|721652331|ref|XP_010233752.1| PREDICTED: dnaJ homolog subfamily B member 1-like [Brachypodium distachyon] &gt;gi|721652334|ref|XP_010233753.1| PREDICTED: dnaJ homolog subfamily B member 1-like [Brachypodium distachyon] &gt;gi|944057506|gb|KQJ93096.1| hypothetical protein BRADI_3g02750 …	3.56	1	1	2	337	37.9454	8.99756	1.17837	1.34082	1.28685	1.26868	0.0301846
comp_159_120368_c0_seq1_orf1 gi	1149760166 ref|XP_020201437.1| aquaporin PIP1-5-like [Aegilops tauschii subsp. tauschii]	6.02	1	1	3	166	17.6314	9.67139	1.20962	1.28799	1.2844	1.26067	0.00946851
comp_71_110031_c0_seq5_orf1 gi	1149799388 ref|XP_020160239.1| probable aquaporin PIP2-2 [Aegilops tauschii subsp. tauschii]	29.89	2	4	10	184	19.1739	5.88428	1.17217	1.31013	1.26969	1.25066	0.0256581
comp_159_121072_c0_seq7_orf1 gi	1149700865 ref|XP_020160125.1| apoptosis inhibitor 5-like protein API5 isoform X2 [Aegilops tauschii subsp. tauschii]	7.4	2	2	2	311	35.5312	7.15186	1.25776	1.2405	1.24936	1.24921	0.000399453
comp_71_111536_c0_seq2_orf1 gi	357124418 ref|XP_003563897.1| PREDICTED: peptidyl-prolyl cis-trans isomerase CYP22 [Brachypodium distachyon] &gt;gi|944077172|gb|KQK12524.1| hypothetical protein BRADI_1g04250 [Brachypodium distachyon]	18.69	4	4	6	198	21.4025	8.17725	1.3309	1.18426	1.23224	1.24913	0.0287335
comp_71_123489_c0_seq2_orf1 gi	1149787664 ref|XP_020155730.1| chaperone protein ClpB1 [Aegilops tauschii subsp. tauschii]	41.04	24	31	109	904	99.6279	7.15186	1.25022	1.25233	1.23873	1.24709	0.000292673
comp_159_129997_c0_seq2_orf1 gi	669030369 emb|CDM84871.1| unnamed protein product [Triticum aestivum]	1.44	1	1	1	557	60.3979	9.29053	1.24486	1.22281	1.26751	1.24506	0.00276055
comp_71_116975_c0_seq3_orf1 gi	1149710324 ref|XP_020181236.1| prolyl endopeptidase-like [Aegilops tauschii subsp. tauschii]	0.95	1	1	1	739	82.2678	5.88428	1.32983	1.21723	1.18583	1.2443	0.0305598
comp_71_124583_c0_seq1_orf1 gi	1149808723 ref|XP_020163848.1| uncharacterized protein LOC109749291 [Aegilops tauschii subsp. tauschii]	1.34	1	1	1	821	88.231	5.2749	1.241	1.2602	1.22479	1.242	0.00178399
comp_159_124389_c0_seq2_orf1 gi	1149760648 ref|XP_020201601.1| eukaryotic translation initiation factor 2 subunit alpha homolog [Aegilops tauschii subsp. tauschii]	10.91	2	4	4	339	38.1067	5.47803	1.28737	1.16496	1.25668	1.23633	0.0233629
comp_71_113628_c0_seq1_orf1 gi	1149708776 ref|XP_020180481.1| pentatricopeptide repeat-containing protein At4g36680, mitochondrial-like [Aegilops tauschii subsp. tauschii]	2.36	1	1	2	423	45.7016	5.5542	1.28965	1.20636	1.20846	1.23482	0.0133626
comp_159_120954_c0_seq1_orf1 gi	1149792885 ref|XP_020157765.1| transmembrane 9 superfamily member 1 [Aegilops tauschii subsp. tauschii]	1.96	1	1	1	561	64.2531	8.14795	1.2635	1.13756	1.29909	1.23339	0.0413638
comp_159_125373_c0_seq2_orf1 gi	357147495 ref|XP_003574365.1| PREDICTED: NADH dehydrogenase [ubiquinone] 1 alpha subcomplex assembly factor 3 [Brachypodium distachyon] &gt;gi|944062292|gb|KQJ97882.1| hypothetical protein BRADI_3g33920 [Brachypodium distachyon]	5.92	1	1	1	169	18.811	9.23193	1.23151	1.23556	1.21571	1.22759	0.000707041
comp_159_133365_c0_seq1_orf1 gi	1149749408 ref|XP_020197339.1| formin-like protein 7 isoform X1 [Aegilops tauschii subsp. tauschii]	2.05	1	1	1	536	58.896	9.56885	1.13889	1.25458	1.27781	1.22376	0.0349457
comp_71_107559_c0_seq2_orf1 gi	1002259802 ref|XP_015634225.1| PREDICTED: mitochondrial import inner membrane translocase subunit Tim13-like [Oryza sativa Japonica Group] &gt;gi|218195420|gb|EEC77847.1| hypothetical protein OsI_17100 [Oryza sativa Indica Group] &gt;gi|222629421|gb|EEE61553.1| hypothetical protein OsJ_15898 [Oryza sativa Japonica Group] &gt;gi|937915734|dbj|BAS90653.1| Os04g0581300 [Oryza sativa Japonica Group]	27.94	1	1	2	68	7.41458	6.44287	1.28067	1.20281	1.1823	1.22193	0.0177446
comp_159_124591_c0_seq1_orf1 gi	1149755770 ref|XP_020199790.1| uncharacterized protein LOC109785613 isoform X2 [Aegilops tauschii subsp. tauschii]	40.2	8	8	21	199	21.9123	5.13525	1.19206	1.20902	1.25744	1.21951	0.00787077
comp_159_122762_c2_seq2_orf1 gi	1018192002 gb|AMY26594.1| GST [Lolium perenne]	30.53	9	9	42	226	25.4952	6.02393	1.1894	1.26237	1.20591	1.21923	0.0100012
comp_71_109193_c0_seq1_orf1 gi	669031367 emb|CDM86307.1| unnamed protein product [Triticum aestivum]	14.03	3	3	4	278	30.486	6.43018	1.21575	1.2327	1.20905	1.21917	0.00103019
comp_159_135485_c0_seq3_orf1 gi	944049679 gb|KQJ85320.1| hypothetical protein BRADI_5g26280 [Brachypodium distachyon]	5.17	2	2	3	329	35.3856	5.73193	1.25099	1.15905	1.21712	1.20905	0.0160904
comp_159_135088_c0_seq2_orf1 gi	1149747546 ref|XP_020196638.1| MACPF domain-containing protein CAD1-like [Aegilops tauschii subsp. tauschii]	2.36	1	1	1	552	60.8564	7.35693	1.22439	1.20504	1.19505	1.20816	0.00170791
comp_71_111639_c0_seq6_orf1 gi	473764222 gb|EMS45891.1| Alcohol dehydrogenase 3 [Triticum urartu]	4.9	1	2	5	306	33.1956	6.12549	1.2076	1.17174	1.23945	1.20626	0.00887014
comp_71_77840_c0_seq2_orf1 gi	1149721797 ref|XP_020186808.1| stem-specific protein TSJT1-like [Aegilops tauschii subsp. tauschii] &gt;gi|475554257|gb|EMT12197.1| hypothetical protein F775_18802 [Aegilops tauschii]	3.83	1	1	1	183	19.8989	5.07178	1.20803	1.20372	1.19216	1.2013	0.000553347
Accession	Description	Coverage	Unique Peptides	Peptides	PSMs	AAs	MW [kDa]	calc. pI	R4-1/S0	R4-2/S0	R4-3/S0	average R4/S0	t test p value
comp_71_122792_c0_seq4_orf1 gi	357116507 ref|XP_003560022.1| PREDICTED: formin-like protein 13 [Brachypodium distachyon] &gt;gi|944080111|gb|KQK15463.1| hypothetical protein BRADI_1g22980 [Brachypodium distachyon]	3.34	1	1	1	329	36.7602	8.63135	0.805393	2.61193	1.02171	1.47968	0.488337
comp_159_108021_c0_seq1_orf1 gi	226490877 ref|NP_001148481.1| eukaryotic translation initiation factor 2 beta subunit [Zea mays] &gt;gi|1142628668|gb|ONL97730.1| Eukaryotic translation initiation factor 2 beta subunit [Zea mays]	5.03	1	1	1	159	18.0281	8.99756	1.7449	1.13745	1.42849	1.43695	0.13037
comp_159_128154_c0_seq16_orf1 gi	1149814664 ref|XP_020166290.1| protein NETWORKED 3A-like [Aegilops tauschii subsp. tauschii] &gt;gi|1149814667|ref|XP_020166291.1| protein NETWORKED 3A-like [Aegilops tauschii subsp. tauschii]	3.69	1	1	2	271	30.7581	5.31299	0.673716	1.23786	2.19756	1.36971	0.493307
comp_159_124335_c2_seq1_1061-2056_(-)	comp_159_124335_c2_seq1_1061-2056_(-)	2.42	1	1	1	331	35.5395	11.7222	1.21046	1.36243	1.50115	1.35802	0.0508229
comp_159_116197_c0_seq1_orf1 gi	1149720325 ref|XP_020186112.1| protein MEMO1 isoform X2 [Aegilops tauschii subsp. tauschii]	2.87	1	1	1	279	31.0962	5.99854	1.58467	1.21786	1.23117	1.34457	0.103069
comp_71_118542_c0_seq2_orf1 gi	1149748513 ref|XP_020197013.1| uncharacterized protein LOC109782812 [Aegilops tauschii subsp. tauschii]	4.42	1	1	1	249	27.7535	11.4146	1.41098	1.36398	1.21419	1.32972	0.0308921
comp_159_116978_c1_seq5_orf1 gi	1149711733 ref|XP_020181941.1| 18.6 kDa class III heat shock protein-like [Aegilops tauschii subsp. tauschii]	13.55	2	2	3	155	16.4532	6.43018	1.16171	1.28675	1.4173	1.28859	0.0595927
comp_71_115240_c0_seq6_orf1 gi	474343675 gb|EMS62751.1| 2-hydroxy-6-oxo-6-phenylhexa-2,4-dienoate hydrolase [Triticum urartu]	6.67	1	1	1	240	26.2388	9.26123	1.67498	1.1462	0.965063	1.26208	0.34356
comp_159_133965_c2_seq3_orf1 gi	1149827396 ref|XP_020171091.1| uncharacterized protein LOC109756652 [Aegilops tauschii subsp. tauschii]	5.24	1	1	1	191	20.216	9.48096	1.31213	1.14538	1.31343	1.25698	0.0440586
comp_159_126569_c0_seq9_orf1 gi	357138261 ref|XP_003570715.1| PREDICTED: uncharacterized protein LOC100827583 [Brachypodium distachyon] &gt;gi|944066504|gb|KQK02095.1| hypothetical protein BRADI_3g60330 [Brachypodium distachyon]	4.57	1	1	1	197	22.5069	4.66553	1.47461	1.05705	1.23155	1.2544	0.170409
comp_159_132396_c0_seq2_orf1 gi	1149735478 ref|XP_020192144.1| uncharacterized protein LOC109777994 [Aegilops tauschii subsp. tauschii]	12.14	5	5	10	387	43.54	8.92432	1.1324	1.31389	1.29092	1.24574	0.0499045
comp_71_120958_c1_seq2_orf1 gi	357149528 ref|XP_003575143.1| PREDICTED: uncharacterized protein C1259.12c-like [Brachypodium distachyon] &gt;gi|944064298|gb|KQJ99888.1| hypothetical protein BRADI_3g45820 [Brachypodium distachyon]	1.53	1	1	1	459	51.2601	5.51611	1.06307	1.01143	1.65122	1.2419	0.359697
comp_71_111238_c0_seq2_orf1 gi	1149776222 ref|XP_020151788.1| UPF0587 protein C1orf123 homolog [Aegilops tauschii subsp. tauschii] &gt;gi|474412081|gb|EMS66915.1| hypothetical protein TRIUR3_18053 [Triticum urartu]	25.71	2	2	3	70	7.53563	4.52588	1.49379	1.12705	1.09723	1.23936	0.201293
comp_159_127329_c1_seq3_1-540_(-)	comp_159_127329_c1_seq3_1-540_(-)	12.78	1	1	1	180	16.7649	10.0815	1.60216	1.07555	1.04024	1.23932	0.31848
comp_159_126718_c0_seq9_orf1 gi	1149723390 ref|XP_020187604.1| plant intracellular Ras-group-related LRR protein 3-like [Aegilops tauschii subsp. tauschii]	1.59	1	1	1	503	54.8723	5.04639	1.14074	1.21103	1.32855	1.22677	0.0537076
comp_159_132635_c0_seq7_orf1 gi	1149791422 ref|XP_020157181.1| calcium-transporting ATPase 8, plasma membrane-type-like isoform X2 [Aegilops tauschii subsp. tauschii]	1.9	1	1	1	578	63.5644	7.94287	1.11663	1.23195	1.32347	1.22402	0.0645268
comp_159_128566_c0_seq5_orf1 gi	357121245 ref|XP_003562331.1| PREDICTED: uncharacterized protein LOC100845363 [Brachypodium distachyon] &gt;gi|944078964|gb|KQK14316.1| hypothetical protein BRADI_1g15400 [Brachypodium distachyon]	10.45	2	2	5	268	28.8829	4.97021	1.09699	1.31852	1.23765	1.21772	0.0781516
comp_71_119064_c0_seq2_orf1 gi	721660864 ref|XP_010235022.1| PREDICTED: 3-hydroxyisobutyryl-CoA hydrolase 1-like [Brachypodium distachyon] &gt;gi|944062311|gb|KQJ97901.1| hypothetical protein BRADI_3g34020 [Brachypodium distachyon]	2.36	1	1	1	381	41.8784	7.66455	1.20376	1.12413	1.29244	1.20678	0.0510661
comp_71_125441_c2_seq6_orf2 gi	1149752669 ref|XP_020198614.1| uncharacterized protein LOC109784429 [Aegilops tauschii subsp. tauschii]	19.57	1	1	2	46	5.53772	8.83643	1.13582	1.25555	1.20708	1.19949	0.029062
comp_71_113383_c0_seq8_orf1 gi	474066122 gb|EMS54136.1| hypothetical protein TRIUR3_09550 [Triticum urartu]	12	1	1	1	50	5.51107	10.0083	1.10885	1.22979	1.25941	1.19935	0.0494419
comp_159_117283_c0_seq2_orf2 gi	474099323 gb|EMS55168.1| Selenium-binding protein 1 [Triticum urartu]	12.63	1	1	2	95	10.6842	4.91943	1.1807	1.21306	1.20351	1.19909	0.00231727
comp_159_135827_c0_seq1_orf1 gi	473798819 gb|EMS46535.1| Putative disease resistance RPP13-like protein 1 [Triticum urartu]	0.63	1	1	1	1119	125.023	7.79639	1.09471	1.29694	1.20452	1.19872	0.0766941
comp_159_123045_c0_seq8_orf2 gi	1149731445 ref|XP_020190930.1| phosphopantothenoylcysteine decarboxylase-like [Aegilops tauschii subsp. tauschii]	12.64	1	1	1	87	9.32082	5.35107	1.30996	1.01909	1.26588	1.19831	0.15981
comp_71_123212_c0_seq1_orf1 gi	1149831485 ref|XP_020172696.1| BTB/POZ domain-containing protein At1g30440-like [Aegilops tauschii subsp. tauschii]	2.33	1	1	1	644	70.7091	6.21436	1.14911	1.19749	1.24387	1.19682	0.0187757
comp_71_108930_c0_seq5_orf1 gi	1149765803 ref|XP_020147938.1| translin [Aegilops tauschii subsp. tauschii]	4.27	1	1	1	234	26.3394	5.89697	1.10335	1.22159	1.26235	1.19576	0.054521
comp_159_56858_c0_seq1_orf1 gi	357125228 ref|XP_003564297.1| PREDICTED: long chain acyl-CoA synthetase 4-like [Brachypodium distachyon] &gt;gi|944084168|gb|KQK19520.1| hypothetical protein BRADI_1g48780 [Brachypodium distachyon]	8.98	5	6	10	646	71.5255	6.59521	1.10051	1.28693	1.19933	1.19559	0.0681398
comp_71_990361_c0_seq1_248-592_(-)	comp_71_990361_c0_seq1_248-592_(-)	6.14	1	1	1	114	13.4039	6.23975	1.07144	1.28041	1.23186	1.19457	0.0911407
comp_159_128744_c0_seq1_orf1 gi	1149765902 ref|XP_020147978.1| peptidyl-prolyl cis-trans isomerase FKBP62-like [Aegilops tauschii subsp. tauschii]	1.86	1	1	1	646	71.4603	5.35107	1.33389	1.08067	1.16832	1.19429	0.120238
comp_159_116076_c0_seq1_orf1 gi	357147020 ref|XP_003574193.1| PREDICTED: uncharacterized protein LOC100830229 [Brachypodium distachyon] &gt;gi|944061861|gb|KQJ97451.1| hypothetical protein BRADI_3g30780 [Brachypodium distachyon]	5.66	1	1	1	159	17.2155	10.4478	1.12831	1.19945	1.25424	1.194	0.0335414
comp_71_118570_c0_seq14_orf1 gi	721611978 ref|XP_010238171.1| PREDICTED: peptidyl-prolyl cis-trans isomerase FKBP20-2, chloroplastic isoform X1 [Brachypodium distachyon]	6.82	1	1	1	176	19.7941	7.95752	1.30702	1.11696	1.15786	1.19395	0.0783945
comp_71_122927_c0_seq3_orf1 gi	1149830946 ref|XP_020172466.1| lysine-specific demethylase JMJ25-like [Aegilops tauschii subsp. tauschii]	4.93	2	2	2	406	44.6882	8.86572	0.864119	1.39813	1.31906	1.19377	0.364342
comp_159_128418_c0_seq5_orf1 gi	1149841038 ref|XP_020176414.1| 7-deoxyloganetin glucosyltransferase-like isoform X1 [Aegilops tauschii subsp. tauschii]	3.07	2	2	3	488	54.1559	5.32568	1.1521	1.27313	1.15103	1.19209	0.0417357
comp_159_130381_c1_seq38_orf1 gi	1149735584 ref|XP_020192182.1| uncharacterized protein LOC109778028 [Aegilops tauschii subsp. tauschii]	2.97	1	1	1	303	32.8849	4.62744	1.28355	1.13476	1.15397	1.19076	0.0550862
comp_71_114614_c1_seq2_orf1 gi	721606628 ref|XP_010230535.1| PREDICTED: uncharacterized protein LOC100822079 [Brachypodium distachyon] &gt;gi|944078052|gb|KQK13404.1| hypothetical protein BRADI_1g09940 [Brachypodium distachyon]	9.85	2	2	3	264	27.4147	9.87646	1.19716	1.20792	1.1647	1.18993	0.00464638
comp_159_129254_c0_seq2_orf1 gi	357149690 ref|XP_003575199.1| PREDICTED: coleoptile phototropism protein 1 [Brachypodium distachyon] &gt;gi|721664708|ref|XP_010235577.1| PREDICTED: coleoptile phototropism protein 1 [Brachypodium distachyon] &gt;gi|721664711|ref|XP_010235578.1| PREDICTED: coleoptile phototropism protein 1 [Brachypodium distachyon] &gt;gi|944064393|gb|KQJ99983.1| hypothetical protein BRADI_3g46480 [Brachypodium d…	0.97	1	1	1	721	77.301	7.06396	0.991544	1.32687	1.25124	1.18989	0.202413
comp_159_123192_c1_seq1_orf1 gi	475503266 gb|EMT04522.1| Serine/threonine-protein kinase PBS1 [Aegilops tauschii]	5.12	1	2	5	293	31.836	8.22119	1.19466	1.20859	1.16173	1.18833	0.00539723
comp_159_125024_c1_seq4_orf1 gi	1149748714 ref|XP_020197095.1| probable plastid-lipid-associated protein 3, chloroplastic [Aegilops tauschii subsp. tauschii] &gt;gi|475431551|gb|EMT01216.1| Putative plastid-lipid-associated protein 3, chloroplastic [Aegilops tauschii]	2.66	1	1	2	301	31.8583	4.61475	1.19694	1.18341	1.18384	1.18806	0.000557498
comp_159_135074_c0_seq1_orf1 gi	1149771321 ref|XP_020149920.1| probable NAD kinase 2, chloroplastic [Aegilops tauschii subsp. tauschii]	1.52	1	1	2	528	58.7186	8.5874	1.14724	1.18298	1.23348	1.1879	0.0172656
comp_159_125250_c0_seq1_orf1 gi	357147809 ref|XP_003574495.1| PREDICTED: betaine aldehyde dehydrogenase 2 [Brachypodium distachyon] &gt;gi|944062723|gb|KQJ98313.1| hypothetical protein BRADI_3g36150 [Brachypodium distachyon]	26.35	10	10	27	501	54.4186	5.31299	1.16524	1.18317	1.21498	1.1878	0.00594207
comp_159_117602_c3_seq1_orf1 gi	1149799388 ref|XP_020160239.1| probable aquaporin PIP2-2 [Aegilops tauschii subsp. tauschii]	18.13	3	3	12	193	20.3778	9.5542	1.20111	1.18904	1.17142	1.18719	0.00211449
comp_159_126740_c0_seq1_orf1 gi	440550828 gb|AGC11807.1| farnesyl pyrophosphate synthase A1 [Triticum aestivum]	10.12	3	4	4	346	39.7622	5.2749	1.14719	1.23103	1.18172	1.18665	0.016566
comp_71_125174_c0_seq8_orf1 gi	1149819657 ref|XP_020168390.1| uncharacterized protein LOC109753878 [Aegilops tauschii subsp. tauschii] &gt;gi|1149819659|ref|XP_020168391.1| uncharacterized protein LOC109753878 [Aegilops tauschii subsp. tauschii]	0.56	1	1	1	1248	136.968	7.60596	1.12846	1.22102	1.21025	1.18658	0.0236669
comp_71_63482_c0_seq1_orf1 gi	1149834349 ref|XP_020173792.1| chaperone protein ClpB1-like [Aegilops tauschii subsp. tauschii]	5.59	1	1	1	143	16.0765	8.19189	1.1452	1.24866	1.16587	1.18658	0.0275218
comp_71_117298_c1_seq1_orf1 gi	357134317 ref|XP_003568764.1| PREDICTED: thioredoxin-like 2, chloroplastic [Brachypodium distachyon] &gt;gi|944071617|gb|KQK07101.1| hypothetical protein BRADI_2g33070 [Brachypodium distachyon]	3.72	1	1	3	215	23.7521	8.95361	1.22428	1.17886	1.15639	1.18651	0.0112688
comp_159_124998_c2_seq4_orf1 gi	357116570 ref|XP_003560053.1| PREDICTED: uncharacterized protein LOC100824134 [Brachypodium distachyon] &gt;gi|944080238|gb|KQK15590.1| hypothetical protein BRADI_1g23880 [Brachypodium distachyon]	2.64	1	1	1	454	49.6864	7.53271	1.17697	1.18083	1.20102	1.18627	0.00159856
comp_159_113856_c0_seq1_orf1 gi	1149709435 ref|XP_020180792.1| protein PROTON GRADIENT REGULATION 5, chloroplastic [Aegilops tauschii subsp. tauschii]	17.95	2	2	4	117	12.6478	11.7222	1.16626	1.20728	1.18411	1.18588	0.00405771
comp_159_134066_c0_seq2_orf1 gi	1149811646 ref|XP_020165006.1| probable potassium transporter 2 [Aegilops tauschii subsp. tauschii]	1.94	1	1	1	774	86.5842	8.89502	1.09431	1.20757	1.25494	1.18561	0.0600401
comp_159_131274_c0_seq7_orf1 gi	1149719128 ref|XP_020185559.1| probable aquaporin TIP1-2 [Aegilops tauschii subsp. tauschii] &gt;gi|475624122|gb|EMT32480.1| Putative aquaporin TIP1-2 [Aegilops tauschii]	6.35	1	1	7	252	25.4624	5.68115	1.08306	1.218	1.25515	1.1854	0.0711377
comp_159_132610_c0_seq1_orf2 gi	1070998276 gb|OEL38372.1| Cellulose synthase-like protein E2 [Dichanthelium oligosanthes]	13.45	1	1	1	171	18.8868	8.17725	1.16474	1.11236	1.27664	1.18458	0.0625075
comp_71_108868_c0_seq1_orf1 gi	1002276283 ref|XP_015642483.1| PREDICTED: profilin LP04 [Oryza sativa Japonica Group] &gt;gi|75287488|sp|Q5VMJ3.1|PROFX_ORYSJ RecName: Full=Profilin LP04 &gt;gi|187608855|sp|P83647.2|PROFX_ORYSI RecName: Full=Profilin LP04 &gt;gi|125554116|gb|EAY99721.1| hypothetical protein OsI_21706 [Oryza sativa Indica Group] &gt;gi|125596075|gb|EAZ35855.1| hypothetical protein OsJ_20153 [Oryza sativa Japonica…	31.01	3	3	13	129	14.0768	4.77979	1.14746	1.21988	1.18525	1.1842	0.0126462
comp_71_116882_c0_seq5_orf1 gi	1149790958 ref|XP_020157005.1| thioredoxin-like protein CDSP32, chloroplastic [Aegilops tauschii subsp. tauschii]	59.14	12	12	46	279	30.3594	5.87158	1.1775	1.19068	1.18383	1.18401	0.000427488
comp_71_124688_c0_seq2_orf1 gi	721608512 ref|XP_010233438.1| PREDICTED: chaperone protein ClpB2, chloroplastic [Brachypodium distachyon] &gt;gi|944079079|gb|KQK14431.1| hypothetical protein BRADI_1g16190 [Brachypodium distachyon]	41.68	30	36	102	943	106.178	7.07861	1.16854	1.18564	1.19512	1.1831	0.00179917
comp_71_123544_c0_seq10_orf4 gi	1149760822 ref|XP_020201674.1| probable starch synthase 4, chloroplastic/amyloplastic isoform X1 [Aegilops tauschii subsp. tauschii]	24.66	1	2	2	73	8.00624	9.90576	1.10874	1.25582	1.18467	1.18308	0.0498211
comp_159_121514_c0_seq4_orf1 gi	1149778905 ref|XP_020152630.1| ubiquitin-conjugating enzyme E2 variant 1C [Aegilops tauschii subsp. tauschii]	25.74	1	3	5	136	15.4847	6.93213	1.3996	1.02403	1.12327	1.1823	0.246178
comp_71_119080_c0_seq8_orf1 gi	727470702 ref|XP_010517313.1| PREDICTED: 40S ribosomal protein S15a-like [Camelina sativa]	42.11	2	2	2	57	6.45148	9.90576	1.11526	1.24786	1.18323	1.18212	0.0414582
comp_159_129848_c0_seq3_orf1 gi	1149752998 ref|XP_020198748.1| malate dehydrogenase, glyoxysomal-like [Aegilops tauschii subsp. tauschii]	40.39	10	14	59	359	37.3794	8.17725	1.14991	1.20794	1.18572	1.18119	0.00859151
comp_159_134027_c0_seq77_orf1 gi	1149768348 ref|XP_020148826.1| electron transfer flavoprotein subunit alpha, mitochondrial [Aegilops tauschii subsp. tauschii]	11.3	1	1	1	177	18.4195	6.52197	1.19038	1.16152	1.18839	1.1801	0.00265892
comp_71_114495_c0_seq1_orf1 gi	669027978 emb|CDM81621.1| unnamed protein product [Triticum aestivum]	4.79	2	2	2	313	34.0005	5.22412	1.29431	1.1067	1.13721	1.17941	0.0908759
comp_159_135047_c0_seq1_orf1 gi	474392021 gb|EMS65429.1| hypothetical protein TRIUR3_04785 [Triticum urartu]	0.29	1	1	1	1697	192.169	7.12256	1.29106	1.04056	1.20639	1.17934	0.135019
comp_71_116893_c1_seq3_orf1 gi	960484145 ref|XP_010238775.2| PREDICTED: 2&apos;-deoxymugineic-acid 2&apos;-dioxygenase-like [Brachypodium distachyon] &gt;gi|944056789|gb|KQJ92427.1| hypothetical protein BRADI_4g43610 [Brachypodium distachyon]	10.17	2	2	2	236	26.1289	4.90674	1.20233	1.18361	1.15148	1.17914	0.00680103
comp_71_114606_c0_seq2_orf1 gi	1149823412 ref|XP_020169831.1| uncharacterized protein At1g32220, chloroplastic [Aegilops tauschii subsp. tauschii]	30.63	8	8	21	284	30.498	5.8208	1.06257	1.23018	1.24132	1.17802	0.0912624
comp_71_596396_c0_seq1_orf1 gi	971508916 dbj|GAQ89285.1| TCP-1/cpn60 chaperonin family protein [Klebsormidium nitens]	5	1	1	1	200	21.9975	7.38623	0.930102	1.30313	1.30059	1.17794	0.287532
comp_71_118295_c1_seq1_orf1 gi	475619202 gb|EMT30689.1| Putative oxidoreductase [Aegilops tauschii]	35.69	10	12	39	311	33.8423	6.60986	1.19488	1.16354	1.17275	1.17706	0.00274731
comp_159_123128_c0_seq2_orf1 gi	357166488 ref|XP_003580727.1| PREDICTED: universal stress protein A-like protein [Brachypodium distachyon] &gt;gi|944049424|gb|KQJ85065.1| hypothetical protein BRADI_5g24660 [Brachypodium distachyon]	16.13	3	3	7	155	16.9288	6.66846	1.20218	1.18687	1.14112	1.17672	0.0106013
comp_159_131032_c0_seq1_orf1 gi	1149780100 ref|XP_020153103.1| B2 protein-like [Aegilops tauschii subsp. tauschii]	4.86	1	1	1	288	31.1364	8.98291	1.12805	1.12932	1.27279	1.17672	0.0665978
comp_159_123415_c0_seq3_orf1 gi	1149738228 ref|XP_020193202.1| uncharacterized protein LOC109779035 isoform X2 [Aegilops tauschii subsp. tauschii]	20.25	4	4	14	237	25.2902	5.16064	1.10206	1.24216	1.18371	1.17598	0.0493839
comp_159_129954_c0_seq3_orf1 gi	1149785635 ref|XP_020154966.1| endoplasmic reticulum-Golgi intermediate compartment protein 3-like isoform X1 [Aegilops tauschii subsp. tauschii]	1.82	1	1	1	384	42.9704	6.60986	1.20742	1.11706	1.20204	1.17551	0.0266984
comp_159_133344_c0_seq7_orf1 gi	1149716257 ref|XP_020184134.1| phosphoribosylaminoimidazole carboxylase, chloroplastic [Aegilops tauschii subsp. tauschii]	6.94	4	4	6	447	48.8293	7.2251	1.08819	1.2312	1.20708	1.17549	0.0579754
comp_159_125133_c0_seq4_orf1 gi	357128199 ref|XP_003565762.1| PREDICTED: putative 12-oxophytodienoate reductase 11 [Brachypodium distachyon] &gt;gi|944068853|gb|KQK04337.1| hypothetical protein BRADI_2g13050 [Brachypodium distachyon]	5.96	1	2	2	369	40.8635	5.66846	1.13299	1.19252	1.19934	1.17495	0.0141995
comp_159_117370_c2_seq34_orf1 gi	357133210 ref|XP_003568220.1| PREDICTED: 16.9 kDa class I heat shock protein 1 [Brachypodium distachyon] &gt;gi|944067089|gb|KQK02573.1| hypothetical protein BRADI_2g02410 [Brachypodium distachyon]	18.18	1	1	3	77	8.66067	9.08545	1.11182	1.21972	1.19155	1.17436	0.0326686
comp_159_125956_c0_seq8_orf1 gi	721668571 ref|XP_010236112.1| PREDICTED: ATP synthase delta chain, chloroplastic-like [Brachypodium distachyon] &gt;gi|944066302|gb|KQK01893.1| hypothetical protein BRADI_3g59130 [Brachypodium distachyon] &gt;gi|944066303|gb|KQK01894.1| hypothetical protein BRADI_3g59130 [Brachypodium distachyon]	72.31	8	8	39	195	21.2448	4.43701	1.14299	1.18572	1.18977	1.17283	0.00741245
comp_71_113383_c0_seq11_orf1 gi	1149770178 ref|XP_020149482.1| uncharacterized protein LOC109734699 [Aegilops tauschii subsp. tauschii]	2.66	1	1	4	263	28.1515	8.68994	1.20376	1.18469	1.12952	1.17265	0.0162198
comp_159_134145_c0_seq1_orf1 gi	1149705808 ref|XP_020179018.1| protein NBR1 homolog isoform X2 [Aegilops tauschii subsp. tauschii] &gt;gi|1149705810|ref|XP_020179020.1| protein NBR1 homolog isoform X3 [Aegilops tauschii subsp. tauschii] &gt;gi|1149705812|ref|XP_020179021.1| protein NBR1 homolog isoform X4 [Aegilops tauschii subsp. tauschii]	3.53	3	3	7	851	93.3543	5.5415	1.0836	1.21599	1.2158	1.1718	0.0600217
comp_159_114218_c0_seq1_orf1 gi	1149747244 ref|XP_020196518.1| ferredoxin-thioredoxin reductase, variable chain-like [Aegilops tauschii subsp. tauschii]	26.52	4	4	13	132	14.8562	9.90576	1.17426	1.16767	1.17198	1.1713	0.000127145
comp_71_114956_c0_seq5_orf1 gi	1149719709 ref|XP_020185800.1| uncharacterized protein LOC109771515 isoform X3 [Aegilops tauschii subsp. tauschii]	4.4	1	1	1	273	29.6496	8.20654	1.18328	1.19088	1.13604	1.17007	0.0100206
comp_159_121062_c0_seq1_orf1 gi	1149822448 ref|XP_020169439.1| probable plastid-lipid-associated protein 6, chloroplastic [Aegilops tauschii subsp. tauschii]	21.4	4	4	7	271	28.8369	7.84033	1.1206	1.19748	1.19155	1.16988	0.0204925
comp_159_124893_c0_seq1_orf1 gi	1149697882 ref|XP_020201330.1| cytochrome b6-f complex iron-sulfur subunit, chloroplastic [Aegilops tauschii subsp. tauschii] &gt;gi|68566191|sp|Q7X9A6.1|UCRIA_WHEAT RecName: Full=Cytochrome b6-f complex iron-sulfur subunit, chloroplastic; AltName: Full=Plastohydroquinone:plastocyanin oxidoreductase iron-sulfur protein; AltName: Full=Rieske iron-sulfur protein; Short=ISP; Short=RISP; Flags: Precu…	40.76	6	6	41	211	22.6865	8.36768	1.13234	1.20595	1.17073	1.16968	0.0153348
comp_159_131813_c0_seq5_orf1 gi	357113386 ref|XP_003558484.1| PREDICTED: heat shock 70 kDa protein 8 [Brachypodium distachyon] &gt;gi|944087505|gb|KQK22857.1| hypothetical protein BRADI_1g69700 [Brachypodium distachyon]	15.49	8	8	17	581	62.5571	5.75732	1.16393	1.17963	1.16476	1.16944	0.000904597
comp_159_116731_c2_seq1_orf1 gi	1149842778 ref|XP_020177136.1| phosphoinositide phospholipase C 2-like isoform X6 [Aegilops tauschii subsp. tauschii]	3.03	1	1	3	297	32.9625	6.01123	1.24241	1.158	1.107	1.16914	0.0504053
comp_71_117139_c0_seq1_orf1 gi	721683920 ref|XP_003578900.2| PREDICTED: uncharacterized protein LOC100843916 [Brachypodium distachyon] &gt;gi|944056587|gb|KQJ92225.1| hypothetical protein BRADI_4g42337 [Brachypodium distachyon]	4.03	1	1	1	347	39.2934	7.10791	1.18719	1.14053	1.17078	1.16616	0.00669589
comp_71_117279_c0_seq1_orf1 gi	357166611 ref|XP_003580768.1| PREDICTED: probable plastid-lipid-associated protein 13, chloroplastic [Brachypodium distachyon] &gt;gi|944049529|gb|KQJ85170.1| hypothetical protein BRADI_5g25350 [Brachypodium distachyon]	27.34	7	7	19	256	28.3836	4.91943	1.14076	1.16955	1.1879	1.16607	0.00675507
comp_71_115895_c0_seq1_orf1 gi	1149813599 ref|XP_020165821.1| protein TIC110, chloroplastic-like [Aegilops tauschii subsp. tauschii] &gt;gi|1149813602|ref|XP_020165822.1| protein TIC110, chloroplastic-like [Aegilops tauschii subsp. tauschii]	44.12	15	15	85	408	43.3606	5.18604	1.10061	1.20972	1.18556	1.1653	0.0378056
comp_159_116344_c0_seq1_orf1 gi	1122781718 ref|NP_001149258.2| ribosomal proteinS12 (homolog) [Zea mays] &gt;gi|1142854001|gb|ONM52485.1| ribosomal protein S12-like protein [Zea mays] &gt;gi|1142854002|gb|ONM52486.1| ribosomal protein S12-like protein [Zea mays] &gt;gi|1142854003|gb|ONM52487.1| ribosomal protein S12-like protein [Zea mays]	66.94	7	7	22	124	13.4089	6.3667	1.21253	1.15134	1.13106	1.16498	0.0213295
comp_159_128237_c0_seq2_orf1 gi	357123735 ref|XP_003563563.1| PREDICTED: CDPK-related kinase 3-like [Brachypodium distachyon] &gt;gi|944082177|gb|KQK17529.1| hypothetical protein BRADI_1g35090 [Brachypodium distachyon]	1.13	1	1	2	618	68.3896	8.89502	1.05798	1.1692	1.26771	1.16497	0.112541
comp_71_108172_c1_seq1_orf1 gi	357163900 ref|XP_003579884.1| PREDICTED: uncharacterized protein LOC100841793 [Brachypodium distachyon] &gt;gi|944047294|gb|KQJ82935.1| hypothetical protein BRADI_5g12120 [Brachypodium distachyon]	17.06	2	2	6	170	17.8714	5.021	1.11586	1.19867	1.18032	1.16495	0.0223969
comp_159_133734_c0_seq2_orf1 gi	1149790604 ref|XP_020156897.1| chaperone protein ClpB3, mitochondrial [Aegilops tauschii subsp. tauschii]	11.64	5	11	29	971	108.083	5.84619	1.1744	1.18154	1.13729	1.16441	0.00689009
comp_159_128937_c2_seq11_orf1 gi	1001825000 gb|AMM06269.1| &apos;photosystem I P700 apoprotein A1 (chloroplast) [Vicia sativa]	13.07	12	12	200	750	83.0936	7.10791	1.12936	1.19113	1.17273	1.16441	0.0121761
comp_71_108004_c0_seq1_orf1 gi	1149829207 ref|XP_020171791.1| OTU domain-containing protein At3g57810 [Aegilops tauschii subsp. tauschii]	4.57	1	1	1	219	24.6099	8.93896	1.1769	1.11823	1.19644	1.16386	0.0199566
comp_159_127243_c0_seq1_orf1 gi	573959001 ref|XP_006661699.1| PREDICTED: UPF0301 protein TC_0483 [Oryza brachyantha]	4.56	1	1	1	241	26.1545	6.01123	1.12162	1.25497	1.11439	1.16366	0.0699038
comp_71_115868_c0_seq1_orf1 gi	1149698820 ref|XP_020150187.1| haloacid dehalogenase-like hydrolase domain-containing protein At3g48420 isoform X2 [Aegilops tauschii subsp. tauschii]	19.61	7	7	29	306	32.718	7.53271	1.15344	1.15937	1.17689	1.16323	0.00185498
comp_159_129198_c0_seq3_orf1 gi	1149767564 ref|XP_020148549.1| uncharacterized protein LOC109733742 [Aegilops tauschii subsp. tauschii]	30.74	6	6	30	270	29.6773	8.6167	1.14976	1.16681	1.17301	1.16319	0.00180955
comp_71_116527_c0_seq45_orf2 gi	357126946 ref|XP_003565148.1| PREDICTED: probable aspartyl aminopeptidase [Brachypodium distachyon] &gt;gi|944076233|gb|KQK11717.1| hypothetical protein BRADI_2g61860 [Brachypodium distachyon]	16.39	1	1	1	61	6.84373	10.4038	1.22437	1.17045	1.09273	1.16252	0.0510735
comp_159_129568_c0_seq1_orf1 gi	1149766580 ref|XP_020148210.1| uncharacterized protein At2g34460, chloroplastic [Aegilops tauschii subsp. tauschii]	31.23	8	8	19	285	30.143	8.646	1.14328	1.18194	1.16215	1.16246	0.0046857
comp_159_135551_c0_seq29_orf1 gi	960461502 ref|XP_003559137.2| PREDICTED: protein FRIGIDA isoform X2 [Brachypodium distachyon] &gt;gi|944076731|gb|KQK12083.1| hypothetical protein BRADI_1g01520 [Brachypodium distachyon]	1.83	1	1	1	438	47.4183	5.10986	1.20673	1.15325	1.12526	1.16175	0.0211412
comp_159_125709_c0_seq2_orf1 gi	573947001 ref|XP_006655831.1| PREDICTED: mitochondrial outer membrane import complex protein METAXIN [Oryza brachyantha]	4.19	1	1	1	310	34.3976	7.76709	1.13582	1.16014	1.18922	1.16173	0.00898636
comp_71_117535_c0_seq1_orf1 gi	1149719330 ref|XP_020185648.1| probable L-ascorbate peroxidase 8, chloroplastic isoform X2 [Aegilops tauschii subsp. tauschii]	52.85	14	18	52	403	43.9782	5.8335	1.16255	1.15715	1.16501	1.16157	0.00020619
comp_159_105211_c0_seq2_orf1 gi	1149736358 ref|XP_020192465.1| endo-1,3;1,4-beta-D-glucanase-like [Aegilops tauschii subsp. tauschii]	30.71	7	7	18	241	25.622	5.08447	1.12324	1.19787	1.16355	1.16155	0.0173616
comp_159_122682_c0_seq1_orf1 gi	75265661 sp|Q9SDM1.1|CB121_HORVU RecName: Full=Chlorophyll a-b binding protein 1B-21, chloroplastic; AltName: Full=LHCI type I CAB-1B-21; AltName: Full=LHCI-730 chlorophyll a/b binding protein; AltName: Full=Light-harvesting complex I 21 kDa protein; Flags: Precursor	17.95	7	7	37	234	25.2648	6.20166	1.20375	1.14846	1.13208	1.16143	0.0175617
comp_71_116049_c0_seq2_orf1 gi	721635438 ref|XP_010231009.1| PREDICTED: protease Do-like 1, chloroplastic [Brachypodium distachyon] &gt;gi|944069310|gb|KQK04794.1| hypothetical protein BRADI_2g15980 [Brachypodium distachyon]	27.43	9	9	20	339	35.4468	5.41455	1.14954	1.17892	1.15558	1.16135	0.0030699
comp_71_111552_c0_seq8_orf1 gi	768805898 gb|AJV90667.1| NADH-plastoquinone oxidoreductase subunit 4 (plastid) [Festuca arundinacea]	2.19	1	1	1	502	56.6262	8.51416	1.10891	1.16667	1.20724	1.16094	0.0300166
comp_71_123486_c0_seq39_orf1 gi	474072321 gb|EMS54398.1| Intracellular protease 1 [Triticum urartu]	17.05	6	6	14	387	41.2174	5.5415	1.12488	1.17393	1.1814	1.16007	0.0120427
comp_71_125634_c0_seq8_orf1 gi	721667305 ref|XP_010235940.1| PREDICTED: uncharacterized protein sll0005 [Brachypodium distachyon] &gt;gi|944065655|gb|KQK01246.1| hypothetical protein BRADI_3g54690 [Brachypodium distachyon]	0.98	1	1	1	922	102.862	9.68604	1.09295	1.15889	1.22793	1.15992	0.0545633
comp_159_131406_c0_seq5_orf1 gi	721660826 ref|XP_010235017.1| PREDICTED: haloacid dehalogenase-like hydrolase domain-containing protein Sgpp isoform X2 [Brachypodium distachyon] &gt;gi|944062285|gb|KQJ97875.1| hypothetical protein BRADI_3g33880 [Brachypodium distachyon]	4.18	1	1	1	239	25.9203	4.66553	1.1714	1.11288	1.19472	1.15967	0.0224637
comp_71_114568_c0_seq2_orf1 gi	1149712506 ref|XP_020182323.1| uncharacterized protein LOC109767996 [Aegilops tauschii subsp. tauschii]	8.25	1	1	1	194	21.2964	5.09717	1.15787	1.18829	1.13258	1.15958	0.0100292
comp_159_135340_c0_seq9_orf1 gi	1149806873 ref|XP_020163178.1| protein TIC 55, chloroplastic [Aegilops tauschii subsp. tauschii]	24.86	13	13	31	523	58.1125	8.76318	1.11872	1.18157	1.17832	1.15953	0.0160069
comp_71_111679_c1_seq4_orf1 gi	1149835243 ref|XP_020174117.1| chlorophyll a-b binding protein 8, chloroplastic [Aegilops tauschii subsp. tauschii] &gt;gi|474121685|gb|EMS56059.1| Chlorophyll a-b binding protein 8, chloroplastic [Triticum urartu]	34.06	5	5	60	229	25.0565	5.84619	1.12257	1.19353	1.16201	1.15937	0.016189
comp_71_116333_c0_seq2_orf1 gi	357149595 ref|XP_003575166.1| PREDICTED: PHD finger protein ALFIN-LIKE 7 [Brachypodium distachyon] &gt;gi|944064345|gb|KQJ99935.1| hypothetical protein BRADI_3g46110 [Brachypodium distachyon]	4.4	1	1	2	159	17.9238	8.74854	1.19614	1.14673	1.13508	1.15931	0.0135218
comp_159_132499_c1_seq1_orf1 gi	944049303 gb|KQJ84944.1| hypothetical protein BRADI_5g23871 [Brachypodium distachyon] &gt;gi|944082828|gb|KQK18180.1| hypothetical protein BRADI_1g39213 [Brachypodium distachyon]	34.57	4	4	46	81	9.27368	5.0083	1.16756	1.15191	1.15783	1.1591	0.000821227
comp_159_125641_c1_seq3_orf1 gi	1149718757 ref|XP_020185375.1| lactoylglutathione lyase [Aegilops tauschii subsp. tauschii] &gt;gi|1149718759|ref|XP_020185376.1| lactoylglutathione lyase [Aegilops tauschii subsp. tauschii] &gt;gi|1149718761|ref|XP_020185377.1| lactoylglutathione lyase [Aegilops tauschii subsp. tauschii] &gt;gi|475531176|gb|EMT08036.1| Lactoylglutathione lyase [Aegilops tauschii]	57.14	3	3	12	56	6.18136	6.52197	1.19771	1.16835	1.10915	1.1584	0.0259844
comp_159_121357_c0_seq2_orf1 gi	357165819 ref|XP_003580504.1| PREDICTED: probable plastid-lipid-associated protein 8, chloroplastic [Brachypodium distachyon]	10.6	2	2	5	217	23.4275	8.73389	1.2704	1.10344	1.10017	1.158	0.106675
comp_159_135218_c0_seq6_orf1 gi	357137333 ref|XP_003570255.1| PREDICTED: fimbrin-4-like [Brachypodium distachyon] &gt;gi|944065460|gb|KQK01051.1| hypothetical protein BRADI_3g53550 [Brachypodium distachyon]	1.27	1	1	1	710	78.4267	6.37939	1.04083	0.946396	1.48476	1.15733	0.443218
comp_71_105325_c0_seq11_orf1 gi	1149823928 ref|XP_020170034.1| uncharacterized protein LOC109755550 isoform X1 [Aegilops tauschii subsp. tauschii]	4.1	1	1	1	195	20.7378	9.17334	1.19206	1.12871	1.14971	1.15683	0.0138195
comp_159_125353_c0_seq3_orf1 gi	1149710055 ref|XP_020181097.1| uncharacterized protein LOC109766725 [Aegilops tauschii subsp. tauschii]	4.36	1	1	1	275	29.4159	5.61768	1.13343	1.1499	1.18563	1.15632	0.00957514
comp_71_108910_c0_seq1_orf1 gi	1149802141 ref|XP_020161335.1| LOW QUALITY PROTEIN: psbP domain-containing protein 3, chloroplastic [Aegilops tauschii subsp. tauschii]	15	3	3	12	280	30.3102	8.30908	1.09453	1.16615	1.20825	1.15631	0.0422624
comp_159_124338_c0_seq1_orf1 gi	1149753993 ref|XP_020199153.1| D-glycerate 3-kinase, chloroplastic [Aegilops tauschii subsp. tauschii]	14.81	1	3	10	216	23.6639	7.47412	1.12717	1.17246	1.16859	1.15607	0.00851631
comp_159_131784_c0_seq3_orf1 gi	1149745014 ref|XP_020195688.1| serine/threonine-protein kinase STN7, chloroplastic [Aegilops tauschii subsp. tauschii]	22.77	11	11	19	549	61.2459	9.23193	1.10321	1.17969	1.18529	1.15607	0.0275948
comp_71_123645_c0_seq4_orf1 gi	475607422 gb|EMT26706.1| Phenylalanine ammonia-lyase [Aegilops tauschii]	17.42	2	2	2	132	14.6496	4.99561	1.05915	1.19199	1.21644	1.15586	0.0858334
comp_71_123025_c0_seq8_orf1 gi	1149833829 ref|XP_020173586.1| riboflavin synthase [Aegilops tauschii subsp. tauschii]	7.22	2	2	2	277	29.0843	8.29443	1.30959	1.00562	1.15234	1.15585	0.217764
comp_159_111751_c0_seq2_orf1 gi	1002314504 ref|XP_015620624.1| PREDICTED: argininosuccinate synthase, chloroplastic [Oryza sativa Japonica Group] &gt;gi|125578921|gb|EAZ20067.1| hypothetical protein OsJ_35666 [Oryza sativa Japonica Group] &gt;gi|937941553|dbj|BAT16465.1| Os12g0235800 [Oryza sativa Japonica Group]	11.9	4	4	8	269	29.1828	8.646	1.19943	1.12003	1.14767	1.15571	0.0216108
comp_71_110010_c0_seq2_orf1 gi	721692465 ref|XP_010240095.1| PREDICTED: 2,3-dimethylmalate lyase-like [Brachypodium distachyon] &gt;gi|944047799|gb|KQJ83440.1| hypothetical protein BRADI_5g14970 [Brachypodium distachyon]	7.64	2	3	9	419	44.4678	7.6792	1.13703	1.1701	1.15975	1.15563	0.0039134
comp_159_132164_c0_seq5_orf1 gi	357149112 ref|XP_003575004.1| PREDICTED: ferredoxin--NADP reductase, leaf isozyme, chloroplastic-like [Brachypodium distachyon] &gt;gi|944057192|gb|KQJ92782.1| hypothetical protein BRADI_3g00660 [Brachypodium distachyon]	56.8	22	22	204	331	37.1788	7.66455	1.12321	1.17552	1.16807	1.1556	0.0108451
comp_71_114290_c0_seq1_orf1 gi	669028283 emb|CDM82038.1| unnamed protein product [Triticum aestivum]	35.25	6	10	58	295	31.1902	9.65674	1.14233	1.1726	1.15183	1.15559	0.00328221
comp_159_132899_c1_seq8_orf1 gi	1149700100 ref|XP_020156163.1| fructose-1,6-bisphosphatase, cytosolic isoform X2 [Aegilops tauschii subsp. tauschii]	37.88	10	12	61	330	36.0651	5.42725	1.12575	1.16293	1.17704	1.15524	0.00957154
comp_159_117499_c0_seq4_orf1 gi	1149794701 ref|XP_020158459.1| uncharacterized protein LOC109743780 [Aegilops tauschii subsp. tauschii]	10.64	2	2	3	141	15.916	6.99072	1.16064	1.1603	1.14457	1.15517	0.00116548
comp_159_127514_c1_seq5_orf1 gi	357122510 ref|XP_003562958.1| PREDICTED: isopentenyl-diphosphate Delta-isomerase I [Brachypodium distachyon] &gt;gi|944080505|gb|KQK15857.1| hypothetical protein BRADI_1g25350 [Brachypodium distachyon]	38.84	7	7	12	224	26.0463	5.2749	1.13594	1.20585	1.12361	1.15514	0.0261823
comp_159_120655_c0_seq32_orf1 gi	357132081 ref|XP_003567661.1| PREDICTED: uncharacterized protein LOC100828287 isoform X2 [Brachypodium distachyon] &gt;gi|944068761|gb|KQK04245.1| hypothetical protein BRADI_2g12600 [Brachypodium distachyon] &gt;gi|944068762|gb|KQK04246.1| hypothetical protein BRADI_2g12600 [Brachypodium distachyon]	9.71	2	2	3	175	19.8066	4.98291	1.15909	1.1427	1.15861	1.15347	0.00122905
comp_71_110643_c2_seq1_orf1 gi	1149834392 ref|XP_020173808.1| photosystem I reaction center subunit III, chloroplastic [Aegilops tauschii subsp. tauschii]	41.4	10	10	119	215	23.0512	9.40771	1.1263	1.18621	1.14708	1.1532	0.0128889
comp_71_114764_c0_seq3_orf1 gi	1149815939 ref|XP_020166832.1| uncharacterized protein LOC109752349 [Aegilops tauschii subsp. tauschii]	16.18	4	4	13	272	28.5114	9.59814	1.1706	1.12593	1.15902	1.15185	0.00767786
comp_71_122791_c1_seq20_orf1 gi	1149703989 ref|XP_020175051.1| importin subunit beta-1-like [Aegilops tauschii subsp. tauschii] &gt;gi|1149703991|ref|XP_020175057.1| importin subunit beta-1-like [Aegilops tauschii subsp. tauschii] &gt;gi|475603652|gb|EMT25491.1| Importin subunit beta-1 [Aegilops tauschii]	3.64	2	2	2	467	51.3749	4.62744	1.21465	1.13206	1.10716	1.15129	0.0431432
comp_159_120879_c2_seq2_orf1 gi	1149715865 ref|XP_020183971.1| probable calcium-binding protein CML14 [Aegilops tauschii subsp. tauschii]	4.74	1	1	1	253	27.4098	5.70654	1.08433	1.2204	1.14848	1.15107	0.0615022
comp_159_134563_c0_seq12_orf2 gi	1149829969 ref|XP_020172083.1| AP-1 complex subunit gamma-2-like isoform X1 [Aegilops tauschii subsp. tauschii]	3.85	1	1	1	364	38.577	6.7124	1.11329	1.17042	1.16874	1.15082	0.0151359
comp_71_119447_c0_seq1_orf1 gi	1149769186 ref|XP_020149110.1| aminomethyltransferase, mitochondrial [Aegilops tauschii subsp. tauschii]	52.99	18	18	114	368	39.8424	7.79639	1.12623	1.17042	1.15358	1.15007	0.00728091
comp_159_117906_c0_seq1_orf1 gi	357134285 ref|XP_003568748.1| PREDICTED: mitochondrial dicarboxylate/tricarboxylate transporter DTC-like [Brachypodium distachyon] &gt;gi|944071572|gb|KQK07056.1| hypothetical protein BRADI_2g32600 [Brachypodium distachyon]	19.82	2	4	26	217	23.3602	9.5249	1.14484	1.13057	1.17467	1.15002	0.00741733
comp_71_119542_c0_seq3_orf1 gi	357115530 ref|XP_003559541.1| PREDICTED: adenylosuccinate synthetase 2, chloroplastic [Brachypodium distachyon] &gt;gi|944078315|gb|KQK13667.1| hypothetical protein BRADI_1g11720 [Brachypodium distachyon]	22.92	6	8	14	432	47.1544	6.37939	1.1119	1.15942	1.17862	1.14998	0.0170359
comp_159_120504_c1_seq2_orf1 gi	1149830697 ref|XP_020172367.1| L-ascorbate peroxidase 1, cytosolic [Aegilops tauschii subsp. tauschii] &gt;gi|474311703|gb|EMS61931.1| L-ascorbate peroxidase 1, cytosolic [Triticum urartu] &gt;gi|475626297|gb|EMT33286.1| L-ascorbate peroxidase 1, cytosolic [Aegilops tauschii]	16.4	3	4	10	250	27.4019	6.03662	1.19515	1.04842	1.20635	1.14997	0.0983998
comp_159_125894_c0_seq36_orf2 gi	357116944 ref|XP_003560236.1| PREDICTED: probable plastid-lipid-associated protein 12, chloroplastic [Brachypodium distachyon] &gt;gi|944080988|gb|KQK16340.1| hypothetical protein BRADI_1g28310 [Brachypodium distachyon]	13.59	1	1	1	103	11.3527	6.53662	1.1629	1.16146	1.12417	1.14951	0.00711328
comp_159_132685_c0_seq3_orf1 gi	1149826844 ref|XP_020170885.1| uncharacterized methyltransferase At2g41040, chloroplastic-like isoform X2 [Aegilops tauschii subsp. tauschii]	2.92	1	1	1	342	37.3418	8.60205	1.17725	1.1711	1.0995	1.14929	0.0268232
comp_159_128740_c0_seq6_orf1 gi	475565318 gb|EMT14767.1| Thioredoxin F-type, chloroplastic [Aegilops tauschii]	16.1	3	3	16	205	21.8701	8.27979	1.1106	1.16761	1.16897	1.14906	0.0162453
comp_159_134967_c0_seq4_orf3 gi	1149833553 ref|XP_020173485.1| 1-phosphatidylinositol-3-phosphate 5-kinase FAB1B-like isoform X1 [Aegilops tauschii subsp. tauschii]	1.75	1	1	3	456	50.41	6.84424	0.967518	1.18933	1.29011	1.14899	0.258351
comp_71_119639_c1_seq4_orf1 gi	1149784827 ref|XP_020154694.1| carotene epsilon-monooxygenase, chloroplastic [Aegilops tauschii subsp. tauschii]	6.94	2	2	3	317	35.3053	5.12256	1.07598	1.06457	1.30201	1.14752	0.196617
comp_71_114619_c0_seq1_orf1 gi	357137602 ref|XP_003570389.1| PREDICTED: haloacid dehalogenase-like hydrolase domain-containing protein At2g33255 isoform X1 [Brachypodium distachyon] &gt;gi|944065748|gb|KQK01339.1| hypothetical protein BRADI_3g55260 [Brachypodium distachyon]	4.05	1	1	1	222	24.5583	5.23682	1.1268	1.12979	1.18554	1.14738	0.0163844
comp_71_94236_c0_seq1_orf1 gi	472901376 gb|EMS35686.1| Pathogenesis-related protein 1 [Triticum urartu]	61.07	8	8	11	149	16.6482	5.32568	1.14677	1.17045	1.12356	1.14693	0.0083829
comp_71_110125_c0_seq2_orf1 gi	944066003 gb|KQK01594.1| hypothetical protein BRADI_3g56930 [Brachypodium distachyon]	5.33	1	1	1	169	18.7617	7.21045	1.19637	1.1089	1.13466	1.14664	0.0299211
comp_159_129235_c1_seq3_orf1 gi	357136224 ref|XP_003569705.1| PREDICTED: NADP-dependent malic enzyme-like [Brachypodium distachyon] &gt;gi|944074050|gb|KQK09534.1| hypothetical protein BRADI_2g48570 [Brachypodium distachyon]	7.14	1	2	2	266	29.5418	6.01123	1.17516	1.11781	1.1468	1.14659	0.012519
comp_71_113082_c0_seq1_orf1 gi	1002259247 ref|XP_015633952.1| PREDICTED: adenosine kinase 2 [Oryza sativa Japonica Group] &gt;gi|937915182|dbj|BAS90101.1| Os04g0518000 [Oryza sativa Japonica Group]	11.92	1	3	6	344	37.3255	5.24951	1.05501	1.21882	1.16406	1.14597	0.0937447
comp_71_110363_c0_seq1_orf1 gi	756179187 gb|AJK93381.1| 4-coumarate:coenzyme A ligase [Lolium perenne]	4.17	1	1	1	264	28.5709	5.60498	1.18464	1.20723	1.04592	1.14593	0.101553
comp_159_128757_c1_seq8_orf1 gi	1149832606 ref|XP_020173145.1| probable 26S proteasome non-ATPase regulatory subunit 3 [Aegilops tauschii subsp. tauschii] &gt;gi|475592531|gb|EMT22108.1| Putative 26S proteasome non-ATPase regulatory subunit 3 [Aegilops tauschii]	15.77	1	6	11	463	51.8493	8.98291	1.0737	1.20457	1.15905	1.14577	0.0627928
comp_159_129223_c0_seq2_orf1 gi	357110990 ref|XP_003557298.1| PREDICTED: PGR5-like protein 1A, chloroplastic [Brachypodium distachyon] &gt;gi|721619006|ref|XP_010228160.1| PREDICTED: PGR5-like protein 1A, chloroplastic [Brachypodium distachyon] &gt;gi|944084763|gb|KQK20115.1| hypothetical protein BRADI_1g52550 [Brachypodium distachyon] &gt;gi|944084764|gb|KQK20116.1| hypothetical protein BRADI_1g52550 [Brachypodium distachyon] …	34.68	9	9	20	297	33.0147	4.98291	1.12723	1.15638	1.15144	1.14501	0.00383486
comp_159_127394_c0_seq15_orf4 gi	1149848083 ref|XP_020192353.1| protein DJ-1 homolog B-like [Aegilops tauschii subsp. tauschii]	14.86	2	2	2	175	18.1323	4.79248	1.17953	1.14745	1.10806	1.14501	0.019714
comp_71_113891_c0_seq1_orf1 gi	1149794707 ref|XP_020158461.1| protein TIC 21, chloroplastic-like [Aegilops tauschii subsp. tauschii]	3.78	1	1	1	185	19.4295	10.1841	1.11016	1.17673	1.14788	1.14492	0.017227
comp_159_125887_c1_seq9_orf1 gi	1149750487 ref|XP_020197754.1| heat stress transcription factor B-2b-like [Aegilops tauschii subsp. tauschii]	4.21	1	1	1	261	27.8927	6.63916	0.926267	0.984641	1.52095	1.14395	0.526312
comp_71_114753_c0_seq3_orf1 gi	1149717357 ref|XP_020184677.1| fructose-bisphosphate aldolase, chloroplastic-like [Aegilops tauschii subsp. tauschii]	50.39	15	16	332	385	41.5453	6.40479	1.12631	1.15269	1.15284	1.14395	0.00373117
comp_159_108558_c2_seq1_orf1 gi	345546668 gb|AEO11779.1| pathogen-related protein 10-5, partial [Lolium perenne]	8.96	1	1	1	67	7.35755	4.71631	1.11232	1.14439	1.1749	1.14387	0.0154078
comp_71_108847_c0_seq4_orf1 gi	357152499 ref|XP_003576139.1| PREDICTED: NAD(P)H-quinone oxidoreductase subunit U, chloroplastic [Brachypodium distachyon] &gt;gi|944051023|gb|KQJ86661.1| hypothetical protein BRADI_4g06980 [Brachypodium distachyon]	21.88	3	3	5	128	14.7993	4.50049	1.1454	1.15004	1.13559	1.14368	0.000878494
comp_71_118915_c0_seq10_orf1 gi	475505490 gb|EMT04726.1| Peroxidase 35 [Aegilops tauschii]	11.11	1	1	1	63	6.75939	7.07861	1.10885	1.14805	1.17151	1.1428	0.0159869
comp_71_123236_c0_seq3_orf1 gi	357134135 ref|XP_003568673.1| PREDICTED: stromal 70 kDa heat shock-related protein, chloroplastic-like [Brachypodium distachyon] &gt;gi|944071366|gb|KQK06850.1| hypothetical protein BRADI_2g30560 [Brachypodium distachyon]	50.89	30	37	209	672	71.7593	5.22412	1.12063	1.17385	1.13237	1.14228	0.0126306
comp_71_117590_c0_seq5_orf2 gi	357112318 ref|XP_003557956.1| PREDICTED: uroporphyrinogen decarboxylase [Brachypodium distachyon] &gt;gi|944086433|gb|KQK21785.1| hypothetical protein BRADI_1g63087 [Brachypodium distachyon]	9.2	1	1	1	87	9.77011	8.49951	1.30915	1.00294	1.11393	1.142	0.253508
comp_159_129221_c0_seq30_orf1 gi	1149792170 ref|XP_020157484.1| uncharacterized protein LOC109742802 [Aegilops tauschii subsp. tauschii]	12.67	3	3	5	221	24.6105	6.80029	1.14766	1.14107	1.13721	1.14198	0.000461293
comp_159_112841_c0_seq2_orf1 gi	357148469 ref|XP_003574776.1| PREDICTED: ferredoxin-thioredoxin reductase catalytic chain, chloroplastic isoform X2 [Brachypodium distachyon]	39.86	6	6	17	143	15.6976	7.56201	1.08305	1.16716	1.17565	1.14195	0.0407191
comp_71_124461_c1_seq13_orf1 gi	960486739 ref|XP_014758199.1| PREDICTED: pentatricopeptide repeat-containing protein At3g46610-like [Brachypodium distachyon] &gt;gi|944056039|gb|KQJ91677.1| hypothetical protein BRADI_4g39100 [Brachypodium distachyon]	2.51	1	1	1	557	62.307	7.45947	1.29238	1.08221	1.05039	1.14166	0.203033
comp_71_119634_c2_seq10_orf1 gi	1149845441 ref|XP_020178141.1| heat stress transcription factor A-2d-like [Aegilops tauschii subsp. tauschii]	2.83	1	1	1	247	28.9875	5.21143	0.811425	1.06789	1.5451	1.14147	0.578087
comp_71_120658_c0_seq1_orf1 gi	1149800660 ref|XP_020160743.1| UDP-glycosyltransferase 74E2-like [Aegilops tauschii subsp. tauschii]	6.11	1	1	1	131	13.8603	8.04541	1.12895	1.14109	1.15372	1.14126	0.00255237
comp_71_125392_c0_seq2_orf1 gi	1149772786 ref|XP_020150445.1| E3 ubiquitin-protein ligase hel2-like isoform X1 [Aegilops tauschii subsp. tauschii]	1.79	1	1	1	781	86.447	7.2251	0.996376	1.27714	1.14828	1.1406	0.225271
comp_159_132206_c0_seq5_orf1 gi	1149711725 ref|XP_020181937.1| importin beta-like SAD2 [Aegilops tauschii subsp. tauschii]	3.89	4	4	6	1027	118.023	4.85596	1.14583	1.12809	1.1471	1.14034	0.00190562
comp_159_121446_c0_seq1_orf1 gi	357135171 ref|XP_003569185.1| PREDICTED: probable protein phosphatase 2C 5 isoform X2 [Brachypodium distachyon] &gt;gi|944072805|gb|KQK08289.1| hypothetical protein BRADI_2g40950 [Brachypodium distachyon]	13.18	5	5	9	387	41.8527	6.80029	1.15225	1.13037	1.13802	1.14022	0.002084
comp_159_126474_c1_seq2_orf1 gi	720061575 ref|XP_010275212.1| PREDICTED: mitochondrial carnitine/acylcarnitine carrier-like protein [Nelumbo nucifera] &gt;gi|720061578|ref|XP_010275213.1| PREDICTED: mitochondrial carnitine/acylcarnitine carrier-like protein [Nelumbo nucifera]	55.48	12	12	49	310	31.2163	9.31982	1.09509	1.17528	1.14999	1.14012	0.0273641
comp_159_129374_c0_seq12_orf2 gi	1149735602 ref|XP_020192188.1| pyridoxal reductase, chloroplastic [Aegilops tauschii subsp. tauschii]	7.33	1	1	1	150	16.3242	7.85498	1.11436	1.24877	1.05624	1.13979	0.133764
comp_71_116179_c0_seq5_orf1 gi	721693490 ref|XP_010240237.1| PREDICTED: probable aquaporin PIP1-2 [Brachypodium distachyon] &gt;gi|944048375|gb|KQJ84016.1| hypothetical protein BRADI_5g18170 [Brachypodium distachyon]	21.88	7	7	37	288	30.784	8.99756	1.13893	1.15009	1.12966	1.13956	0.00178699
comp_71_118803_c0_seq2_orf1 gi	357111762 ref|XP_003557680.1| PREDICTED: glutamate--glyoxylate aminotransferase 2 isoform X1 [Brachypodium distachyon] &gt;gi|944085834|gb|KQK21186.1| hypothetical protein BRADI_1g59220 [Brachypodium distachyon]	54.6	27	27	202	478	53.0849	6.58057	1.09528	1.16672	1.15618	1.13939	0.0245802
comp_71_109610_c0_seq2_orf1 gi	1149834858 ref|XP_020173991.1| chitin elicitor-binding protein-like [Aegilops tauschii subsp. tauschii]	7.27	2	2	5	330	34.5467	6.59521	1.09127	1.1813	1.1441	1.13889	0.0335911
comp_71_124875_c0_seq23_orf1 gi	1149715091 ref|XP_020183583.1| mediator of RNA polymerase II transcription subunit 15-like [Aegilops tauschii subsp. tauschii]	4.88	1	1	1	410	43.394	5.05908	1.31116	0.969028	1.1337	1.13796	0.297354
comp_159_132610_c0_seq1_orf1 gi	1070998276 gb|OEL38372.1| Cellulose synthase-like protein E2 [Dichanthelium oligosanthes]	6.18	1	1	1	178	20.0253	7.04932	1.1124	1.16919	1.13174	1.13778	0.0143228
comp_71_1631475_c0_seq1_orf1 gi	1149712370 ref|XP_020182251.1| uncharacterized protein LOC109767923, partial [Aegilops tauschii subsp. tauschii]	10.34	1	1	2	58	7.02152	9.80322	1.19732	1.09285	1.12259	1.13759	0.0474124
comp_159_132346_c0_seq11_orf1 gi	475513295 gb|EMT05604.1| Putative serine/threonine-protein kinase [Aegilops tauschii]	2.2	1	1	1	364	40.9461	7.1665	1.14459	1.199	1.06887	1.13749	0.0677597
comp_71_125606_c0_seq3_orf1 gi	473949685 gb|EMS50662.1| hypothetical protein TRIUR3_03208 [Triticum urartu]	3.93	3	3	4	915	99.0485	6.04932	1.09462	1.14985	1.16797	1.13748	0.0247918
comp_71_109836_c0_seq1_orf1 gi	1149699872 ref|XP_020155086.1| uncharacterized protein LOC109740433 isoform X1 [Aegilops tauschii subsp. tauschii]	25.78	4	4	11	256	27.1904	9.84717	1.09667	1.19914	1.11655	1.13745	0.0483517
comp_159_129625_c0_seq3_orf1 gi	357132047 ref|XP_003567644.1| PREDICTED: dihydrolipoyl dehydrogenase 1, mitochondrial-like [Brachypodium distachyon] &gt;gi|944068716|gb|KQK04200.1| hypothetical protein BRADI_2g12310 [Brachypodium distachyon]	66.74	16	24	107	448	47.2919	7.75244	1.07316	1.17308	1.16596	1.1374	0.0507374
comp_159_123580_c0_seq9_orf1 gi	357163413 ref|XP_003579723.1| PREDICTED: succinate dehydrogenase subunit 5, mitochondrial [Brachypodium distachyon] &gt;gi|944046934|gb|KQJ82575.1| hypothetical protein BRADI_5g09750 [Brachypodium distachyon]	8.76	1	2	4	217	23.453	6.78564	1.20615	1.08366	1.12186	1.13722	0.0630289
comp_159_120885_c0_seq13_orf1 gi	1149753746 ref|XP_020199042.1| histone deacetylase HDT2-like [Aegilops tauschii subsp. tauschii]	7.14	1	1	2	140	15.8227	4.62744	1.14168	1.15481	1.11223	1.13624	0.00842935
comp_71_125223_c0_seq2_orf1 gi	1141984678 gb|ONK65900.1| uncharacterized protein A4U43_C06F2130 [Asparagus officinalis]	8.14	1	1	31	86	8.57867	4.71631	1.12917	1.21976	1.05929	1.13607	0.0994601
comp_159_127861_c0_seq1_orf1 gi	1149709059 ref|XP_020180617.1| peptidyl-prolyl cis-trans isomerase CYP63-like isoform X1 [Aegilops tauschii subsp. tauschii] &gt;gi|1149709061|ref|XP_020180618.1| peptidyl-prolyl cis-trans isomerase CYP63-like isoform X2 [Aegilops tauschii subsp. tauschii]	7.5	1	2	4	200	21.6921	9.33447	1.12697	1.11574	1.16535	1.13602	0.0119754
comp_71_120753_c0_seq1_orf1 gi	1149830817 ref|XP_020172421.1| 2-C-methyl-D-erythritol 4-phosphate cytidylyltransferase, chloroplastic [Aegilops tauschii subsp. tauschii]	34.9	7	7	13	255	27.9354	5.87158	1.10995	1.12723	1.17016	1.13578	0.0169369
comp_159_126228_c0_seq1_orf1 gi	1149792857 ref|XP_020157750.1| protein tesmin/TSO1-like CXC 3 [Aegilops tauschii subsp. tauschii]	1.55	1	1	1	322	36.4116	8.38232	1.54579	0.83831	1.02323	1.13578	0.587206
comp_71_118237_c2_seq8_orf1 gi	1149821106 ref|XP_020168965.1| glyceraldehyde-3-phosphate dehydrogenase A, chloroplastic [Aegilops tauschii subsp. tauschii]	47.38	11	16	298	382	40.4489	6.78564	1.06145	1.19307	1.15212	1.13555	0.0733627
comp_159_135129_c1_seq17_orf1 gi	721612986 ref|XP_010239710.1| PREDICTED: large proline-rich protein BAG6-like isoform X1 [Brachypodium distachyon] &gt;gi|944081376|gb|KQK16728.1| hypothetical protein BRADI_1g30247 [Brachypodium distachyon]	1.12	1	1	1	892	91.877	5.021	1.05578	1.16276	1.18762	1.13538	0.0788354
comp_159_125100_c2_seq3_orf1 gi	721604789 ref|XP_010227523.1| PREDICTED: ras-related protein Rab11C [Brachypodium distachyon] &gt;gi|944077045|gb|KQK12397.1| hypothetical protein BRADI_1g03490 [Brachypodium distachyon] &gt;gi|944077046|gb|KQK12398.1| hypothetical protein BRADI_1g03490 [Brachypodium distachyon]	11.16	1	2	6	215	23.6841	6.91748	1.20957	1.10987	1.08603	1.13516	0.0702191
comp_159_123422_c0_seq1_orf2 gi	475614881 gb|EMT29230.1| Putative dihydrodipicolinate reductase 3, chloroplastic [Aegilops tauschii]	24.64	2	2	2	69	7.36012	9.83252	1.10782	1.13357	1.16276	1.13472	0.0135926
comp_159_135363_c0_seq2_orf1 gi	1149707715 ref|XP_020179954.1| importin subunit beta-1-like [Aegilops tauschii subsp. tauschii] &gt;gi|475534859|gb|EMT08648.1| Importin subunit beta-1 [Aegilops tauschii]	5.73	5	5	11	872	95.9063	4.71631	1.10296	1.13301	1.16803	1.13467	0.0189445
comp_159_127739_c0_seq2_orf1 gi	1149832274 ref|XP_020173007.1| eukaryotic translation initiation factor 2A [Aegilops tauschii subsp. tauschii]	3.02	1	1	1	331	36.2531	8.76318	1.14948	1.1276	1.12599	1.13436	0.00316301
comp_159_116680_c0_seq3_orf1 gi	357121229 ref|XP_003562323.1| PREDICTED: chlorophyll a-b binding protein, chloroplastic [Brachypodium distachyon] &gt;gi|944078946|gb|KQK14298.1| hypothetical protein BRADI_1g15290 [Brachypodium distachyon]	29.28	3	5	226	222	24.0071	5.64307	1.1119	1.15513	1.13469	1.13391	0.00858535
comp_159_126372_c0_seq2_orf1 gi	473968259 gb|EMS51337.1| Phosphoribulokinase, chloroplastic [Triticum urartu]	59.09	17	17	168	396	44.3245	6.21436	1.10025	1.15166	1.14971	1.13387	0.0154197
comp_71_125441_c2_seq6_orf1 gi	1149752669 ref|XP_020198614.1| uncharacterized protein LOC109784429 [Aegilops tauschii subsp. tauschii]	20.92	3	3	5	196	21.4246	7.50342	1.03694	1.18316	1.17884	1.13298	0.10948
comp_71_111127_c0_seq1_orf1 gi	1149827692 ref|XP_020171188.1| peptidyl-prolyl cis-trans isomerase CYP28, chloroplastic isoform X2 [Aegilops tauschii subsp. tauschii]	16.44	3	3	4	225	24.8346	8.00146	1.11676	1.1517	1.12858	1.13235	0.00595876
comp_159_127482_c0_seq5_orf1 gi	1149735900 ref|XP_020192298.1| temperature-induced lipocalin-1-like [Aegilops tauschii subsp. tauschii] &gt;gi|475515717|gb|EMT05894.1| Putative lipocalin [Aegilops tauschii]	41.36	8	8	21	191	21.7999	5.49072	1.17468	1.10292	1.11918	1.13226	0.0259329
comp_159_134888_c0_seq3_orf1 gi	1149753071 ref|XP_020198771.1| pentatricopeptide repeat-containing protein At2g37230-like [Aegilops tauschii subsp. tauschii]	1.84	1	1	1	759	82.4834	8.41162	1.09716	1.12633	1.17263	1.13204	0.0265871
comp_159_127311_c2_seq2_orf1 gi	1149702817 ref|XP_020169258.1| chlorophyll a-b binding protein of LHCII type 1-like [Aegilops tauschii subsp. tauschii]	32.64	3	5	202	144	15.1505	7.18115	1.11011	1.15269	1.13188	1.13156	0.00861847
comp_159_69213_c0_seq1_orf1 gi	1149714134 ref|XP_020183099.1| chlorophyll a-b binding protein of LHCII type 1-like [Aegilops tauschii subsp. tauschii]	21.43	1	2	145	98	10.2391	7.25439	1.09642	1.13397	1.16344	1.13128	0.0211394
comp_159_120768_c0_seq26_orf1 gi	1149725923 ref|XP_020188845.1| uncharacterized protein LOC109774525 isoform X1 [Aegilops tauschii subsp. tauschii]	5.7	1	1	1	158	17.1981	8.00146	1.1303	1.11953	1.14395	1.13126	0.00288328
comp_159_131336_c0_seq1_orf1 gi	1149843366 ref|XP_020177368.1| uncharacterized protein LOC109762890 [Aegilops tauschii subsp. tauschii]	47.55	14	14	58	326	35.9439	6.354	1.09937	1.15779	1.13499	1.13072	0.0164951
comp_159_134027_c0_seq77_orf2 gi	1149768348 ref|XP_020148826.1| electron transfer flavoprotein subunit alpha, mitochondrial [Aegilops tauschii subsp. tauschii]	4.9	1	1	1	143	15.013	5.56689	1.13366	1.14626	1.11146	1.13046	0.00602306
comp_159_130684_c0_seq3_orf2 gi	1149698622 ref|XP_020149260.1| 2-oxoisovalerate dehydrogenase subunit alpha 2, mitochondrial-like [Aegilops tauschii subsp. tauschii]	7.63	1	1	1	118	13.8449	6.17627	1.1936	1.11714	1.07979	1.13018	0.0602749
comp_71_58722_c0_seq1_orf1 gi	597710856 gb|AHN16239.1| photosystem II CP43 chlorophyll apoprotein (chloroplast) [Triticum urartu]	27.63	12	12	208	485	53.5997	7.69385	1.09843	1.15625	1.13496	1.12988	0.0164816
comp_71_111925_c0_seq1_orf1 gi	1149745996 ref|XP_020196052.1| HD domain-containing protein 2-like [Aegilops tauschii subsp. tauschii]	10.8	2	2	2	176	19.77	5.23682	1.12563	1.1111	1.15281	1.12985	0.00874914
comp_71_119211_c0_seq2_orf1 gi	1149803325 ref|XP_020161777.1| bifunctional nuclease-like [Aegilops tauschii subsp. tauschii] &gt;gi|1149803329|ref|XP_020161778.1| bifunctional nuclease-like [Aegilops tauschii subsp. tauschii]	8.21	2	2	2	195	21.554	9.05615	1.06654	1.14078	1.18175	1.12969	0.0614309
comp_71_104738_c0_seq4_orf1 gi	473826928 gb|EMS47150.1| hypothetical protein TRIUR3_18184 [Triticum urartu]	20.48	2	2	3	83	8.45928	8.49951	1.06318	1.15022	1.17507	1.12949	0.0622779
comp_71_111887_c0_seq1_orf1 gi	357114344 ref|XP_003558960.1| PREDICTED: protein-ribulosamine 3-kinase, chloroplastic isoform X2 [Brachypodium distachyon] &gt;gi|944088625|gb|KQK23977.1| hypothetical protein BRADI_1g77350 [Brachypodium distachyon]	10.98	3	3	4	246	27.8157	7.54736	1.15197	1.11302	1.1216	1.12886	0.00830284
comp_159_111991_c0_seq1_orf1 gi	357121745 ref|XP_003562578.1| PREDICTED: uncharacterized protein LOC100843634 isoform X1 [Brachypodium distachyon] &gt;gi|944079616|gb|KQK14968.1| hypothetical protein BRADI_1g19850 [Brachypodium distachyon]	11.32	1	1	2	106	11.9451	8.76318	1.18755	1.15366	1.04469	1.12863	0.0963144
comp_159_134276_c0_seq11_orf2 gi	721674255 ref|XP_010237287.1| PREDICTED: protein transport protein Sec24-like CEF [Brachypodium distachyon] &gt;gi|944051193|gb|KQJ86831.1| hypothetical protein BRADI_4g07970 [Brachypodium distachyon]	7.4	3	3	4	419	44.6991	5.5542	1.10709	1.17959	1.09852	1.1284	0.0378376
comp_71_104451_c2_seq8_orf1 gi	1211677810 ref|YP_009388963.1| photosystemIIQ(b)proteinD1 (chloroplast) [Dendrobium moniliforme] &gt;gi|1201913597|dbj|BAX84154.1| photosystemIIQ(b)proteinD1 (chloroplast) [Dendrobium moniliforme]	22.56	8	8	169	359	39.5939	5.24951	1.10752	1.14638	1.12946	1.12778	0.00766088
comp_159_123971_c1_seq3_orf1 gi	1149707514 ref|XP_020179862.1| glutathione S-transferase DHAR3, chloroplastic [Aegilops tauschii subsp. tauschii] &gt;gi|1149707516|ref|XP_020179863.1| glutathione S-transferase DHAR3, chloroplastic [Aegilops tauschii subsp. tauschii]	51.05	11	11	31	237	26.1317	8.35303	1.11604	1.13727	1.12866	1.12732	0.00233632
comp_159_125103_c0_seq1_orf2 gi	1149824535 ref|XP_020170274.1| protein SRG1-like [Aegilops tauschii subsp. tauschii]	47.44	2	2	4	78	8.58231	4.75439	1.07985	1.12189	1.17994	1.12723	0.0482778
comp_159_120829_c0_seq1_orf1 gi	473904624 gb|EMS49296.1| hypothetical protein TRIUR3_13970 [Triticum urartu]	22.05	6	6	93	263	27.3087	8.80713	1.12596	1.13825	1.11542	1.12654	0.00270724
comp_159_123926_c0_seq1_orf1 gi	474379888 gb|EMS64515.1| Nuclear cap-binding protein subunit 2 [Triticum urartu]	5.8	1	1	1	138	15.9798	4.98291	1.16057	1.0225	1.19396	1.12568	0.13894
comp_159_120262_c0_seq2_orf1 gi	514819011 ref|XP_004984205.1| PREDICTED: uncharacterized protein OsI_027940-like [Setaria italica] &gt;gi|944226241|gb|KQK90645.1| hypothetical protein SETIT_037733mg [Setaria italica] &gt;gi|944226242|gb|KQK90646.1| hypothetical protein SETIT_037733mg [Setaria italica]	59.4	5	5	6	133	15.2165	4.94482	1.11062	1.12762	1.13874	1.12566	0.00420752
comp_71_113714_c0_seq5_orf1 gi	1149700951 ref|XP_020160560.1| chorismate mutase 2 [Aegilops tauschii subsp. tauschii]	5.73	1	1	1	192	21.795	5.92236	1.25332	1.04989	1.07351	1.12557	0.189791
comp_71_124464_c1_seq15_orf1 gi	1149810988 ref|XP_020164744.1| endoplasmic reticulum metallopeptidase 1 [Aegilops tauschii subsp. tauschii]	0.97	1	1	1	619	67.5454	8.22119	1.27542	1.09955	1.00142	1.12546	0.25798
comp_71_118342_c1_seq31_orf1 gi	768805856 gb|AJV90625.1| ribulose-1,5-bisphosphate carboxylase/oxygenase large subunit (plastid) [Festuca arundinacea]	65.62	33	35	2098	477	52.8163	6.48096	1.1042	1.14447	1.12729	1.12532	0.00855523
comp_71_122504_c0_seq8_orf2 gi	944062480 gb|KQJ98070.1| hypothetical protein BRADI_3g34750 [Brachypodium distachyon]	6.14	1	1	2	114	11.4728	9.34912	1.18912	1.10401	1.08101	1.12471	0.0630196
comp_159_125445_c0_seq1_orf1 gi	357140033 ref|XP_003571578.1| PREDICTED: plastidic ATP/ADP-transporter-like [Brachypodium distachyon] &gt;gi|944058384|gb|KQJ93974.1| hypothetical protein BRADI_3g07830 [Brachypodium distachyon]	1.76	1	1	1	455	49.8532	10.0376	1.14596	1.12896	1.09885	1.12459	0.0119993
comp_71_113467_c0_seq1_orf1 gi	357142819 ref|XP_003572704.1| PREDICTED: acetolactate synthase small subunit 2, chloroplastic-like [Brachypodium distachyon] &gt;gi|944064683|gb|KQK00274.1| hypothetical protein BRADI_3g48370 [Brachypodium distachyon]	1.31	1	1	1	459	49.6422	7.97217	1.18936	1.10459	1.07972	1.12456	0.0642214
comp_71_117494_c0_seq19_orf2 gi	1149703012 ref|XP_020170271.1| fumarate hydratase 1, mitochondrial-like [Aegilops tauschii subsp. tauschii] &gt;gi|475609150|gb|EMT27288.1| Fumarate hydratase 2, chloroplastic [Aegilops tauschii]	5.19	1	1	1	135	14.8689	9.56885	1.08068	1.17593	1.11649	1.12437	0.0464302
comp_71_120631_c0_seq8_orf1 gi	474404143 gb|EMS66298.1| DEAD-box ATP-dependent RNA helicase 30 [Triticum urartu]	4.77	1	2	3	461	50.3246	8.68994	1.2341	1.06108	1.07742	1.1242	0.153144
comp_71_90036_c1_seq2_orf1 gi	357112864 ref|XP_003558226.1| PREDICTED: guanosine nucleotide diphosphate dissociation inhibitor At5g09550-like [Brachypodium distachyon] &gt;gi|944086971|gb|KQK22323.1| hypothetical protein BRADI_1g66490 [Brachypodium distachyon]	2.52	1	1	1	436	49.0128	5.99854	1.14254	1.10436	1.12562	1.12418	0.00782114
comp_159_128674_c0_seq1_orf1 gi	1149826201 ref|XP_020185016.1| uncharacterized protein LOC109770716 [Aegilops tauschii subsp. tauschii] &gt;gi|1149826206|ref|XP_020185024.1| uncharacterized protein LOC109770716 [Aegilops tauschii subsp. tauschii] &gt;gi|1149826209|ref|XP_020185029.1| uncharacterized protein LOC109770716 [Aegilops tauschii subsp. tauschii] &gt;gi|475594780|gb|EMT22816.1| Aspartate aminotransferase [Aegilops taus…	14.97	5	5	13	394	43.3412	5.89697	1.10387	1.13338	1.13527	1.12417	0.00663683
comp_159_132516_c0_seq7_orf1 gi	1149815294 ref|XP_020166550.1| uncharacterized protein LOC109752095 isoform X1 [Aegilops tauschii subsp. tauschii]	14.06	4	4	4	320	34.3448	7.6792	1.07148	1.13466	1.1661	1.12408	0.0467706
comp_159_128937_c2_seq11_orf2 gi	1001825000 gb|AMM06269.1| &apos;photosystem I P700 apoprotein A1 (chloroplast) [Vicia sativa]	15	10	10	164	720	80.9081	7.02002	1.11028	1.14194	1.11895	1.12372	0.00577809
comp_159_136044_c0_seq3_orf1 gi	1149697953 ref|XP_020201710.1| photosynthetic NDH subunit of lumenal location 1, chloroplastic [Aegilops tauschii subsp. tauschii]	23.14	5	5	8	229	25.496	8.49951	1.08206	1.14815	1.14087	1.12369	0.0274346
comp_159_126970_c0_seq2_orf1 gi	1149793887 ref|XP_020158146.1| uncharacterized protein LOC109743464 [Aegilops tauschii subsp. tauschii]	4.76	1	1	1	315	33.479	6.37939	1.11618	1.03747	1.21725	1.12363	0.14068
comp_159_127999_c0_seq20_orf1 gi	125532569 gb|EAY79134.1| hypothetical protein OsI_34241 [Oryza sativa Indica Group]	35.48	2	2	4	62	6.45409	8.82178	1.27783	1.05815	1.03392	1.1233	0.252929
comp_71_104382_c0_seq1_orf1 gi	731316639 ref|XP_010696344.1| PREDICTED: jasmonate-induced protein homolog [Beta vulgaris subsp. vulgaris] &gt;gi|870868072|gb|KMT18941.1| hypothetical protein BVRB_2g030400 [Beta vulgaris subsp. vulgaris]	5.76	1	1	3	191	20.8927	8.60205	1.01913	1.17567	1.17504	1.12328	0.14152
comp_71_121325_c2_seq5_orf1 gi	1149697102 ref|XP_020197538.1| geraniol 8-hydroxylase-like [Aegilops tauschii subsp. tauschii]	9.5	5	5	8	463	50.8842	6.39209	1.03727	1.15831	1.17367	1.12308	0.104012
comp_71_110676_c0_seq8_orf1 gi	1002285320 ref|XP_015646955.1| PREDICTED: uncharacterized protein LOC9267504 isoform X2 [Oryza sativa Japonica Group]	7.42	2	2	3	256	27.856	7.26904	1.16934	1.12058	1.07916	1.12302	0.0420643
comp_159_131161_c1_seq1_orf1 gi	1149818046 ref|XP_020167690.1| photosystem I subunit O [Aegilops tauschii subsp. tauschii] &gt;gi|475597820|gb|EMT23727.1| hypothetical protein F775_30776 [Aegilops tauschii]	4.86	1	1	19	144	15.8122	11.0923	1.15714	1.13861	1.07107	1.12227	0.0428398
comp_159_116013_c0_seq1_orf1 gi	1149763145 ref|XP_020146938.1| thioredoxin M-type, chloroplastic [Aegilops tauschii subsp. tauschii] &gt;gi|475608817|gb|EMT27162.1| Thioredoxin M-type, chloroplastic [Aegilops tauschii]	33.14	6	6	57	175	18.9586	8.04541	1.09384	1.1272	1.14369	1.12157	0.0142375
comp_159_129059_c2_seq1_orf1 gi	1149741485 ref|XP_020194408.1| protein MODIFIER OF SNC1 11 [Aegilops tauschii subsp. tauschii]	10.29	1	1	4	136	14.6143	9.77393	1.11076	1.06767	1.18622	1.12155	0.0725123
comp_159_132735_c0_seq10_orf1 gi	357117727 ref|XP_003560614.1| PREDICTED: uncharacterized protein LOC100839048 [Brachypodium distachyon] &gt;gi|944082456|gb|KQK17808.1| hypothetical protein BRADI_1g36860 [Brachypodium distachyon] &gt;gi|944082457|gb|KQK17809.1| hypothetical protein BRADI_1g36860 [Brachypodium distachyon]	13.15	4	4	6	251	28.6418	8.80713	1.1211	1.12039	1.12283	1.12144	3.56154e-05
comp_71_121180_c0_seq1_orf1 gi	1149834708 ref|XP_020173931.1| long chain acyl-CoA synthetase 9, chloroplastic-like [Aegilops tauschii subsp. tauschii]	9.31	4	5	11	698	76.6517	7.07861	1.10124	1.11168	1.14867	1.12053	0.0139529
comp_71_107919_c0_seq1_orf1 gi	357150141 ref|XP_003575356.1| PREDICTED: ubiquitin thioesterase OTU1 [Brachypodium distachyon] &gt;gi|357150144|ref|XP_003575357.1| PREDICTED: ubiquitin thioesterase OTU1 [Brachypodium distachyon] &gt;gi|944057895|gb|KQJ93485.1| hypothetical protein BRADI_3g04900 [Brachypodium distachyon] &gt;gi|944057896|gb|KQJ93486.1| hypothetical protein BRADI_3g04900 [Brachypodium distachyon]	9.13	2	2	2	208	23.3655	5.08447	1.16065	1.07151	1.12884	1.12033	0.0439024
comp_159_120402_c1_seq1_orf1 gi	1149767144 ref|XP_020148416.1| zinc finger BED domain-containing protein RICESLEEPER 2-like [Aegilops tauschii subsp. tauschii]	7.2	1	1	1	125	14.514	4.93213	1.11509	1.11524	1.13004	1.12012	0.00169841
comp_71_108111_c1_seq2_orf2 gi	1149724577 ref|XP_020188173.1| NAD(P)H-quinone oxidoreductase subunit L, chloroplastic [Aegilops tauschii subsp. tauschii]	14.58	1	1	2	48	6.03911	9.99365	1.1357	1.13557	1.08901	1.12009	0.016341
comp_71_116037_c1_seq4_orf1 gi	473913339 gb|EMS49688.1| Chlorophyll a-b binding protein CP26, chloroplastic [Triticum urartu]	38.62	8	8	112	290	31.1409	5.50342	1.10648	1.1391	1.11409	1.11989	0.00668421
comp_71_126110_c0_seq3_orf1 gi	1149784172 ref|XP_020154472.1| putative disease resistance protein RGA1 [Aegilops tauschii subsp. tauschii] &gt;gi|1149784174|ref|XP_020154473.1| putative disease resistance protein RGA1 [Aegilops tauschii subsp. tauschii] &gt;gi|1149784177|ref|XP_020154474.1| putative disease resistance protein RGA1 [Aegilops tauschii subsp. tauschii] &gt;gi|1149784183|ref|XP_020154475.1| putative disease resist…	1.19	1	2	2	1345	150.608	6.72705	1.11332	1.17369	1.07246	1.11982	0.0552703
comp_159_116780_c0_seq1_orf1 gi	1149713276 ref|XP_020182676.1| proteasome subunit beta type-3 [Aegilops tauschii subsp. tauschii]	6.86	1	1	2	204	22.7153	5.42725	1.12266	1.12876	1.10729	1.11957	0.00284215
comp_159_134081_c0_seq1_orf1 gi	1149807193 ref|XP_020163282.1| uncharacterized protein LOC109748669 [Aegilops tauschii subsp. tauschii]	1.61	1	1	1	746	82.3734	6.18896	1.11365	1.11272	1.13224	1.11953	0.00281638
comp_159_123836_c1_seq8_orf3 gi	1149795335 ref|XP_020158688.1| serine/threonine-protein kinase AFC3-like [Aegilops tauschii subsp. tauschii]	5.04	1	1	2	139	15.7552	8.35303	1.11848	1.11771	1.12231	1.1195	0.000142032
comp_159_123854_c1_seq2_orf1 gi	223635028 sp|A8Y9G4.1|ATPI_LOLPR RecName: Full=ATP synthase subunit a, chloroplastic; AltName: Full=ATP synthase F0 sector subunit a; AltName: Full=F-ATPase subunit IV &gt;gi|410177934|gb|AFV62813.1| ATP synthase CF0 subunit IV (plastid) [Festuca pratensis] &gt;gi|410178021|gb|AFV62899.1| ATP synthase CF0 subunit IV (plastid) [Lolium multiflorum] &gt;gi|768805842|gb|AJV90611.1| ATP synthase CF0 s…	3.24	2	2	5	247	27.3206	5.46533	1.08891	1.21161	1.05765	1.11939	0.126221
comp_159_112749_c0_seq1_orf1 gi	944245989 gb|KQL10283.1| hypothetical protein SETIT_007435mg [Setaria italica]	19.3	1	1	1	57	6.07493	4.61475	1.05932	1.19092	1.10783	1.11936	0.0898853
comp_159_98652_c0_seq1_orf1 gi	721674079 ref|XP_010237260.1| PREDICTED: chlorophyll a-b binding protein of LHCII type 1-like [Brachypodium distachyon] &gt;gi|944051086|gb|KQJ86724.1| hypothetical protein BRADI_4g07380 [Brachypodium distachyon]	25	1	1	25	60	6.28929	10.3745	1.13659	1.1263	1.09496	1.11928	0.0108371
comp_159_127806_c0_seq1_orf1 gi	357141239 ref|XP_003572147.1| PREDICTED: rhodanese-like domain-containing protein 4, chloroplastic [Brachypodium distachyon] &gt;gi|944058691|gb|KQJ94281.1| hypothetical protein BRADI_3g09660 [Brachypodium distachyon]	35.87	13	13	46	407	42.219	4.70361	1.10795	1.13397	1.11571	1.11921	0.00416006
comp_71_125712_c1_seq1_orf1 gi	1149741973 ref|XP_020194585.1| N-carbamoylputrescine amidase [Aegilops tauschii subsp. tauschii]	3.85	1	1	1	286	32.3041	5.68115	1.07295	1.15502	1.1295	1.11916	0.039005
comp_71_114770_c0_seq1_orf1 gi	1149776858 ref|XP_020178759.1| ribulose-phosphate 3-epimerase, chloroplastic [Aegilops tauschii subsp. tauschii]	24.82	6	6	20	274	29.0514	8.14795	1.09896	1.11711	1.14013	1.11873	0.00991557
comp_71_122587_c0_seq25_orf2 gi	357126145 ref|XP_003564749.1| PREDICTED: serine hydroxymethyltransferase 7 [Brachypodium distachyon] &gt;gi|944075360|gb|KQK10844.1| hypothetical protein BRADI_2g56557 [Brachypodium distachyon]	13.33	1	1	2	75	8.18111	4.71631	1.07541	1.16694	1.1133	1.11855	0.046684
comp_71_117583_c0_seq3_orf1 gi	357145443 ref|XP_003573644.1| PREDICTED: photosynthetic NDH subunit of subcomplex B 1, chloroplastic [Brachypodium distachyon] &gt;gi|944060303|gb|KQJ95893.1| hypothetical protein BRADI_3g19630 [Brachypodium distachyon]	28.95	12	12	29	418	46.2672	5.31299	1.07775	1.11082	1.16705	1.11854	0.0451047
comp_159_132992_c0_seq2_orf1 gi	1149845937 ref|XP_020178332.1| uncharacterized protein LOC109763873 [Aegilops tauschii subsp. tauschii]	1.22	1	1	1	901	98.8562	5.35107	1.13822	1.11358	1.10354	1.11845	0.00747974
comp_71_118792_c2_seq18_orf1 gi	1149705090 ref|XP_020178670.1| chlorophyll a-b binding protein of LHCII type III, chloroplastic [Aegilops tauschii subsp. tauschii] &gt;gi|475623771|gb|EMT32357.1| Chlorophyll a-b binding protein of LHCII type III, chloroplastic [Aegilops tauschii]	19.1	4	4	57	178	19.0046	5.52881	1.11422	1.10876	1.13125	1.11808	0.00327376
comp_71_107285_c0_seq1_orf1 gi	669029670 emb|CDM83952.1| unnamed protein product [Triticum aestivum]	4.73	1	1	1	169	19.3059	8.70459	1.0556	1.16697	1.13139	1.11798	0.069501
comp_71_119737_c1_seq3_orf1 gi	1149738838 ref|XP_020193421.1| choline/ethanolaminephosphotransferase 1-like [Aegilops tauschii subsp. tauschii]	3.58	1	1	2	307	34.0978	7.21045	1.15635	1.10326	1.09375	1.11779	0.0262663
comp_71_115882_c0_seq16_orf1 gi	357142033 ref|XP_003572436.1| PREDICTED: uncharacterized protein LOC100835123 [Brachypodium distachyon] &gt;gi|944058792|gb|KQJ94382.1| hypothetical protein BRADI_3g10200 [Brachypodium distachyon]	48	4	4	12	100	11.7268	5.41455	1.13713	1.08564	1.1294	1.11739	0.0181408
comp_159_133458_c0_seq1_orf1 gi	1149809508 ref|XP_020164165.1| thylakoid lumenal 29 kDa protein, chloroplastic [Aegilops tauschii subsp. tauschii]	45.35	16	16	75	355	38.2586	5.93506	1.10279	1.12401	1.12507	1.11729	0.00380469
comp_159_128638_c0_seq10_orf1 gi	1149738449 ref|XP_020193288.1| uncharacterized protein LOC109779095 [Aegilops tauschii subsp. tauschii]	43.12	8	8	22	218	24.5325	6.04932	1.11218	1.11032	1.12913	1.11721	0.00259705
comp_71_113413_c0_seq1_orf1 gi	1149757969 ref|XP_020200606.1| uncharacterized protein LOC109786446 [Aegilops tauschii subsp. tauschii]	14.04	1	1	2	57	5.85306	8.66064	1.10651	1.12955	1.11521	1.11709	0.00327676
comp_159_126584_c0_seq1_orf1 gi	1149708011 ref|XP_020180101.1| chaperonin CPN60-like 2, mitochondrial [Aegilops tauschii subsp. tauschii]	11.03	3	7	11	553	58.498	6.3667	1.09861	1.14428	1.10781	1.1169	0.0139375
comp_71_119299_c0_seq1_orf1 gi	473777056 gb|EMS45962.1| Aspartic proteinase [Triticum urartu]	6.61	2	2	2	499	54.1788	5.09717	1.07994	1.15572	1.11462	1.11676	0.0334353
comp_71_125461_c0_seq5_orf1 gi	1149724939 ref|XP_020188363.1| pyruvate, phosphate dikinase 2 [Aegilops tauschii subsp. tauschii] &gt;gi|1149724941|ref|XP_020188364.1| pyruvate, phosphate dikinase 2 [Aegilops tauschii subsp. tauschii]	26.86	24	24	61	942	101.947	6.27783	1.0751	1.14134	1.13355	1.11666	0.030639
comp_159_132735_c0_seq10_orf2 gi	357117727 ref|XP_003560614.1| PREDICTED: uncharacterized protein LOC100839048 [Brachypodium distachyon] &gt;gi|944082456|gb|KQK17808.1| hypothetical protein BRADI_1g36860 [Brachypodium distachyon] &gt;gi|944082457|gb|KQK17809.1| hypothetical protein BRADI_1g36860 [Brachypodium distachyon]	10.64	1	1	2	141	15.3503	9.68604	1.08439	1.14754	1.11799	1.11664	0.0235924
comp_159_116854_c0_seq1_orf1 gi	1149736622 ref|XP_020192565.1| cytochrome c6, chloroplastic [Aegilops tauschii subsp. tauschii]	7.84	1	1	2	102	11.3756	5.22412	1.11577	1.11255	1.12157	1.11663	0.000512119
comp_159_135652_c0_seq2_orf1 gi	1149803661 ref|XP_020161904.1| premnaspirodiene oxygenase-like [Aegilops tauschii subsp. tauschii]	5.6	1	1	1	268	29.6366	10.3159	0.963093	1.19924	1.18578	1.11604	0.268901
comp_71_122003_c0_seq3_orf1 gi	1149796366 ref|XP_020159094.1| serine/threonine-protein kinase svkA-like [Aegilops tauschii subsp. tauschii]	3.05	1	1	1	590	64.793	8.74854	0.966682	1.18453	1.19497	1.11539	0.261137
comp_159_125281_c0_seq1_orf1 gi	190358183 sp|A8Y9G7.1|ATPA_LOLPR RecName: Full=ATP synthase subunit alpha, chloroplastic; AltName: Full=ATP synthase F1 sector subunit alpha; AltName: Full=F-ATPase subunit alpha &gt;gi|410178024|gb|AFV62902.1| ATP synthase CF1 alpha subunit (plastid) [Lolium multiflorum] &gt;gi|768805845|gb|AJV90614.1| ATP synthase CF1 alpha subunit (plastid) [Festuca arundinacea]	52.59	1	21	308	424	46.6646	6.96143	1.10054	1.14415	1.10112	1.11527	0.0153353
comp_71_118237_c2_seq5_orf1 gi	473912215 gb|EMS49604.1| Glyceraldehyde-3-phosphate dehydrogenase B, chloroplastic [Triticum urartu]	54.38	17	22	307	434	45.9565	6.55127	1.04202	1.16686	1.13628	1.11506	0.0921207
comp_159_125562_c0_seq3_orf1 gi	1149715731 ref|XP_020183907.1| ferritin-1, chloroplastic-like [Aegilops tauschii subsp. tauschii]	52.32	10	10	46	237	26.3893	5.63037	1.13921	1.09929	1.10662	1.11504	0.0111817
comp_159_132682_c0_seq40_orf1 gi	1142667539 gb|ONM26861.1| nuclear factor Y subunit C11 [Zea mays] &gt;gi|1142667545|gb|ONM26867.1| nuclear factor Y subunit C11 [Zea mays]	16.67	1	1	2	66	7.40812	10.1108	1.15192	1.07993	1.11326	1.11504	0.031168
comp_159_133192_c2_seq5_orf1 gi	1149829587 ref|XP_020171917.1| sucrose-phosphatase 2-like [Aegilops tauschii subsp. tauschii]	25.17	11	11	18	437	48.5616	5.75732	1.1088	1.12578	1.11017	1.11492	0.00223947
comp_159_121554_c2_seq1_orf1 gi	721658450 ref|XP_010234664.1| PREDICTED: probable cinnamyl alcohol dehydrogenase 1 [Brachypodium distachyon] &gt;gi|721658453|ref|XP_010234665.1| PREDICTED: probable cinnamyl alcohol dehydrogenase 1 [Brachypodium distachyon] &gt;gi|944060828|gb|KQJ96418.1| hypothetical protein BRADI_3g22980 [Brachypodium distachyon]	14.22	3	3	5	211	23.0628	7.45947	1.05329	1.12496	1.16643	1.11489	0.0736988
comp_159_128481_c0_seq10_orf1 gi	242064492 ref|XP_002453535.1| serine/threonine-protein phosphatase PP2A-1 catalytic subunit [Sorghum bicolor] &gt;gi|241933366|gb|EES06511.1| hypothetical protein SORBI_3004G092500 [Sorghum bicolor] &gt;gi|1070926620|gb|OEL19253.1| Serine/threonine-protein phosphatase PP2A-1 catalytic subunit [Dichanthelium oligosanthes]	7.19	1	2	4	306	35.09	5.14795	1.15691	1.10775	1.07922	1.11463	0.0370179
comp_71_116371_c0_seq1_orf1 gi	721619041 ref|XP_010228166.1| PREDICTED: DEAD-box ATP-dependent RNA helicase 5 [Brachypodium distachyon] &gt;gi|944084784|gb|KQK20136.1| hypothetical protein BRADI_1g52650 [Brachypodium distachyon]	1.75	1	1	1	457	49.786	8.76318	1.10806	1.13525	1.10036	1.11456	0.00842741
comp_71_113761_c0_seq1_orf1 gi	1149704415 ref|XP_020177170.1| uncharacterized protein LOC109762701 [Aegilops tauschii subsp. tauschii]	7.02	2	2	2	299	32.604	5.26221	1.07573	1.1322	1.13553	1.11449	0.0275445
comp_71_117129_c0_seq2_orf1 gi	1149791679 ref|XP_020157283.1| uncharacterized protein LOC109742592 [Aegilops tauschii subsp. tauschii]	19.29	5	5	15	254	27.105	5.2876	1.09121	1.10859	1.14311	1.1143	0.0173392
comp_159_127272_c0_seq2_orf1 gi	1149829362 ref|XP_020171853.1| ATPase GET3 [Aegilops tauschii subsp. tauschii]	16.8	5	5	13	363	39.5326	6.7124	1.11196	1.11921	1.11163	1.11427	0.00046865
comp_159_135833_c0_seq13_orf1 gi	721604410 ref|XP_003562684.2| PREDICTED: protein TolB [Brachypodium distachyon]	9.87	7	7	19	679	73.5573	6.31592	1.13619	1.11799	1.08853	1.11424	0.0144583
comp_71_118689_c0_seq1_orf1 gi	357138473 ref|XP_003570816.1| PREDICTED: protein LOW PSII ACCUMULATION 3, chloroplastic [Brachypodium distachyon] &gt;gi|944057320|gb|KQJ92910.1| hypothetical protein BRADI_3g01550 [Brachypodium distachyon]	21.38	6	6	16	304	34.2972	4.83057	1.14021	1.12128	1.08099	1.11416	0.0226085
comp_71_121395_c1_seq12_orf1 gi	357114766 ref|XP_003559165.1| PREDICTED: prolycopene isomerase, chloroplastic [Brachypodium distachyon] &gt;gi|721604369|ref|XP_010236012.1| PREDICTED: prolycopene isomerase, chloroplastic [Brachypodium distachyon] &gt;gi|944076850|gb|KQK12202.1| hypothetical protein BRADI_1g02150 [Brachypodium distachyon]	12.36	6	6	7	526	56.337	6.15088	1.09988	1.11322	1.12925	1.11412	0.00549251
comp_159_126541_c0_seq1_orf1 gi	1149719644 ref|XP_020185775.1| violaxanthin de-epoxidase, chloroplastic [Aegilops tauschii subsp. tauschii]	17.79	7	7	14	444	49.7918	5.16064	1.08786	1.13977	1.11444	1.11403	0.0168379
comp_71_118670_c3_seq16_orf2 gi	1002262511 ref|XP_015635603.1| PREDICTED: salutaridine reductase isoform X3 [Oryza sativa Japonica Group]	21.69	2	2	2	83	9.52795	5.21143	1.09284	1.14967	1.09926	1.11392	0.0239923
comp_159_131775_c0_seq3_orf1 gi	474112878 gb|EMS55725.1| hypothetical protein TRIUR3_31250 [Triticum urartu]	15.18	2	2	5	112	12.7195	8.48486	1.12464	1.13379	1.0831	1.11384	0.0182573
comp_159_125743_c0_seq3_orf1 gi	1149786389 ref|XP_020155241.1| hydroxyacylglutathione hydrolase cytoplasmic [Aegilops tauschii subsp. tauschii] &gt;gi|1149786392|ref|XP_020155242.1| hydroxyacylglutathione hydrolase cytoplasmic [Aegilops tauschii subsp. tauschii]	22.53	7	7	18	324	36.0043	7.13721	1.08454	1.13583	1.12078	1.11372	0.0174488
comp_71_118019_c1_seq14_orf2 gi	1149826559 ref|XP_020170769.1| photosynthetic NDH subunit of subcomplex B 3, chloroplastic-like [Aegilops tauschii subsp. tauschii] &gt;gi|1149842862|ref|XP_020177179.1| photosynthetic NDH subunit of subcomplex B 3, chloroplastic-like [Aegilops tauschii subsp. tauschii]	81.58	2	2	4	38	4.4743	8.92432	1.11354	1.07788	1.14946	1.11363	0.031515
comp_159_120469_c0_seq1_orf1 gi	1149794354 ref|XP_020158333.1| oxygen-evolving enhancer protein 2, chloroplastic [Aegilops tauschii subsp. tauschii]	36.47	11	11	233	255	26.7557	8.70459	1.08194	1.13396	1.12414	1.11335	0.0192472
comp_159_130258_c0_seq2_orf1 gi	1149762570 ref|XP_020146732.1| 70 kDa peptidyl-prolyl isomerase [Aegilops tauschii subsp. tauschii]	37.57	22	22	52	535	59.6532	5.8335	1.12087	1.09149	1.12609	1.11282	0.00899123
comp_159_128635_c0_seq4_orf1 gi	514786322 ref|XP_004971057.1| PREDICTED: zinc finger CCCH domain-containing protein 12-like [Setaria italica] &gt;gi|944244011|gb|KQL08319.1| hypothetical protein SETIT_001558mg [Setaria italica]	14.22	4	4	5	218	24.4076	8.89502	1.12142	1.11656	1.09909	1.11236	0.00362309
comp_71_111138_c0_seq3_orf1 gi	669028035 emb|CDM81693.1| unnamed protein product [Triticum aestivum] &gt;gi|669029880|emb|CDM84229.1| unnamed protein product [Triticum aestivum]	9.42	2	2	2	191	21.4231	9.05615	1.06067	1.13458	1.14119	1.11215	0.0490885
comp_159_133879_c1_seq9_orf1 gi	357145574 ref|XP_003573690.1| PREDICTED: exocyst complex component SEC8 [Brachypodium distachyon] &gt;gi|944060432|gb|KQJ96022.1| hypothetical protein BRADI_3g20450 [Brachypodium distachyon]	1.91	1	1	1	839	91.9144	5.19873	1.16544	1.08185	1.08913	1.11214	0.0524002
comp_71_124078_c1_seq10_orf2 gi	1205941763 ref|XP_021311486.1| clp protease adapter protein ClpF, chloroplastic isoform X1 [Sorghum bicolor] &gt;gi|1205941765|ref|XP_021311487.1| clp protease adapter protein ClpF, chloroplastic isoform X1 [Sorghum bicolor] &gt;gi|1205941767|ref|XP_021311488.1| clp protease adapter protein ClpF, chloroplastic isoform X1 [Sorghum bicolor] &gt;gi|1174561204|gb|OQU87602.1| hypothetical protein SORB…	8.7	1	1	1	115	13.063	4.27197	1.03026	1.17261	1.13258	1.11181	0.118654
comp_71_119511_c0_seq2_orf1 gi	1149789318 ref|XP_020156375.1| beta-glucosidase-like SFR2, chloroplastic [Aegilops tauschii subsp. tauschii]	6.7	3	3	4	418	47.9731	7.40088	1.11942	1.08612	1.12989	1.11181	0.0136476
comp_71_109330_c0_seq5_orf1 gi	473826750 gb|EMS47143.1| ATP synthase subunit alpha, chloroplastic [Triticum urartu] &gt;gi|474384779|gb|EMS64844.1| ATP synthase subunit alpha, chloroplastic [Triticum urartu]	55.56	7	27	419	522	57.6795	7.51807	1.06237	1.14403	1.12832	1.11157	0.046774
comp_159_132973_c1_seq5_orf1 gi	1149713720 ref|XP_020182889.1| uncharacterized protein LOC109768564 [Aegilops tauschii subsp. tauschii]	1.26	1	1	1	636	69.4055	7.97217	1.31124	0.884156	1.13907	1.11149	0.463658
comp_71_119664_c1_seq9_orf1 gi	357122347 ref|XP_003562877.1| PREDICTED: peptidyl-prolyl cis-trans isomerase CYP37, chloroplastic isoform X1 [Brachypodium distachyon] &gt;gi|944080354|gb|KQK15706.1| hypothetical protein BRADI_1g24500 [Brachypodium distachyon]	33.03	11	11	33	333	36.1316	5.2749	1.08054	1.14202	1.11162	1.11139	0.0244536
comp_159_127127_c0_seq3_orf1 gi	1149773585 ref|XP_020150739.1| phosphoglycerate mutase-like protein AT74H [Aegilops tauschii subsp. tauschii]	6.41	2	2	2	312	35.5658	7.6792	1.11843	1.1035	1.11219	1.11138	0.00150805
comp_71_119933_c0_seq2_orf1 gi	669027909 emb|CDM81510.1| unnamed protein product [Triticum aestivum]	5.49	1	1	1	401	43.9841	6.82959	1.03739	1.12008	1.17631	1.11126	0.11018
comp_159_123873_c0_seq1_orf1 gi	1149697753 ref|XP_020200697.1| chlorophyll a-b binding protein CP24 10B, chloroplastic [Aegilops tauschii subsp. tauschii] &gt;gi|475625117|gb|EMT32851.1| Chlorophyll a-b binding protein CP24 10A, chloroplastic [Aegilops tauschii]	21.9	6	6	100	242	26.0095	7.40088	1.09399	1.12697	1.11277	1.11124	0.00729058
comp_71_118787_c0_seq2_orf1 gi	357137988 ref|XP_003570580.1| PREDICTED: splicing factor 3A subunit 3 [Brachypodium distachyon] &gt;gi|944066189|gb|KQK01780.1| hypothetical protein BRADI_3g58172 [Brachypodium distachyon]	1.58	1	1	1	506	59.4068	5.35107	1.14173	1.08886	1.10286	1.11115	0.0196488
comp_159_124619_c1_seq4_orf1 gi	410177987 gb|AFV62866.1| NADH-plastoquinone oxidoreductase subunit 5 (plastid) [Festuca pratensis]	5.61	4	4	7	731	82.4809	8.92432	1.07234	1.11244	1.1479	1.11089	0.0366157
comp_159_123227_c0_seq1_orf1 gi	1149807560 ref|XP_020163435.1| uncharacterized protein LOC109748823 [Aegilops tauschii subsp. tauschii]	8.56	2	2	2	292	32.0592	9.18799	1.07568	1.16087	1.09559	1.11071	0.0499838
comp_71_125915_c0_seq10_orf1 gi	357137982 ref|XP_003570577.1| PREDICTED: presequence protease 1, chloroplastic/mitochondrial-like [Brachypodium distachyon] &gt;gi|944066188|gb|KQK01779.1| hypothetical protein BRADI_3g58166 [Brachypodium distachyon]	28.9	31	31	97	1083	120.885	5.5542	1.08943	1.10297	1.13898	1.11046	0.0174516
comp_159_128394_c0_seq4_orf1 gi	1149804652 ref|XP_020162254.1| transcription factor IIIB 60 kDa subunit [Aegilops tauschii subsp. tauschii] &gt;gi|1149804654|ref|XP_020162255.1| transcription factor IIIB 60 kDa subunit [Aegilops tauschii subsp. tauschii] &gt;gi|475549244|gb|EMT11226.1| Transcription factor IIIB 70 kDa subunit [Aegilops tauschii]	2.52	1	1	1	515	56.4589	5.13525	1.01047	1.17274	1.14777	1.11033	0.160271
comp_71_112650_c0_seq2_orf1 gi	473947735 gb|EMS50577.1| Histidyl-tRNA synthetase [Triticum urartu]	10.68	3	3	6	234	25.9406	4.90674	1.09775	1.11448	1.11738	1.10987	0.00308582
comp_159_127375_c0_seq1_orf1 gi	1149723853 ref|XP_020187838.1| fructose-1,6-bisphosphatase, chloroplastic [Aegilops tauschii subsp. tauschii]	34.98	10	10	56	406	43.5938	5.24951	1.07114	1.13979	1.1186	1.10984	0.032488
comp_71_119211_c0_seq2_orf2 gi	1149803325 ref|XP_020161777.1| bifunctional nuclease-like [Aegilops tauschii subsp. tauschii] &gt;gi|1149803329|ref|XP_020161778.1| bifunctional nuclease-like [Aegilops tauschii subsp. tauschii]	5.43	1	1	1	129	14.8876	8.39697	1.08229	1.13976	1.10722	1.10976	0.0222133
comp_159_131287_c1_seq2_orf1 gi	1149807432 ref|XP_020163374.1| maltose excess protein 1-like, chloroplastic [Aegilops tauschii subsp. tauschii]	3.33	1	1	1	330	36.1646	8.42627	1.12779	1.14891	1.05244	1.10971	0.0644098
comp_159_130622_c1_seq1_orf1 gi	474249769 gb|EMS60134.1| Monothiol glutaredoxin-S12, chloroplastic [Triticum urartu]	7.31	3	3	3	260	28.3278	6.80029	1.10674	1.10991	1.11235	1.10966	0.000219303
comp_71_122192_c1_seq2_orf1 gi	721604793 ref|XP_003563522.2| PREDICTED: D-xylose-proton symporter-like 3, chloroplastic [Brachypodium distachyon] &gt;gi|944077051|gb|KQK12403.1| hypothetical protein BRADI_1g03530 [Brachypodium distachyon]	9.35	7	7	12	492	51.768	8.68994	1.07561	1.1433	1.10913	1.10935	0.0304771
comp_159_116502_c0_seq1_orf1 gi	960455231 ref|XP_014752144.1| PREDICTED: PHD finger protein MALE MEIOCYTE DEATH 1-like [Brachypodium distachyon] &gt;gi|944078168|gb|KQK13520.1| hypothetical protein BRADI_1g10680 [Brachypodium distachyon]	1.27	1	1	1	628	69.7102	6.49365	1.16751	1.07218	1.08815	1.10928	0.0656797
comp_71_115563_c0_seq1_orf1 gi	357117246 ref|XP_003560383.1| PREDICTED: D-3-phosphoglycerate dehydrogenase 3, chloroplastic-like [Brachypodium distachyon] &gt;gi|960460144|ref|XP_014753040.1| PREDICTED: D-3-phosphoglycerate dehydrogenase 3, chloroplastic-like [Brachypodium distachyon] &gt;gi|944081537|gb|KQK16889.1| hypothetical protein BRADI_1g31270 [Brachypodium distachyon]	14.11	5	6	9	397	42.0524	5.08447	1.09486	1.09264	1.13973	1.10908	0.0192071
comp_159_117473_c0_seq1_orf1 gi	1149718687 ref|XP_020185336.1| thiamine thiazole synthase 2, chloroplastic [Aegilops tauschii subsp. tauschii]	25.66	6	6	14	339	35.9001	5.51611	1.10734	1.11761	1.10169	1.10888	0.00182781
comp_71_104333_c0_seq2_orf1 gi	669027624 emb|CDM81119.1| unnamed protein product [Triticum aestivum]	2.1	1	1	1	381	41.0553	6.30322	1.09609	1.13991	1.0904	1.1088	0.0200481
comp_159_124904_c1_seq2_orf1 gi	1149721729 ref|XP_020186778.1| oxygen-evolving enhancer protein 1, chloroplastic [Aegilops tauschii subsp. tauschii] &gt;gi|474352688|gb|EMS63035.1| Oxygen-evolving enhancer protein 1, chloroplastic [Triticum urartu] &gt;gi|475627843|gb|EMT33794.1| Oxygen-evolving enhancer protein 1, chloroplastic [Aegilops tauschii] &gt;gi|1191448024|gb|ARQ82872.1| oxygen evolving enhancer protein [Triticum aest…	67.82	20	20	374	317	33.4169	5.63037	1.06793	1.13073	1.12658	1.10841	0.033244
comp_159_129430_c0_seq2_orf1 gi	1149835228 ref|XP_020174111.1| 2-methyl-6-phytyl-1,4-hydroquinone methyltransferase 2, chloroplastic-like [Aegilops tauschii subsp. tauschii]	24.04	6	6	28	337	37.6336	9.51025	1.14716	1.10416	1.0737	1.10834	0.0365761
comp_71_120758_c1_seq10_orf1 gi	1149821271 ref|XP_020169024.1| uncharacterized protein LOC109754530 [Aegilops tauschii subsp. tauschii]	18.75	4	4	5	224	24.4726	9.71533	1.06153	1.15679	1.10667	1.10833	0.058854
comp_159_132499_c1_seq18_orf1 gi	193805947 sp|A8Y999.1|CYF_LOLPR RecName: Full=Cytochrome f; Flags: Precursor &gt;gi|410177952|gb|AFV62831.1| cytochrome f (plastid) [Festuca pratensis] &gt;gi|410178039|gb|AFV62917.1| cytochrome f (plastid) [Lolium multiflorum] &gt;gi|768805860|gb|AJV90629.1| cytochrome f (plastid) [Festuca arundinacea]	52.1	14	14	132	309	33.876	8.74854	1.10042	1.11611	1.10638	1.10764	0.0018013
comp_71_114661_c0_seq2_orf1 gi	1149817638 ref|XP_020167528.1| probable ribose-5-phosphate isomerase 4, chloroplastic [Aegilops tauschii subsp. tauschii]	15.44	4	4	4	259	27.3622	5.94775	1.09784	1.0968	1.12789	1.10751	0.00887367
comp_159_122270_c1_seq76_orf1 gi	1149834320 ref|XP_020173780.1| poly [ADP-ribose] polymerase 2-A [Aegilops tauschii subsp. tauschii]	1.99	1	1	2	702	77.8164	7.25439	1.08325	1.10228	1.13679	1.10744	0.0206167
comp_159_132675_c0_seq1_orf1 gi	1149830278 ref|XP_020172213.1| scarecrow-like protein 34 [Aegilops tauschii subsp. tauschii] &gt;gi|475483885|gb|EMT03069.1| hypothetical protein F775_17625 [Aegilops tauschii]	1.72	1	1	1	522	58.7496	7.72314	0.899764	1.05769	1.36451	1.10732	0.513912
comp_159_132702_c0_seq1_orf1 gi	1149761460 ref|XP_020146277.1| protein FMP32, mitochondrial-like [Aegilops tauschii subsp. tauschii] &gt;gi|475576409|gb|EMT17532.1| hypothetical protein F775_18413 [Aegilops tauschii]	10.2	1	1	1	98	10.9627	8.88037	1.14351	1.09452	1.0839	1.10731	0.0280455
comp_71_125058_c0_seq1_orf1 gi	357136151 ref|XP_003569669.1| PREDICTED: glycine dehydrogenase (decarboxylating) 2, mitochondrial [Brachypodium distachyon] &gt;gi|944073955|gb|KQK09439.1| hypothetical protein BRADI_2g48010 [Brachypodium distachyon]	50.94	25	25	128	748	80.6165	6.65381	1.07214	1.13035	1.1191	1.1072	0.0265561
comp_71_111227_c1_seq1_orf1 gi	475573184 gb|EMT16673.1| Threonine synthase 1, chloroplastic [Aegilops tauschii]	15.08	1	5	5	305	32.9889	5.99854	1.10105	1.049	1.17128	1.10711	0.0942068
comp_159_134748_c1_seq46_orf2 gi	1149717694 ref|XP_020184849.1| probable methionine--tRNA ligase [Aegilops tauschii subsp. tauschii]	9.48	1	1	1	116	13.1716	6.53662	1.17254	1.00099	1.14773	1.10709	0.183434
comp_71_115894_c0_seq5_orf1 gi	474259583 gb|EMS60494.1| Actin-3 [Triticum urartu]	48.43	4	15	126	382	42.2002	5.40186	1.10133	1.10682	1.11226	1.1068	0.000872582
comp_159_131252_c0_seq1_orf1 gi	357111159 ref|XP_003557382.1| PREDICTED: chloroplast stem-loop binding protein of 41 kDa a, chloroplastic [Brachypodium distachyon] &gt;gi|944085003|gb|KQK20355.1| hypothetical protein BRADI_1g54030 [Brachypodium distachyon]	57.99	15	15	65	319	33.8479	6.04932	1.06378	1.13819	1.11826	1.10674	0.0407661
comp_71_116745_c0_seq6_orf1 gi	721621193 ref|XP_010228513.1| PREDICTED: uncharacterized protein LOC100832367 isoform X2 [Brachypodium distachyon]	14.65	3	3	3	273	29.7948	9.11475	1.03652	1.12099	1.16222	1.10658	0.102323
comp_71_106615_c0_seq1_orf1 gi	1149720043 ref|XP_020185966.1| dihydroorotase, mitochondrial [Aegilops tauschii subsp. tauschii]	2.48	1	1	1	403	44.2919	8.25049	1.10099	1.1131	1.10565	1.10658	0.00109311
comp_159_128189_c0_seq10_orf1 gi	721655527 ref|XP_010234211.1| PREDICTED: sulfofructose kinase [Brachypodium distachyon] &gt;gi|944059125|gb|KQJ94715.1| hypothetical protein BRADI_3g12760 [Brachypodium distachyon]	12.94	2	2	4	201	21.5169	5.12256	1.07847	1.11417	1.12696	1.10654	0.0180521
comp_71_110236_c0_seq2_orf1 gi	721647598 ref|XP_003564992.2| PREDICTED: photosynthetic NDH subunit of subcomplex B 5, chloroplastic [Brachypodium distachyon] &gt;gi|944075850|gb|KQK11334.1| hypothetical protein BRADI_2g59550 [Brachypodium distachyon]	22.61	3	3	9	230	25.6305	4.81787	1.05839	1.11327	1.14759	1.10642	0.0547444
comp_159_128635_c0_seq4_orf2 gi	514786322 ref|XP_004971057.1| PREDICTED: zinc finger CCCH domain-containing protein 12-like [Setaria italica] &gt;gi|944244011|gb|KQL08319.1| hypothetical protein SETIT_001558mg [Setaria italica]	20.63	3	3	3	160	17.6536	8.71924	1.08773	1.11317	1.11831	1.1064	0.00780185
comp_71_123070_c0_seq6_orf1 gi	357147716 ref|XP_003574455.1| PREDICTED: ABC transporter A family member 2-like [Brachypodium distachyon] &gt;gi|944062607|gb|KQJ98197.1| hypothetical protein BRADI_3g35400 [Brachypodium distachyon]	1.96	1	1	1	765	85.1214	8.44092	1.05794	1.0907	1.17026	1.1063	0.085927
comp_159_129132_c0_seq1_orf1 gi	1149844856 ref|XP_020177928.1| dicarboxylate transporter 1, chloroplastic [Aegilops tauschii subsp. tauschii]	5.36	3	3	6	466	49.0522	8.77783	1.06819	1.15582	1.09439	1.10613	0.0549856
comp_71_117512_c0_seq1_orf1 gi	357110954 ref|XP_003557280.1| PREDICTED: homogentisate 1,2-dioxygenase [Brachypodium distachyon]	6.19	3	3	4	452	49.9966	6.56592	1.11301	1.05413	1.15078	1.10597	0.0637533
comp_159_125236_c0_seq19_orf2 gi	1149739367 ref|XP_020193627.1| uncharacterized protein LOC109779419 [Aegilops tauschii subsp. tauschii]	22.92	1	1	1	48	5.37772	4.43701	0.975701	1.18767	1.15413	1.10583	0.248926
comp_71_121367_c0_seq3_orf1 gi	357140658 ref|XP_003571881.1| PREDICTED: uncharacterized protein LOC100826457 [Brachypodium distachyon] &gt;gi|944058583|gb|KQJ94173.1| hypothetical protein BRADI_3g09010 [Brachypodium distachyon] &gt;gi|944058584|gb|KQJ94174.1| hypothetical protein BRADI_3g09010 [Brachypodium distachyon]	27.53	15	15	32	592	64.4464	8.55811	1.07489	1.13389	1.10852	1.10577	0.0251161
comp_71_117175_c0_seq11_orf1 gi	357144250 ref|XP_003573225.1| PREDICTED: 7-hydroxymethyl chlorophyll a reductase, chloroplastic [Brachypodium distachyon] &gt;gi|944059114|gb|KQJ94704.1| hypothetical protein BRADI_3g12690 [Brachypodium distachyon]	17.89	5	5	6	313	34.5796	6.85889	1.10003	1.0908	1.12587	1.10557	0.00973732
comp_71_117662_c0_seq2_orf1 gi	475614046 gb|EMT28966.1| hypothetical protein F775_32001 [Aegilops tauschii]	40.78	15	15	91	385	42.4509	8.70459	1.04623	1.15475	1.11555	1.10551	0.0797472
comp_159_126502_c0_seq8_orf3 gi	473980367 gb|EMS51526.1| Cysteine synthase, chloroplastic/chromoplastic [Triticum urartu]	13.41	1	1	1	82	8.82568	8.00146	1.04677	1.14999	1.11975	1.1055	0.074965
comp_159_128015_c0_seq15_orf1 gi	357141391 ref|XP_003572207.1| PREDICTED: uncharacterized protein LOC100828906 [Brachypodium distachyon] &gt;gi|944062739|gb|KQJ98329.1| hypothetical protein BRADI_3g36250 [Brachypodium distachyon]	10.96	2	2	3	219	22.9771	8.93896	1.1984	1.00428	1.11375	1.10548	0.201293
comp_159_120158_c0_seq3_orf1 gi	1149789174 ref|XP_020156330.1| putative phosphatidylglycerol/phosphatidylinositol transfer protein DDB_G0282179 [Aegilops tauschii subsp. tauschii] &gt;gi|475608634|gb|EMT27100.1| hypothetical protein F775_05750 [Aegilops tauschii]	5.51	1	1	1	127	13.7209	6.50732	1.09387	1.13661	1.08553	1.10534	0.0218184
comp_159_117370_c3_seq2_orf1 gi	1149736681 ref|XP_020192589.1| 16.9 kDa class I heat shock protein 1-like [Aegilops tauschii subsp. tauschii] &gt;gi|475323471|gb|EMT00253.1| hypothetical protein F775_08697 [Aegilops tauschii]	23.19	2	2	9	69	7.7779	5.05908	0.97029	1.17157	1.17402	1.10529	0.259172
comp_71_112805_c0_seq1_orf1 gi	1149818012 ref|XP_020167681.1| 2-Cys peroxiredoxin BAS1, chloroplastic [Aegilops tauschii subsp. tauschii]	54.41	8	13	91	261	28.0765	6.78564	1.13076	1.09952	1.08529	1.10519	0.0159101
comp_71_105513_c0_seq1_orf1 gi	357133786 ref|XP_003568504.1| PREDICTED: uncharacterized protein At2g39795, mitochondrial [Brachypodium distachyon] &gt;gi|944067174|gb|KQK02658.1| hypothetical protein BRADI_2g02890 [Brachypodium distachyon] &gt;gi|944067175|gb|KQK02659.1| hypothetical protein BRADI_2g02890 [Brachypodium distachyon]	23.36	3	3	5	214	24.1837	4.43701	1.13186	1.07859	1.10462	1.10502	0.0207761
comp_159_135537_c0_seq1_orf1 gi	1149753225 ref|XP_020198834.1| plastidal glycolate/glycerate translocator 1, chloroplastic [Aegilops tauschii subsp. tauschii]	1.67	1	1	2	538	55.4355	9.5835	1.16243	1.11182	1.04058	1.10494	0.0971796
comp_159_118905_c0_seq1_orf1 gi	1149715057 ref|XP_020183571.1| peptidyl-prolyl cis-trans isomerase-like [Aegilops tauschii subsp. tauschii]	36.16	5	5	9	177	19.3934	4.94482	1.09339	1.1269	1.09439	1.10489	0.0108312
comp_71_115514_c0_seq1_orf1 gi	357116394 ref|XP_003559966.1| PREDICTED: serine hydroxymethyltransferase 1, mitochondrial [Brachypodium distachyon] &gt;gi|944077958|gb|KQK13310.1| hypothetical protein BRADI_1g09300 [Brachypodium distachyon] &gt;gi|944077959|gb|KQK13311.1| hypothetical protein BRADI_1g09300 [Brachypodium distachyon] &gt;gi|944077960|gb|KQK13312.1| hypothetical protein BRADI_1g09300 [Brachypodium distachyon]	55.42	20	20	151	406	44.5329	8.38232	1.05527	1.13877	1.11999	1.10467	0.053721
comp_71_118789_c0_seq1_orf1 gi	1149716118 ref|XP_020184078.1| protein CURVATURE THYLAKOID 1B, chloroplastic-like isoform X2 [Aegilops tauschii subsp. tauschii]	23.65	4	4	25	148	15.5243	9.49561	1.09491	1.12019	1.0983	1.10447	0.00570087
comp_159_118061_c3_seq8_orf1 gi	357149991 ref|XP_003575302.1| PREDICTED: uncharacterized protein LOC100836890 isoform X1 [Brachypodium distachyon] &gt;gi|721665200|ref|XP_010235659.1| PREDICTED: uncharacterized protein LOC100836890 isoform X1 [Brachypodium distachyon] &gt;gi|960474455|ref|XP_014755667.1| PREDICTED: uncharacterized protein LOC100836890 isoform X1 [Brachypodium distachyon] &gt;gi|944064628|gb|KQK00219.1| hypothet…	16	1	1	1	100	11.3674	4.67822	0.957898	1.15331	1.2021	1.10444	0.296535
comp_159_126251_c0_seq19_orf1 gi	357147822 ref|XP_003574500.1| PREDICTED: THO complex subunit 4D-like [Brachypodium distachyon] &gt;gi|944062748|gb|KQJ98338.1| hypothetical protein BRADI_3g36320 [Brachypodium distachyon]	3.85	1	1	1	234	25.8713	10.7554	1.08267	1.12588	1.10476	1.10444	0.0139659
comp_159_116143_c0_seq1_orf1 gi	1149799272 ref|XP_020160194.1| tyrosine--tRNA ligase, cytoplasmic-like [Aegilops tauschii subsp. tauschii] &gt;gi|1149815802|ref|XP_020166780.1| tyrosine--tRNA ligase, cytoplasmic-like [Aegilops tauschii subsp. tauschii]	27.9	6	6	16	276	29.1226	6.34131	1.14132	1.05289	1.11904	1.10442	0.0590026
comp_159_116867_c1_seq1_orf1 gi	944069817 gb|KQK05301.1| hypothetical protein BRADI_2g19326 [Brachypodium distachyon]	7.32	1	1	1	123	13.6148	6.29053	1.20118	1.028	1.08352	1.10423	0.17795
comp_159_133473_c0_seq10_orf1 gi	944082307 gb|KQK17659.1| hypothetical protein BRADI_1g35910 [Brachypodium distachyon]	9.74	2	2	2	154	16.9812	5.99854	1.09739	1.09175	1.12348	1.10421	0.00867713
comp_71_117472_c0_seq5_orf1 gi	1149783921 ref|XP_020154364.1| cinnamoyl-CoA reductase 1-like [Aegilops tauschii subsp. tauschii]	15.19	4	4	6	316	34.9179	6.99072	1.06989	1.1363	1.10592	1.10404	0.0323919
comp_71_111523_c0_seq3_orf1 gi	474436593 gb|EMS68218.1| hypothetical protein TRIUR3_30845 [Triticum urartu]	18.9	3	3	7	127	14.3641	4.90674	1.13156	1.08918	1.09101	1.10392	0.0172609
comp_159_136066_c0_seq1_orf1 gi	1149834143 ref|XP_020173708.1| protein TSS-like [Aegilops tauschii subsp. tauschii]	3.83	2	5	6	1097	121.488	7.2251	1.13271	1.05265	1.12637	1.10391	0.0560549
comp_71_117492_c0_seq5_orf1 gi	357118950 ref|XP_003561210.1| PREDICTED: magnesium transporter MRS2-A, chloroplastic [Brachypodium distachyon] &gt;gi|944078407|gb|KQK13759.1| hypothetical protein BRADI_1g12300 [Brachypodium distachyon]	19.1	6	6	12	356	39.7685	5.08447	1.10452	1.1043	1.10283	1.10388	2.60985e-05
comp_159_123222_c0_seq1_orf2 gi	1149715040 ref|XP_020183563.1| proline-rich receptor-like protein kinase PERK4 isoform X1 [Aegilops tauschii subsp. tauschii] &gt;gi|1149715042|ref|XP_020183564.1| proline-rich receptor-like protein kinase PERK4 isoform X1 [Aegilops tauschii subsp. tauschii]	1.64	1	1	4	427	48.2739	8.00146	1.04468	1.14281	1.12365	1.10372	0.074575
comp_159_131492_c2_seq2_orf1 gi	1149737909 ref|XP_020193083.1| photosystem I chlorophyll a/b-binding protein 5, chloroplastic [Aegilops tauschii subsp. tauschii]	8.11	2	2	7	259	27.9854	6.7417	1.08208	1.1467	1.08216	1.10365	0.0405361
comp_71_113803_c0_seq1_orf1 gi	721665718 ref|XP_010235743.1| PREDICTED: ATP-dependent Clp protease proteolytic subunit-like [Brachypodium distachyon] &gt;gi|721665722|ref|XP_010235744.1| PREDICTED: ATP-dependent Clp protease proteolytic subunit-like [Brachypodium distachyon] &gt;gi|721665726|ref|XP_010235745.1| PREDICTED: ATP-dependent Clp protease proteolytic subunit-like [Brachypodium distachyon] &gt;gi|721665736|ref|XP_0102…	22.59	5	5	15	301	32.1075	6.59521	1.04379	1.14221	1.12415	1.10338	0.0759782
comp_159_135497_c0_seq3_orf1 gi	1149790083 ref|XP_020156704.1| xanthine dehydrogenase [Aegilops tauschii subsp. tauschii]	0.58	1	1	1	1369	149.106	6.59521	1.11706	1.08935	1.10352	1.10331	0.00594693
comp_71_119148_c1_seq7_orf1 gi	1149778674 ref|XP_020152558.1| hexokinase-7 [Aegilops tauschii subsp. tauschii]	4.77	2	2	2	398	42.9984	6.46826	1.10975	1.13682	1.06256	1.10304	0.0415949
comp_71_107210_c1_seq1_orf1 gi	357148947 ref|XP_003574947.1| PREDICTED: superoxide dismutase [Cu-Zn], chloroplastic [Brachypodium distachyon] &gt;gi|944063809|gb|KQJ99399.1| hypothetical protein BRADI_3g43070 [Brachypodium distachyon]	59.54	7	7	53	173	17.4989	5.85889	1.13058	1.07546	1.10233	1.10279	0.0231357
comp_71_125906_c0_seq14_orf1 gi	1149699856 ref|XP_020154999.1| uncharacterized protein LOC109740358 [Aegilops tauschii subsp. tauschii]	8.03	3	3	5	473	52.7523	5.70654	1.03983	1.15085	1.11723	1.10264	0.0890697
comp_159_134692_c0_seq15_orf1 gi	1098712013 gb|APB02635.1| heat stress transcription factor A2c [Festuca arundinacea]	4.67	1	2	4	321	36.9554	5.43994	1.26566	1.04209	1.00013	1.10262	0.33915
comp_71_118126_c0_seq1_orf1 gi	1149777760 ref|XP_020152229.1| glyoxylate/succinic semialdehyde reductase 1 [Aegilops tauschii subsp. tauschii]	34.63	7	7	20	283	29.6642	6.78564	1.07839	1.1146	1.11488	1.10262	0.0136577
comp_159_133854_c1_seq24_orf1 gi	357146418 ref|XP_003573985.1| PREDICTED: protein LOW PSII ACCUMULATION 3, chloroplastic [Brachypodium distachyon]	19.77	1	2	7	86	9.78006	7.97217	1.10626	1.11035	1.09116	1.10259	0.00321914
comp_159_119561_c2_seq10_orf1 gi	1149832272 ref|XP_020173006.1| uncharacterized protein LOC109758561 [Aegilops tauschii subsp. tauschii]	1.25	1	1	1	561	65.1473	7.7085	1.10329	1.14688	1.05754	1.10257	0.0578049
comp_71_113211_c1_seq2_orf1 gi	1149712380 ref|XP_020182257.1| glycerate dehydrogenase [Aegilops tauschii subsp. tauschii]	44.18	16	16	98	421	45.6606	7.48877	1.09322	1.1047	1.10955	1.10249	0.00222471
comp_71_119109_c0_seq1_orf1 gi	357124281 ref|XP_003563831.1| PREDICTED: reticulon-like protein B1 [Brachypodium distachyon] &gt;gi|944082910|gb|KQK18262.1| hypothetical protein BRADI_1g40150 [Brachypodium distachyon]	29.19	5	6	19	209	23.1146	9.21729	1.09649	1.10352	1.1068	1.10227	0.000883716
comp_71_117852_c1_seq1_orf1 gi	1149809861 ref|XP_020164288.1| NAD(P)H-quinone oxidoreductase subunit T, chloroplastic [Aegilops tauschii subsp. tauschii]	10.4	2	2	2	202	22.7945	8.00146	1.06087	1.13104	1.11483	1.10225	0.0404455
comp_71_123099_c0_seq15_orf1 gi	1149788448 ref|XP_020156050.1| long chain acyl-CoA synthetase 6, peroxisomal-like isoform X1 [Aegilops tauschii subsp. tauschii]	2.95	1	1	1	373	40.6896	7.82568	1.03277	1.16676	1.1065	1.10201	0.119052
comp_71_125043_c0_seq13_orf1 gi	1149753011 ref|XP_020198750.1| ABC transporter B family member 28 [Aegilops tauschii subsp. tauschii]	15.04	5	5	6	472	50.6276	6.31592	1.09804	1.12509	1.08167	1.1016	0.0151764
comp_159_121823_c2_seq54_orf2 gi	474186542 gb|EMS57960.1| hypothetical protein TRIUR3_07886 [Triticum urartu]	9.17	1	1	1	120	12.4982	6.88818	1.08521	1.10694	1.11218	1.10144	0.0065606
comp_159_129005_c0_seq11_orf1 gi	1149753075 ref|XP_020198772.1| linolenate hydroperoxide lyase, chloroplastic [Aegilops tauschii subsp. tauschii]	24.66	7	8	16	442	48.8214	5.97314	1.07901	1.08565	1.13906	1.10124	0.0334923
comp_159_125286_c0_seq1_orf1 gi	357119018 ref|XP_003561243.1| PREDICTED: ferredoxin, chloroplastic [Brachypodium distachyon] &gt;gi|944078401|gb|KQK13753.1| hypothetical protein BRADI_1g12260 [Brachypodium distachyon]	6.7	1	1	1	179	19.5907	6.27783	1.09751	1.12964	1.07652	1.10122	0.0225043
comp_159_135116_c0_seq4_orf1 gi	473942844 gb|EMS50441.1| Peptidylprolyl isomerase domain and WD repeat-containing protein 1 [Triticum urartu]	1.28	1	1	1	627	70.4697	6.87354	1.06176	1.11618	1.12542	1.10112	0.0364805
comp_159_134727_c0_seq4_orf1 gi	1149820190 ref|XP_020168590.1| uncharacterized protein LOC109754079 [Aegilops tauschii subsp. tauschii]	6.38	2	2	3	282	29.667	8.57275	1.03149	1.15612	1.11512	1.10091	0.110598
comp_71_115610_c0_seq1_orf1 gi	357159648 ref|XP_003578514.1| PREDICTED: triosephosphate isomerase, chloroplastic [Brachypodium distachyon] &gt;gi|944055578|gb|KQJ91216.1| hypothetical protein BRADI_4g36310 [Brachypodium distachyon]	46.35	11	11	65	274	29.4701	6.90283	1.08638	1.12304	1.09288	1.10077	0.0123262
comp_71_122845_c0_seq2_orf1 gi	357163282 ref|XP_003579681.1| PREDICTED: 1,4-alpha-glucan-branching enzyme 2, chloroplastic/amyloplastic-like [Brachypodium distachyon] &gt;gi|944046839|gb|KQJ82480.1| hypothetical protein BRADI_5g09170 [Brachypodium distachyon]	6.88	6	6	9	829	93.1483	5.61768	1.08307	1.07713	1.14183	1.10068	0.0395799
comp_71_114098_c0_seq1_orf1 gi	357127028 ref|XP_003565188.1| PREDICTED: ferrochelatase-2, chloroplastic [Brachypodium distachyon] &gt;gi|944076331|gb|KQK11815.1| hypothetical protein BRADI_2g62550 [Brachypodium distachyon]	5.72	2	2	2	332	37.0721	8.20654	1.10803	1.08402	1.10976	1.1006	0.00674804
comp_159_128938_c0_seq2_orf1 gi	357113840 ref|XP_003558709.1| PREDICTED: sucrose transport protein SUT1 [Brachypodium distachyon] &gt;gi|944088050|gb|KQK23402.1| hypothetical protein BRADI_1g73170 [Brachypodium distachyon]	3.49	2	2	3	516	54.7794	8.45557	1.17009	1.08008	1.05124	1.10047	0.106938
comp_159_114163_c0_seq1_orf1 gi	944088359 gb|KQK23711.1| hypothetical protein BRADI_1g75570 [Brachypodium distachyon]	14.58	1	10	26	638	70.5251	5.40186	1.13827	1.07679	1.08619	1.10042	0.0343933
comp_71_124868_c0_seq4_orf1 gi	1002292405 ref|XP_015650551.1| PREDICTED: oligopeptide transporter 5 [Oryza sativa Japonica Group] &gt;gi|218201365|gb|EEC83792.1| hypothetical protein OsI_29707 [Oryza sativa Indica Group] &gt;gi|937931110|dbj|BAT06026.1| Os08g0492000 [Oryza sativa Japonica Group]	1.38	1	1	1	578	64.1109	9.40771	1.09336	1.09183	1.11603	1.1004	0.00601667
comp_159_128276_c1_seq1_orf1 gi	1149760705 ref|XP_020201622.1| translation factor GUF1 homolog, chloroplastic [Aegilops tauschii subsp. tauschii] &gt;gi|1149760707|ref|XP_020201623.1| translation factor GUF1 homolog, chloroplastic [Aegilops tauschii subsp. tauschii]	3.59	3	3	4	668	73.8255	6.85889	1.10991	1.11318	1.07794	1.10034	0.0123212
comp_159_133649_c0_seq30_orf1 gi	669029818 emb|CDM84146.1| unnamed protein product [Triticum aestivum]	3.62	2	2	2	470	52.7259	5.74463	1.11949	1.07152	1.10892	1.09998	0.0205362
comp_159_133344_c0_seq7_orf2 gi	1149716257 ref|XP_020184134.1| phosphoribosylaminoimidazole carboxylase, chloroplastic [Aegilops tauschii subsp. tauschii]	9.59	1	1	1	73	8.10413	5.0083	1.12028	1.09134	1.08823	1.09995	0.0102614
comp_71_108094_c0_seq1_orf1 gi	357116924 ref|XP_003560226.1| PREDICTED: uncharacterized protein At4g14100-like [Brachypodium distachyon] &gt;gi|944080956|gb|KQK16308.1| hypothetical protein BRADI_1g28140 [Brachypodium distachyon]	12.04	2	2	5	191	21.9607	5.03369	1.05138	1.15011	1.09828	1.09992	0.0726653
comp_159_132469_c0_seq5_orf1 gi	1149801368 ref|XP_020161022.1| pyridoxine/pyridoxamine 5&apos;-phosphate oxidase 1, chloroplastic [Aegilops tauschii subsp. tauschii]	6.14	3	3	3	456	50.9548	6.25244	1.0993	1.0938	1.1066	1.0999	0.00137602
comp_159_125230_c0_seq2_orf2 gi	357145388 ref|XP_003573626.1| PREDICTED: uncharacterized protein LOC100834027 [Brachypodium distachyon] &gt;gi|944060245|gb|KQJ95835.1| hypothetical protein BRADI_3g19310 [Brachypodium distachyon]	25.61	2	2	3	82	9.07365	6.52197	1.07177	1.1075	1.11967	1.09964	0.0201798
comp_159_132353_c0_seq1_orf1 gi	1149754537 ref|XP_020199341.1| chaperone protein dnaJ A6, chloroplastic-like [Aegilops tauschii subsp. tauschii]	20.7	11	11	26	541	57.5946	9.83252	1.081	1.11164	1.10616	1.0996	0.00884904
comp_71_118816_c0_seq6_orf1 gi	357157319 ref|XP_003577758.1| PREDICTED: aldehyde dehydrogenase family 3 member H1-like [Brachypodium distachyon] &gt;gi|944053481|gb|KQJ89119.1| hypothetical protein BRADI_4g23620 [Brachypodium distachyon]	13.1	6	6	13	481	52.2109	8.33838	1.0856	1.09745	1.11572	1.09959	0.00764907
comp_159_121780_c0_seq4_orf1 gi	1149718773 ref|XP_020185383.1| anthocyanin 5-aromatic acyltransferase-like [Aegilops tauschii subsp. tauschii]	22.93	7	7	11	458	50.3394	6.59521	1.11258	1.10211	1.08352	1.0994	0.00722899
comp_71_125229_c0_seq9_orf1 gi	357115942 ref|XP_003559744.1| PREDICTED: uncharacterized protein LOC100837017 isoform X4 [Brachypodium distachyon] &gt;gi|944079134|gb|KQK14486.1| hypothetical protein BRADI_1g16590 [Brachypodium distachyon]	2.3	2	2	2	825	89.3442	5.5415	1.13008	1.11497	1.05309	1.09938	0.0518429
comp_159_13743_c0_seq1_orf1 gi	475558873 gb|EMT13198.1| RING finger protein 4 [Aegilops tauschii]	7.32	1	1	1	82	9.06669	9.65674	1.4587	0.94233	0.89705	1.09936	0.636648
comp_71_112026_c0_seq3_orf1 gi	357160588 ref|XP_003578812.1| PREDICTED: psbP domain-containing protein 4, chloroplastic [Brachypodium distachyon] &gt;gi|944056307|gb|KQJ91945.1| hypothetical protein BRADI_4g40710 [Brachypodium distachyon] &gt;gi|944056308|gb|KQJ91946.1| hypothetical protein BRADI_4g40710 [Brachypodium distachyon]	25.6	4	4	9	250	26.7877	7.12256	1.07895	1.12588	1.09291	1.09925	0.0190862
comp_159_129541_c0_seq75_orf5 gi	960471603 ref|XP_014755204.1| PREDICTED: uncharacterized protein LOC100823061 isoform X1 [Brachypodium distachyon] &gt;gi|944071130|gb|KQK06614.1| hypothetical protein BRADI_2g27310 [Brachypodium distachyon]	64.29	2	2	4	28	2.98761	4.90674	1.07908	1.10764	1.11098	1.09923	0.0102429
comp_159_135769_c0_seq1_orf1 gi	1149734942 ref|XP_020191957.1| uncharacterized protein LOC109777808 [Aegilops tauschii subsp. tauschii]	0.66	1	1	1	1210	133.455	8.44092	1.05823	1.10088	1.13728	1.0988	0.0495273
comp_71_121059_c0_seq3_orf1 gi	1149764057 ref|XP_020147244.1| ruBisCO large subunit-binding protein subunit beta, chloroplastic [Aegilops tauschii subsp. tauschii]	58.53	3	32	147	598	63.7406	5.66846	1.2185	0.981077	1.09666	1.09874	0.286393
comp_71_124498_c0_seq2_orf1 gi	1149797629 ref|XP_020159572.1| probable manganese-transporting ATPase PDR2 [Aegilops tauschii subsp. tauschii]	0.77	1	1	1	1173	131.172	8.06006	1.13273	1.09362	1.0698	1.09872	0.0328433
comp_159_135336_c0_seq71_orf1 gi	1149804073 ref|XP_020162065.1| uncharacterized protein LOC109747411 [Aegilops tauschii subsp. tauschii]	5.11	2	2	2	352	38.7318	5.63037	1.14738	1.04415	1.10448	1.09867	0.0810556
comp_159_134696_c0_seq2_orf1 gi	1149700565 ref|XP_020158588.1| zeaxanthin epoxidase, chloroplastic [Aegilops tauschii subsp. tauschii]	24.46	10	10	26	417	46.3653	6.7417	1.0511	1.1168	1.12788	1.09859	0.0542894
comp_71_115554_c0_seq3_orf1 gi	721634862 ref|XP_010230919.1| PREDICTED: sec-independent protein translocase protein TATC, chloroplastic [Brachypodium distachyon] &gt;gi|944068980|gb|KQK04464.1| hypothetical protein BRADI_2g13660 [Brachypodium distachyon]	3.49	1	1	1	344	37.743	5.64307	1.08579	1.09662	1.11327	1.09856	0.00650789
comp_159_129542_c0_seq6_orf1 gi	357147129 ref|XP_003574231.1| PREDICTED: probable glutathione S-transferase GSTU6 [Brachypodium distachyon] &gt;gi|944061958|gb|KQJ97548.1| hypothetical protein BRADI_3g31750 [Brachypodium distachyon]	9.46	2	2	2	222	24.0645	5.22412	1.04144	1.1665	1.08731	1.09842	0.114554
comp_71_116805_c0_seq2_orf1 gi	1149793889 ref|XP_020158147.1| 60S ribosomal protein L7-2-like [Aegilops tauschii subsp. tauschii] &gt;gi|475508819|gb|EMT05137.1| 60S ribosomal protein L7-1 [Aegilops tauschii]	2.82	1	1	1	248	28.7107	10.1841	1.04332	1.11415	1.13711	1.0982	0.0736135
comp_71_125920_c0_seq2_orf1 gi	721621469 ref|XP_010228553.1| PREDICTED: intron-binding protein aquarius isoform X2 [Brachypodium distachyon]	0.45	1	1	1	1550	177.339	5.77002	1.13103	1.08311	1.08028	1.09814	0.027018
comp_71_103290_c0_seq1_orf1 gi	960480027 ref|XP_014756783.1| PREDICTED: AIG2-like protein [Brachypodium distachyon] &gt;gi|944057654|gb|KQJ93244.1| hypothetical protein BRADI_3g03420 [Brachypodium distachyon] &gt;gi|944057656|gb|KQJ93246.1| hypothetical protein BRADI_3g03420 [Brachypodium distachyon]	3.47	1	1	1	144	16.5302	4.38623	1.1395	1.12559	1.02928	1.09813	0.105378
comp_159_135770_c0_seq2_orf1 gi	1149740063 ref|XP_020193897.1| NADP-dependent glyceraldehyde-3-phosphate dehydrogenase [Aegilops tauschii subsp. tauschii] &gt;gi|475598714|gb|EMT24014.1| NADP-dependent glyceraldehyde-3-phosphate dehydrogenase [Aegilops tauschii]	38.51	17	17	55	496	52.9093	6.84424	1.08874	1.10937	1.09608	1.09806	0.00376931
comp_71_118683_c0_seq30_orf1 gi	1149728859 ref|XP_020190010.1| probable glutathione S-transferase GSTU6 [Aegilops tauschii subsp. tauschii] &gt;gi|1149821547|ref|XP_020169143.1| probable glutathione S-transferase GSTU6 [Aegilops tauschii subsp. tauschii] &gt;gi|475587261|gb|EMT20507.1| hypothetical protein F775_28502 [Aegilops tauschii]	20	2	2	4	105	11.6862	5.74463	1.076	1.1278	1.09033	1.09805	0.0239226
comp_159_125230_c0_seq2_orf1 gi	357145388 ref|XP_003573626.1| PREDICTED: uncharacterized protein LOC100834027 [Brachypodium distachyon] &gt;gi|944060245|gb|KQJ95835.1| hypothetical protein BRADI_3g19310 [Brachypodium distachyon]	20.12	3	3	14	164	17.554	5.0083	1.10837	1.09932	1.08622	1.09797	0.00428097
comp_159_120894_c0_seq1_orf1 gi	1149767702 ref|XP_020148593.1| 23.2 kDa heat shock protein-like [Aegilops tauschii subsp. tauschii]	40.64	5	5	13	187	20.8196	5.71924	1.0536	1.15999	1.07995	1.09785	0.0923092
comp_159_118338_c0_seq1_orf1 gi	944072821 gb|KQK08305.1| hypothetical protein BRADI_2g41070 [Brachypodium distachyon]	4.05	1	1	1	247	27.1016	5.23682	1.08934	1.11627	1.08774	1.09779	0.0088404
comp_71_119511_c1_seq1_orf1 gi	669027168 emb|CDM80423.1| unnamed protein product [Triticum aestivum]	7.23	1	1	1	249	26.6731	9.64209	1.01608	1.16537	1.1117	1.09772	0.154624
comp_159_132423_c0_seq1_orf1 gi	1149788646 ref|XP_020156115.1| photosystem I reaction center subunit II, chloroplastic [Aegilops tauschii subsp. tauschii]	45.96	11	11	234	198	21.3421	9.74463	1.066	1.12652	1.09838	1.09696	0.0310106
comp_159_118390_c0_seq1_orf1 gi	131196 sp|P20143.1|PSAH_HORVU RecName: Full=Photosystem I reaction center subunit VI, chloroplastic; Short=PSI-H; AltName: Full=Light-harvesting complex I 11 kDa protein; Flags: Precursor	8.57	2	2	32	140	14.6579	10.2866	1.07201	1.12776	1.09079	1.09685	0.0274197
comp_159_126032_c2_seq7_orf1 gi	357160583 ref|XP_003578811.1| PREDICTED: diaminopimelate epimerase, chloroplastic [Brachypodium distachyon] &gt;gi|721673234|ref|XP_010237137.1| PREDICTED: diaminopimelate epimerase, chloroplastic [Brachypodium distachyon] &gt;gi|944050577|gb|KQJ86215.1| hypothetical protein BRADI_4g04040 [Brachypodium distachyon] &gt;gi|944050578|gb|KQJ86216.1| hypothetical protein BRADI_4g04040 [Brachypodium di…	11.07	3	3	4	307	33.9367	6.13818	1.10271	1.08041	1.10722	1.09678	0.00725772
comp_71_125313_c0_seq1_orf1 gi	1149782319 ref|XP_020153917.1| ATPase family AAA domain-containing protein At1g05910 [Aegilops tauschii subsp. tauschii]	1.01	1	1	2	1192	132.834	6.48096	1.1161	1.07662	1.09711	1.09661	0.0136339
comp_71_106212_c1_seq1_orf1 gi	357131891 ref|XP_003567567.1| PREDICTED: S-adenosylmethionine synthase 4 [Brachypodium distachyon] &gt;gi|944068541|gb|KQK04025.1| hypothetical protein BRADI_2g11250 [Brachypodium distachyon]	30.91	4	8	21	330	35.9744	6.84424	1.08678	1.11249	1.09013	1.09647	0.00692641
comp_159_113756_c1_seq17_orf1 gi	514819951 ref|XP_004984667.1| PREDICTED: 17.9 kDa class I heat shock protein-like [Setaria italica] &gt;gi|944227142|gb|KQK91546.1| hypothetical protein SETIT_037867mg [Setaria italica]	43.42	6	6	37	152	16.7856	6.59521	1.0261	1.125	1.13821	1.09644	0.11234
comp_71_105107_c0_seq1_orf1 gi	960488139 ref|XP_010238283.2| PREDICTED: photosystem I reaction center subunit V, chloroplastic [Brachypodium distachyon] &gt;gi|944055061|gb|KQJ90699.1| hypothetical protein BRADI_4g33323 [Brachypodium distachyon]	16.9	3	3	52	142	15.1319	10.0962	1.08392	1.11709	1.08739	1.09614	0.0117769
comp_71_113982_c0_seq7_orf1 gi	1149786037 ref|XP_020155119.1| thioredoxin M3, chloroplastic-like [Aegilops tauschii subsp. tauschii]	9.34	1	1	1	182	20.087	8.52881	0.956556	1.19627	1.1341	1.09564	0.314463
comp_159_123839_c0_seq3_orf1 gi	357111904 ref|XP_003557750.1| PREDICTED: 3-oxoacyl-[acyl-carrier-protein] synthase II, chloroplastic-like [Brachypodium distachyon] &gt;gi|944085991|gb|KQK21343.1| hypothetical protein BRADI_1g60300 [Brachypodium distachyon]	1.72	1	1	2	406	43.5115	6.53662	1.13515	1.06584	1.0847	1.09523	0.0440965
comp_159_136138_c0_seq1_orf1 gi	960467823 ref|XP_014754487.1| PREDICTED: light-regulated protein [Brachypodium distachyon] &gt;gi|944067290|gb|KQK02774.1| hypothetical protein BRADI_2g03610 [Brachypodium distachyon]	11.68	2	2	4	137	14.273	4.77979	0.997464	1.08849	1.19903	1.095	0.24466
comp_71_112755_c0_seq4_orf1 gi	1149825023 ref|XP_020170461.1| pyruvate decarboxylase 1-like [Aegilops tauschii subsp. tauschii]	6.89	1	4	7	566	61.2127	6.3667	1.0835	1.14039	1.06104	1.09498	0.0566175
comp_159_124437_c0_seq4_orf1 gi	357162977 ref|XP_003579584.1| PREDICTED: eukaryotic translation initiation factor 3 subunit H isoform X1 [Brachypodium distachyon] &gt;gi|944046551|gb|KQJ82192.1| hypothetical protein BRADI_5g07240 [Brachypodium distachyon]	16.17	4	4	5	334	38.0038	4.91943	1.10833	1.06697	1.10959	1.09496	0.0210522
comp_159_115193_c0_seq2_orf1 gi	697134947 ref|XP_009621521.1| PREDICTED: 60S ribosomal protein L23 [Nicotiana tomentosiformis] &gt;gi|697181368|ref|XP_009599674.1| PREDICTED: 60S ribosomal protein L23 [Nicotiana tomentosiformis] &gt;gi|1025031978|ref|XP_016442909.1| PREDICTED: 60S ribosomal protein L23 [Nicotiana tabacum] &gt;gi|1025058500|ref|XP_016448938.1| PREDICTED: 60S ribosomal protein L23 [Nicotiana tabacum] &gt;gi|10252…	45.74	1	5	13	129	13.9605	10.2134	1.06131	1.10712	1.11646	1.09496	0.030731
comp_159_118218_c0_seq28_orf1 gi	473742131 gb|EMS45434.1| Arginine/serine-rich-splicing factor RSP31 [Triticum urartu]	7.05	2	2	2	227	26.2362	9.68604	1.03392	1.14668	1.10413	1.09491	0.101954
comp_159_121850_c1_seq3_orf1 gi	1149794591 ref|XP_020158411.1| serine/threonine-protein phosphatase PP1-like [Aegilops tauschii subsp. tauschii] &gt;gi|1149794593|ref|XP_020158412.1| serine/threonine-protein phosphatase PP1-like [Aegilops tauschii subsp. tauschii] &gt;gi|1149794595|ref|XP_020158413.1| serine/threonine-protein phosphatase PP1-like [Aegilops tauschii subsp. tauschii] &gt;gi|475604664|gb|EMT25806.1| Serine/threoni…	11.11	1	1	3	63	7.2369	9.0415	1.13389	1.08482	1.06471	1.09447	0.0441782
comp_71_121749_c0_seq64_orf1 gi	1149779814 ref|XP_020152987.1| serine/arginine-rich-splicing factor SR34 isoform X5 [Aegilops tauschii subsp. tauschii]	7.09	1	1	1	127	14.4261	6.80029	1.02353	1.10221	1.1571	1.09428	0.135506
comp_71_121755_c0_seq16_orf1 gi	357137495 ref|XP_003570336.1| PREDICTED: succinate-semialdehyde dehydrogenase, mitochondrial [Brachypodium distachyon] &gt;gi|944057985|gb|KQJ93575.1| hypothetical protein BRADI_3g05490 [Brachypodium distachyon]	10.68	6	6	7	515	54.7964	7.6499	1.08968	1.09838	1.09475	1.09427	0.000714323
comp_71_118007_c1_seq1_orf1 gi	1149783117 ref|XP_020154201.1| probable L-ascorbate peroxidase 6, chloroplastic [Aegilops tauschii subsp. tauschii]	38.34	7	11	26	313	34.2175	7.00537	1.12806	1.08189	1.07258	1.09418	0.031608
comp_71_117272_c0_seq4_orf1 gi	960481341 ref|XP_003574657.2| PREDICTED: dicarboxylate transporter 2.1, chloroplastic [Brachypodium distachyon]	6.31	3	3	8	555	58.8105	9.45166	1.08891	1.06553	1.12799	1.09415	0.0354694
comp_159_118995_c0_seq1_orf1 gi	1149728791 ref|XP_020189990.1| uncharacterized protein LOC109775689 [Aegilops tauschii subsp. tauschii]	3.02	1	1	1	232	24.7358	6.52197	1.20594	1.06792	1.0084	1.09409	0.249059
comp_71_113903_c0_seq1_orf2 gi	1149810600 ref|XP_020164583.1| probable plastid-lipid-associated protein 11 [Aegilops tauschii subsp. tauschii]	38.89	2	2	4	54	6.27713	5.26221	1.11841	1.07155	1.0922	1.09406	0.0201617
comp_71_124320_c0_seq1_orf1 gi	1149705854 ref|XP_020179043.1| cryptochrome-1-like [Aegilops tauschii subsp. tauschii]	2.01	1	1	1	697	79.2141	5.77002	1.02212	1.03212	1.2274	1.09388	0.295243
comp_71_116141_c0_seq2_orf1 gi	1149823484 ref|XP_020169861.1| peptidyl-prolyl cis-trans isomerase, chloroplastic [Aegilops tauschii subsp. tauschii]	59.23	11	11	42	233	25.8897	4.36084	1.0535	1.10417	1.12367	1.09378	0.0462936
comp_159_107160_c1_seq3_orf1 gi	1099220853 ref|YP_009315952.1| NADH dehydrogenase subunit 9 (mitochondrion) [Cocos nucifera] &gt;gi|1083262268|gb|AOX12946.1| NADH dehydrogenase subunit 9 (mitochondrion) [Cocos nucifera]	22.92	1	1	2	48	5.44899	9.31982	1.09718	1.09191	1.09118	1.09343	0.000408529
comp_71_115461_c0_seq1_orf1 gi	1149819177 ref|XP_020168191.1| RHOMBOID-like protein 2 [Aegilops tauschii subsp. tauschii] &gt;gi|475620958|gb|EMT31293.1| Rhomboid family member 1 [Aegilops tauschii]	15.75	2	2	2	146	16.2416	9.5542	1.06848	1.10762	1.1041	1.0934	0.0174428
comp_159_126973_c1_seq2_orf1 gi	1149804684 ref|XP_020162269.1| peptidyl-prolyl cis-trans isomerase FKBP13, chloroplastic-like [Aegilops tauschii subsp. tauschii]	29.66	3	3	11	118	12.4303	7.76709	1.06224	1.10806	1.10947	1.09326	0.0265804
comp_71_114756_c2_seq7_orf1 gi	190358678 sp|A8Y9H7.1|ATPB_LOLPR RecName: Full=ATP synthase subunit beta, chloroplastic; AltName: Full=ATP synthase F1 sector subunit beta; AltName: Full=F-ATPase subunit beta &gt;gi|410177947|gb|AFV62826.1| ATP synthase CF1 beta subunit (plastid) [Festuca pratensis] &gt;gi|410178034|gb|AFV62912.1| ATP synthase CF1 beta subunit (plastid) [Lolium multiflorum] &gt;gi|768805855|gb|AJV90624.1| ATP sy…	62.86	20	21	580	490	52.8105	5.31299	1.04879	1.11814	1.11277	1.09323	0.0526247
comp_159_136085_c1_seq2_orf1 gi	1149836302 ref|XP_020174524.1| alpha-glucosidase isoform X1 [Aegilops tauschii subsp. tauschii]	6.28	2	6	8	844	93.0648	6.43018	1.17092	1.02972	1.07681	1.09249	0.155693
comp_159_117283_c0_seq2_orf1 gi	474099323 gb|EMS55168.1| Selenium-binding protein 1 [Triticum urartu]	16.76	5	5	7	370	40.9885	6.32861	1.08157	1.11659	1.07907	1.09241	0.0167525
comp_159_130393_c0_seq4_orf1 gi	474372339 gb|EMS63940.1| Monosaccharide-sensing protein 2 [Triticum urartu]	8.48	4	4	6	743	79.374	5.03369	1.11823	1.11385	1.04459	1.09222	0.0608345
comp_71_117520_c0_seq1_orf1 gi	1149791126 ref|XP_020157074.1| 4-hydroxy-3-methylbut-2-enyl diphosphate reductase, chloroplastic [Aegilops tauschii subsp. tauschii]	29.16	10	10	24	463	51.4349	5.49072	1.06258	1.10286	1.11123	1.09222	0.0254984
comp_159_124084_c1_seq1_orf1 gi	1149723362 ref|XP_020187589.1| cysteine synthase-like [Aegilops tauschii subsp. tauschii]	53.37	14	15	100	341	36.0858	5.46533	1.10254	1.084	1.09004	1.09219	0.00349042
comp_159_125430_c0_seq1_orf1 gi	357151169 ref|XP_003575702.1| PREDICTED: golgin candidate 6 [Brachypodium distachyon] &gt;gi|944050815|gb|KQJ86453.1| hypothetical protein BRADI_4g05600 [Brachypodium distachyon]	4.28	3	4	5	912	100.091	5.0083	1.0505	1.10823	1.11768	1.09214	0.0482103
comp_71_122166_c1_seq9_orf1 gi	357135540 ref|XP_003569367.1| PREDICTED: psbP domain-containing protein 5, chloroplastic [Brachypodium distachyon] &gt;gi|944073264|gb|KQK08748.1| hypothetical protein BRADI_2g43680 [Brachypodium distachyon]	15.05	4	4	6	279	30.9657	8.98291	1.11726	1.08554	1.07306	1.09195	0.019865
comp_71_116391_c0_seq3_orf1 gi	1149813349 ref|XP_020165714.1| carboxymethylenebutenolidase homolog isoform X1 [Aegilops tauschii subsp. tauschii]	9.29	3	3	4	269	29.5063	5.31299	1.07871	1.08455	1.11175	1.09167	0.0121167
comp_71_112796_c0_seq2_orf1 gi	29409364 gb|AAM29178.1| biostress-resistance-related protein, partial [Triticum aestivum]	4.13	1	1	3	242	25.809	6.7124	1.07357	1.1042	1.09693	1.09157	0.0100321
comp_159_120618_c0_seq1_orf1 gi	1149755635 ref|XP_020199733.1| soluble inorganic pyrophosphatase [Aegilops tauschii subsp. tauschii] &gt;gi|474201211|gb|EMS58489.1| Soluble inorganic pyrophosphatase [Triticum urartu]	38.32	7	7	22	214	24.4354	5.66846	1.03935	1.14641	1.08858	1.09145	0.0979364
comp_71_117764_c3_seq1_orf2 gi	357126446 ref|XP_003564898.1| PREDICTED: uncharacterized protein LOC100833780 [Brachypodium distachyon] &gt;gi|944075668|gb|KQK11152.1| hypothetical protein BRADI_2g58430 [Brachypodium distachyon]	17.83	2	2	3	129	14.6165	6.56592	1.04129	1.02064	1.21192	1.09128	0.27102
comp_159_135117_c0_seq2_orf1 gi	1149822122 ref|XP_020169321.1| putative transcription elongation factor SPT5 homolog 1 [Aegilops tauschii subsp. tauschii]	3.98	4	4	4	930	102.395	7.78174	1.10344	1.09685	1.07299	1.09109	0.0101499
comp_71_123773_c2_seq12_orf1 gi	357126125 ref|XP_003564739.1| PREDICTED: amidophosphoribosyltransferase, chloroplastic-like [Brachypodium distachyon] &gt;gi|944075347|gb|KQK10831.1| hypothetical protein BRADI_2g56470 [Brachypodium distachyon]	9.05	2	2	2	199	21.5351	6.20166	1.0389	1.12017	1.11393	1.091	0.0733931
comp_71_124298_c2_seq1_orf1 gi	1149803547 ref|XP_020161869.1| ubiquitin carboxyl-terminal hydrolase 12-like isoform X9 [Aegilops tauschii subsp. tauschii]	5.35	3	5	5	860	100.709	6.02393	1.08027	1.1088	1.08364	1.0909	0.00966174
comp_159_131300_c1_seq10_orf1 gi	1149697775 ref|XP_020200800.1| probable plastid-lipid-associated protein 2, chloroplastic [Aegilops tauschii subsp. tauschii]	28.9	8	8	20	308	32.6572	5.59229	1.05047	1.11942	1.10233	1.09074	0.0484287
comp_71_108846_c0_seq1_orf2 gi	1149845429 ref|XP_020178135.1| 1-aminocyclopropane-1-carboxylate oxidase homolog 4-like [Aegilops tauschii subsp. tauschii]	8.05	1	1	2	87	10.011	8.71924	1.068	1.18017	1.02395	1.09071	0.190399
comp_71_113034_c1_seq1_orf1 gi	1149765575 ref|XP_020147855.1| ATP synthase subunit gamma, chloroplastic [Aegilops tauschii subsp. tauschii]	44.55	14	14	124	312	35.0816	5.71924	1.06549	1.1124	1.09403	1.09064	0.0219232
comp_71_111116_c0_seq29_orf1 gi	1149707853 ref|XP_020180023.1| ras-related protein RABD1-like [Aegilops tauschii subsp. tauschii] &gt;gi|1149834275|ref|XP_020173760.1| ras-related protein RABD1-like [Aegilops tauschii subsp. tauschii]	19.17	2	4	7	193	21.4999	5.31299	1.19604	1.0596	1.01596	1.09053	0.237018
comp_71_124081_c0_seq3_orf1 gi	721664743 ref|XP_010235581.1| PREDICTED: cryptochrome-1-like [Brachypodium distachyon] &gt;gi|944064407|gb|KQJ99997.1| hypothetical protein BRADI_3g46590 [Brachypodium distachyon]	3.83	2	2	4	626	71.1904	5.60498	1.05966	1.09843	1.1132	1.09043	0.0297808
comp_159_134882_c0_seq2_orf1 gi	357160153 ref|XP_003578674.1| PREDICTED: flagellar radial spoke protein 5-like [Brachypodium distachyon]	11.87	4	4	5	379	41.5982	6.80029	1.07737	1.1238	1.0697	1.09029	0.0332924
comp_71_110229_c1_seq1_orf1 gi	357121737 ref|XP_003562574.1| PREDICTED: gamma carbonic anhydrase 2, mitochondrial [Brachypodium distachyon] &gt;gi|944079605|gb|KQK14957.1| hypothetical protein BRADI_1g19770 [Brachypodium distachyon]	27.07	3	3	5	133	14.6436	5.33838	1.13312	1.09615	1.04152	1.09026	0.0769872
comp_159_135530_c1_seq1_orf1 gi	1149698382 ref|XP_020148021.1| ferredoxin-dependent glutamate synthase, chloroplastic [Aegilops tauschii subsp. tauschii]	41.56	50	50	208	1547	167.899	6.02393	1.0443	1.12287	1.10355	1.09024	0.0622644
comp_159_112619_c0_seq1_orf1 gi	514733742 ref|XP_004957745.1| PREDICTED: nucleoside diphosphate kinase 1 [Setaria italica]	35.14	4	4	5	148	16.8066	7.50342	1.04045	1.13294	1.09733	1.09024	0.0787045
comp_71_114711_c0_seq4_orf1 gi	357135197 ref|XP_003569198.1| PREDICTED: peptide deformylase 1A, chloroplastic [Brachypodium distachyon] &gt;gi|721641792|ref|XP_010231917.1| PREDICTED: peptide deformylase 1A, chloroplastic [Brachypodium distachyon] &gt;gi|721641795|ref|XP_010231918.1| PREDICTED: peptide deformylase 1A, chloroplastic [Brachypodium distachyon] &gt;gi|944072816|gb|KQK08300.1| hypothetical protein BRADI_2g41027 [Br…	8.63	1	1	1	197	21.5173	7.37158	1.14212	1.06111	1.06704	1.09009	0.0744983
comp_159_131484_c1_seq15_orf1 gi	944051627 gb|KQJ87265.1| hypothetical protein BRADI_4g10045 [Brachypodium distachyon]	1.98	1	1	1	354	40.3149	6.30322	1.05941	1.08567	1.12494	1.09001	0.0419516
comp_71_120769_c0_seq2_orf1 gi	1149837363 ref|XP_020174983.1| protein ABCI7, chloroplastic-like [Aegilops tauschii subsp. tauschii]	11.59	5	5	14	483	51.7293	6.48096	1.07553	1.0971	1.09711	1.08991	0.00633738
comp_71_115908_c1_seq3_orf1 gi	357113722 ref|XP_003558650.1| PREDICTED: putative dihydroflavonol-4-reductase [Brachypodium distachyon] &gt;gi|944087912|gb|KQK23264.1| hypothetical protein BRADI_1g72320 [Brachypodium distachyon]	6.5	2	2	2	246	27.4043	8.88037	1.09594	1.09419	1.07888	1.08967	0.00363152
comp_159_133535_c3_seq2_orf1 gi	1149793067 ref|XP_020157827.1| uncharacterized protein LOC109743166 [Aegilops tauschii subsp. tauschii]	3.77	1	1	2	292	33.0204	5.93506	0.994196	1.11262	1.16139	1.0894	0.213502
comp_159_128934_c0_seq53_orf1 gi	357112930 ref|XP_003558258.1| PREDICTED: tropinone reductase homolog At5g06060-like [Brachypodium distachyon] &gt;gi|944087029|gb|KQK22381.1| hypothetical protein BRADI_1g66900 [Brachypodium distachyon]	22.48	6	6	11	258	27.8281	5.92236	1.04706	1.0936	1.12754	1.0894	0.0618401
comp_159_131350_c0_seq3_orf1 gi	669030491 emb|CDM85031.1| unnamed protein product [Triticum aestivum]	46.41	16	16	147	390	41.778	6.56592	1.05854	1.11724	1.09238	1.08939	0.0343563
comp_71_110031_c0_seq1_orf1 gi	930812667 gb|ALG05364.1| water channel protein [Festuca arundinacea]	20.77	1	3	16	183	19.0009	5.41455	1.11266	1.10012	1.05471	1.08916	0.0368401
comp_71_111333_c0_seq1_orf1 gi	1149749886 ref|XP_020197531.1| universal stress protein PHOS34-like [Aegilops tauschii subsp. tauschii]	19.18	2	2	5	146	15.693	6.7124	1.08975	1.07468	1.103	1.08914	0.00831359
comp_71_113759_c0_seq1_orf1 gi	1149753993 ref|XP_020199153.1| D-glycerate 3-kinase, chloroplastic [Aegilops tauschii subsp. tauschii]	21.79	4	6	24	390	43.3779	5.75732	1.05425	1.12786	1.08531	1.08914	0.0527897
comp_71_119887_c0_seq3_orf1 gi	1149710970 ref|XP_020181542.1| malate dehydrogenase [NADP] 1, chloroplastic [Aegilops tauschii subsp. tauschii]	41.06	18	18	79	436	47.2172	6.45557	1.09189	1.08625	1.08814	1.08876	0.0003477
comp_71_118391_c0_seq3_orf1 gi	474091362 gb|EMS54881.1| 50S ribosomal protein L19, chloroplastic [Triticum urartu]	3.23	1	1	1	217	24.3621	10.2427	1.07342	1.09069	1.10211	1.08874	0.00871577
comp_159_122865_c3_seq30_orf1 gi	357123403 ref|XP_003563400.1| PREDICTED: putative 4-hydroxy-4-methyl-2-oxoglutarate aldolase 2 [Brachypodium distachyon] &gt;gi|944081750|gb|KQK17102.1| hypothetical protein BRADI_1g32490 [Brachypodium distachyon]	19.64	3	3	5	168	17.9102	5.5542	1.11265	1.06917	1.08418	1.08867	0.0200566
comp_159_125236_c0_seq31_orf1 gi	1149739367 ref|XP_020193627.1| uncharacterized protein LOC109779419 [Aegilops tauschii subsp. tauschii]	25.66	3	3	4	113	13.1396	4.97021	1.07529	1.08335	1.10736	1.08867	0.0115964
comp_159_127591_c0_seq1_orf1 gi	1149801025 ref|XP_020160893.1| heat shock protein 90-6, mitochondrial [Aegilops tauschii subsp. tauschii]	13.34	5	11	25	772	87.118	5.47803	1.10765	1.09068	1.06735	1.08856	0.0169576
comp_71_106946_c0_seq13_orf1 gi	1149707413 ref|XP_020179812.1| protein argonaute-2-like isoform X2 [Aegilops tauschii subsp. tauschii]	20.63	3	3	4	160	18.3095	6.17627	1.1448	1.03075	1.09006	1.08854	0.114984
comp_71_123251_c1_seq12_orf1 gi	721681733 ref|XP_010238407.1| PREDICTED: rhodanese-like domain-containing protein 14, chloroplastic [Brachypodium distachyon] &gt;gi|944055500|gb|KQJ91138.1| hypothetical protein BRADI_4g35810 [Brachypodium distachyon]	16.59	4	4	9	223	24.9341	9.24658	1.11568	1.07638	1.07309	1.08838	0.0231289
comp_159_128975_c0_seq2_orf1 gi	1149764685 ref|XP_020147508.1| probable aldehyde dehydrogenase [Aegilops tauschii subsp. tauschii]	23.62	11	11	20	525	57.9688	6.1001	1.0776	1.08836	1.09906	1.08834	0.00488273
comp_159_128654_c0_seq1_orf1 gi	1149711036 ref|XP_020181577.1| uncharacterized oxidoreductase At1g06690, chloroplastic-like [Aegilops tauschii subsp. tauschii]	24.71	7	9	16	340	36.6539	6.32861	1.03186	1.13045	1.10257	1.08829	0.0949749
comp_71_124453_c2_seq1_orf1 gi	357139104 ref|XP_003571125.1| PREDICTED: peroxiredoxin-2E-2, chloroplastic-like [Brachypodium distachyon] &gt;gi|944058203|gb|KQJ93793.1| hypothetical protein BRADI_3g06750 [Brachypodium distachyon]	50.49	7	7	37	204	21.1691	7.97217	1.0765	1.10191	1.08636	1.08826	0.00695096
comp_159_126470_c1_seq5_orf2 gi	473789296 gb|EMS46292.1| Cysteine synthase, chloroplastic/chromoplastic [Triticum urartu]	47.06	1	1	1	17	1.90287	4.28467	1.0644	1.09067	1.10961	1.08822	0.0213689
comp_71_119585_c1_seq16_orf1 gi	721692015 ref|XP_010240027.1| PREDICTED: isocitrate dehydrogenase [NAD] regulatory subunit 1, mitochondrial-like isoform X2 [Brachypodium distachyon] &gt;gi|944047526|gb|KQJ83167.1| hypothetical protein BRADI_5g13490 [Brachypodium distachyon]	22.58	2	6	8	341	36.8457	6.23975	1.13367	1.09756	1.03306	1.0881	0.0958127
comp_159_134733_c0_seq3_orf1 gi	474071716 gb|EMS54347.1| DEAD-box ATP-dependent RNA helicase 53 [Triticum urartu]	1.66	1	1	1	422	46.6164	9.11475	1.15383	1.03414	1.07609	1.08802	0.128737
comp_159_125654_c0_seq2_orf1 gi	721665076 ref|XP_003575277.2| PREDICTED: isocitrate dehydrogenase [NAD] regulatory subunit 1, mitochondrial-like [Brachypodium distachyon]	25.73	3	7	12	377	40.489	8.70459	1.01604	1.11919	1.12881	1.08801	0.134947
comp_159_134630_c1_seq1_orf1 gi	357122982 ref|XP_003563192.1| PREDICTED: DEAD-box ATP-dependent RNA helicase 3, chloroplastic [Brachypodium distachyon] &gt;gi|944077004|gb|KQK12356.1| hypothetical protein BRADI_1g03180 [Brachypodium distachyon]	12.23	5	5	9	597	64.8399	6.82959	1.07006	1.10608	1.08752	1.08789	0.0137182
comp_159_129990_c0_seq3_orf1 gi	1149699062 ref|XP_020151202.1| calcium-transporting ATPase 1, plasma membrane-type [Aegilops tauschii subsp. tauschii]	8.73	7	10	15	1020	111.297	6.13818	1.10588	1.08604	1.07153	1.08782	0.01261
comp_159_120947_c0_seq1_orf1 gi	357114032 ref|XP_003558805.1| PREDICTED: uncharacterized protein LOC100825549 [Brachypodium distachyon] &gt;gi|944088285|gb|KQK23637.1| hypothetical protein BRADI_1g75100 [Brachypodium distachyon]	22.7	3	3	4	141	15.4472	8.90967	1.12522	1.08425	1.05398	1.08782	0.0510618
comp_159_119568_c0_seq2_orf1 gi	1002244223 ref|XP_015626329.1| PREDICTED: probable tocopherol cyclase, chloroplastic [Oryza sativa Japonica Group] &gt;gi|75125865|sp|Q6K7V6.1|TOCC_ORYSJ RecName: Full=Probable tocopherol cyclase, chloroplastic; AltName: Full=Vitamin E pathway gene 1 protein; Flags: Precursor &gt;gi|218190483|gb|EEC72910.1| hypothetical protein OsI_06739 [Oryza sativa Indica Group] &gt;gi|222622599|gb|EEE56731.1|…	15.76	5	5	11	425	47.658	5.8208	1.03453	1.10081	1.12805	1.08779	0.0871709
comp_159_126025_c0_seq8_orf1 gi	357148001 ref|XP_003574583.1| PREDICTED: serine/threonine-protein phosphatase PP1-like isoform X2 [Brachypodium distachyon] &gt;gi|944062958|gb|KQJ98548.1| hypothetical protein BRADI_3g37570 [Brachypodium distachyon]	10.56	3	3	3	303	34.2162	5.35107	1.10916	1.06963	1.08454	1.08778	0.0168058
comp_159_134624_c0_seq1_orf1 gi	1149831829 ref|XP_020172832.1| chaperone protein ClpB1-like [Aegilops tauschii subsp. tauschii]	20.79	3	8	22	534	60.0417	5.98584	1.0283	1.12036	1.11458	1.08775	0.0984177
comp_159_123629_c0_seq1_orf1 gi	1149708656 ref|XP_020180422.1| pentatricopeptide repeat-containing protein At3g49240 [Aegilops tauschii subsp. tauschii] &gt;gi|475589765|gb|EMT21262.1| Pentatricopeptide repeat-containing protein [Aegilops tauschii]	2.07	2	2	2	629	69.8386	5.36377	1.08959	1.0759	1.09734	1.08761	0.00508129
comp_159_127289_c0_seq1_orf2 gi	473949686 gb|EMS50663.1| hypothetical protein TRIUR3_03209 [Triticum urartu]	23.53	2	2	2	85	9.68788	5.31299	1.06337	1.0989	1.09991	1.08739	0.0183767
comp_71_115763_c2_seq2_orf1 gi	1149845969 ref|XP_020178346.1| uncharacterized protein LOC109763889 [Aegilops tauschii subsp. tauschii] &gt;gi|475546721|gb|EMT10741.1| 50S ribosomal protein L31, chloroplastic [Aegilops tauschii]	11.7	1	1	8	94	10.9934	8.45557	1.08486	1.08437	1.09278	1.08734	0.000973406
comp_159_113569_c0_seq1_orf1 gi	357112330 ref|XP_003557962.1| PREDICTED: macro domain-containing protein VPA0103 [Brachypodium distachyon] &gt;gi|944086443|gb|KQK21795.1| hypothetical protein BRADI_1g63147 [Brachypodium distachyon]	10.79	3	3	4	241	26.1897	9.27588	1.06247	1.0943	1.10521	1.08733	0.020888
comp_159_131398_c0_seq3_orf1 gi	1149717672 ref|XP_020184838.1| DEAD-box ATP-dependent RNA helicase 37-like [Aegilops tauschii subsp. tauschii] &gt;gi|1149717674|ref|XP_020184839.1| DEAD-box ATP-dependent RNA helicase 37-like [Aegilops tauschii subsp. tauschii]	21.96	8	9	15	510	55.228	6.39209	1.11556	1.07456	1.07172	1.08728	0.0253343
comp_159_117465_c0_seq2_orf1 gi	1149705062 ref|XP_020178659.1| chlorophyll a-b binding protein CP29.2, chloroplastic-like [Aegilops tauschii subsp. tauschii]	24.91	9	9	102	273	29.9895	5.23682	1.06267	1.10853	1.08997	1.08706	0.0226109
comp_71_112749_c0_seq3_orf1 gi	1149787494 ref|XP_020155664.1| uncharacterized protein LOC109741000 [Aegilops tauschii subsp. tauschii]	18.57	4	4	9	237	26.1694	8.73389	1.06026	1.08341	1.11735	1.08701	0.0344458
comp_71_109571_c2_seq11_190-600_(-)	comp_71_109571_c2_seq11_190-600_(-)	5.88	1	1	1	136	15.0916	6.80029	1.11491	0.963859	1.18223	1.087	0.310185
comp_159_870331_c0_seq1_orf2 gi	474089425 gb|EMS54835.1| hypothetical protein TRIUR3_14854 [Triticum urartu]	40.91	1	1	1	22	2.55435	4.32275	1.06248	1.11164	1.08593	1.08668	0.0257894
comp_71_108231_c0_seq1_orf1 gi	1149787033 ref|XP_020155507.1| protein CURVATURE THYLAKOID 1A, chloroplastic-like isoform X2 [Aegilops tauschii subsp. tauschii]	19.11	4	4	28	157	16.9032	9.17334	1.15334	1.076	1.03043	1.08659	0.137175
comp_71_118338_c0_seq1_orf1 gi	1149699228 ref|XP_020151993.1| altered inheritance rate of mitochondria protein 25 [Aegilops tauschii subsp. tauschii]	2.34	1	1	1	342	38.2077	7.56201	1.05935	1.11748	1.08272	1.08651	0.0360635
comp_71_115413_c0_seq1_orf1 gi	1149701782 ref|XP_020164244.1| uncharacterized protein LOC109749704 [Aegilops tauschii subsp. tauschii]	2.12	1	1	1	330	36.292	6.94678	1.24227	0.943344	1.07383	1.08648	0.422844
comp_159_126639_c0_seq8_orf1 gi	1149771465 ref|XP_020149964.1| uncharacterized protein At5g64816 [Aegilops tauschii subsp. tauschii] &gt;gi|475543436|gb|EMT10150.1| hypothetical protein F775_32746 [Aegilops tauschii]	13.6	2	2	3	125	13.8789	8.35303	1.09632	1.06911	1.0934	1.08628	0.00985051
comp_71_117322_c0_seq2_orf1 gi	357114352 ref|XP_003558964.1| PREDICTED: post-GPI attachment to proteins factor 3-like isoform X1 [Brachypodium distachyon] &gt;gi|944088616|gb|KQK23968.1| hypothetical protein BRADI_1g77320 [Brachypodium distachyon]	9.52	3	3	3	315	36.3624	7.66455	1.0944	1.0655	1.09891	1.08627	0.0143995
comp_159_131051_c0_seq3_orf1 gi	1149810684 ref|XP_020164622.1| glutamine synthetase leaf isozyme, chloroplastic [Aegilops tauschii subsp. tauschii] &gt;gi|1149810687|ref|XP_020164623.1| glutamine synthetase leaf isozyme, chloroplastic [Aegilops tauschii subsp. tauschii] &gt;gi|251832984|gb|ACT22495.1| plastid glutamine synthetase 2 [Triticum aestivum] &gt;gi|475549535|gb|EMT11272.1| Glutamine synthetase leaf isozyme, chloroplas…	38.16	9	10	137	414	45.2054	6.0874	1.01611	1.12989	1.11242	1.08614	0.135281
comp_71_106434_c0_seq4_orf1 gi	1169018 sp|P46524.1|CO410_WHEAT RecName: Full=Dehydrin COR410; AltName: Full=Cold-induced COR410 protein	6.74	1	1	1	89	9.11991	9.23193	1.0311	1.10782	1.11853	1.08582	0.089341
comp_71_120918_c0_seq1_orf1 gi	357149925 ref|XP_003575279.1| PREDICTED: elongation factor Tu, chloroplastic [Brachypodium distachyon] &gt;gi|944064572|gb|KQK00163.1| hypothetical protein BRADI_3g47690 [Brachypodium distachyon]	52.98	18	19	165	453	49.0942	6.13818	1.11272	1.06505	1.07954	1.08577	0.0260138
comp_159_132139_c0_seq1_orf1 gi	474409970 gb|EMS66727.1| hypothetical protein TRIUR3_19250 [Triticum urartu]	11.04	1	1	2	163	17.3867	9.34912	1.18716	0.981126	1.08828	1.08552	0.287139
comp_71_114410_c0_seq8_orf1 gi	756179234 gb|AJK93405.1| cinnamyl alcohol dehydrogenase [Lolium perenne]	17.93	4	6	13	357	36.9577	6.3667	1.06994	1.13085	1.05554	1.08544	0.0658442
comp_71_123897_c0_seq10_orf1 gi	1149815998 ref|XP_020166853.1| protein TIC 62, chloroplastic [Aegilops tauschii subsp. tauschii]	24.29	3	3	8	140	15.1081	10.814	1.04512	1.1208	1.09033	1.08541	0.060318
comp_71_125573_c0_seq59_orf1 gi	1149804038 ref|XP_020162050.1| protein WEAK CHLOROPLAST MOVEMENT UNDER BLUE LIGHT 1-like [Aegilops tauschii subsp. tauschii]	4.29	1	1	10	140	15.385	4.89404	1.05692	1.07224	1.12669	1.08528	0.0564574
comp_71_123544_c0_seq10_orf1 gi	1149760822 ref|XP_020201674.1| probable starch synthase 4, chloroplastic/amyloplastic isoform X1 [Aegilops tauschii subsp. tauschii]	1.79	1	1	1	560	63.5206	6.06201	1.06314	1.12609	1.06643	1.08522	0.0530752
comp_71_122081_c1_seq2_orf1 gi	1149812040 ref|XP_020165170.1| DEAD-box ATP-dependent RNA helicase 25-like [Aegilops tauschii subsp. tauschii]	12.02	3	3	3	341	37.0686	9.26123	1.1084	1.06683	1.08043	1.08522	0.0199985
comp_159_134185_c0_seq2_orf1 gi	1002232454 ref|XP_015616825.1| PREDICTED: 2-hydroxyacyl-CoA lyase [Oryza sativa Japonica Group] &gt;gi|122222548|sp|Q0JMH0.3|HACL_ORYSJ RecName: Full=2-hydroxyacyl-CoA lyase; AltName: Full=2-hydroxyphytanoyl-CoA lyase; Short=2-HPCL; AltName: Full=Oxalyl-CoA decarboxylase	10.26	5	5	5	575	60.1793	6.66846	1.06694	1.07624	1.11238	1.08519	0.0254585
comp_159_123185_c0_seq1_orf1 gi	1149701011 ref|XP_020160854.1| phenylalanine--tRNA ligase, chloroplastic/mitochondrial-like [Aegilops tauschii subsp. tauschii]	23.09	9	9	13	446	50.4154	6.80029	1.11289	1.06501	1.07745	1.08512	0.0272483
comp_159_116574_c1_seq2_orf1 gi	1149835361 ref|XP_020174164.1| basic transcription factor 3-like [Aegilops tauschii subsp. tauschii]	21.94	1	4	10	155	16.6969	9.20264	1.08093	1.08402	1.09033	1.08509	0.0010544
comp_71_119605_c0_seq2_orf1 gi	357134167 ref|XP_003568689.1| PREDICTED: quinone oxidoreductase-like protein 2 homolog [Brachypodium distachyon] &gt;gi|944071423|gb|KQK06907.1| hypothetical protein BRADI_2g31190 [Brachypodium distachyon]	2.89	1	1	1	346	36.5407	9.0708	1.00014	1.04996	1.205	1.08504	0.30197
comp_159_119387_c0_seq3_orf1 gi	1149788024 ref|XP_020155879.1| probable 4-hydroxy-tetrahydrodipicolinate reductase 1, chloroplastic [Aegilops tauschii subsp. tauschii]	5.25	2	2	2	324	35.2558	6.53662	1.11168	1.06389	1.0787	1.08475	0.0266669
comp_71_108488_c0_seq6_orf1 gi	1149767705 ref|XP_020148594.1| uncharacterized protein LOC109733794 [Aegilops tauschii subsp. tauschii]	32.37	4	4	13	139	15.5799	8.27979	1.10333	1.06079	1.08984	1.08465	0.0212835
comp_159_116940_c0_seq1_orf1 gi	1149833271 ref|XP_020173381.1| putative quinone-oxidoreductase homolog, chloroplastic [Aegilops tauschii subsp. tauschii]	18.32	6	6	14	322	33.559	8.5874	1.08179	1.09666	1.07363	1.08403	0.00637415
comp_159_118518_c1_seq2_orf1 gi	1149782450 ref|XP_020153944.1| photosystem I reaction center subunit N, chloroplastic [Aegilops tauschii subsp. tauschii]	39.04	6	6	94	146	15.576	9.36377	1.06599	1.07802	1.10796	1.08399	0.0213671
comp_159_120704_c0_seq40_orf1 gi	474448521 gb|EMS68745.1| 1-aminocyclopropane-1-carboxylate oxidase 1 [Triticum urartu]	4.44	1	1	2	293	33.552	6.62451	1.06604	1.09423	1.09138	1.08388	0.011215
comp_159_125670_c0_seq1_orf1 gi	1149781420 ref|XP_020153574.1| cell division protein FtsY homolog, chloroplastic isoform X2 [Aegilops tauschii subsp. tauschii]	8.83	3	3	6	317	34.4213	6.63916	1.11523	1.058	1.07841	1.08388	0.0376165
comp_71_124971_c0_seq4_orf1 gi	357153847 ref|XP_003576586.1| PREDICTED: formate--tetrahydrofolate ligase [Brachypodium distachyon] &gt;gi|944054819|gb|KQJ90457.1| hypothetical protein BRADI_4g31680 [Brachypodium distachyon]	25.52	15	15	35	725	76.9939	8.26514	1.06512	1.0953	1.09093	1.08378	0.0123941
comp_71_113165_c0_seq1_orf1 gi	944086249 gb|KQK21601.1| hypothetical protein BRADI_1g61860 [Brachypodium distachyon]	1.61	1	1	2	558	62.7772	7.1958	1.12078	1.04147	1.08897	1.08374	0.0680779
comp_159_134481_c0_seq3_orf1 gi	357138135 ref|XP_003570653.1| PREDICTED: uncharacterized protein LOC100834009 [Brachypodium distachyon] &gt;gi|944066349|gb|KQK01940.1| hypothetical protein BRADI_3g59360 [Brachypodium distachyon] &gt;gi|944066350|gb|KQK01941.1| hypothetical protein BRADI_3g59360 [Brachypodium distachyon]	1.63	1	1	1	369	43.164	9.5249	0.969231	1.01365	1.26765	1.08351	0.463805
comp_71_124313_c1_seq2_orf1 gi	1149768053 ref|XP_020148725.1| enhancer of mRNA-decapping protein 4-like isoform X1 [Aegilops tauschii subsp. tauschii]	4.96	2	4	6	968	105.117	5.90967	1.06289	1.11661	1.06968	1.08306	0.0389522
comp_159_129641_c0_seq2_orf1 gi	1149735081 ref|XP_020192004.1| hydroquinone glucosyltransferase-like [Aegilops tauschii subsp. tauschii]	3.38	2	2	2	473	50.6974	6.07471	1.071	1.0873	1.09065	1.08298	0.00530656
comp_159_130675_c0_seq4_orf1 gi	1143637388 gb|AQM55943.1| pheophorbide A oxygenase [Lolium perenne]	25.47	11	11	23	479	53.7287	6.53662	1.04354	1.10035	1.10484	1.08291	0.0522276
comp_71_115241_c0_seq3_orf1 gi	1149703809 ref|XP_020174011.1| serine/threonine-protein kinase SAPK7 [Aegilops tauschii subsp. tauschii]	12.04	1	4	4	357	40.9355	5.98584	1.08392	1.14958	1.01517	1.08289	0.166189
comp_159_130722_c0_seq2_orf1 gi	357148034 ref|XP_003574598.1| PREDICTED: activator of 90 kDa heat shock protein ATPase homolog [Brachypodium distachyon] &gt;gi|944062990|gb|KQJ98580.1| hypothetical protein BRADI_3g37790 [Brachypodium distachyon]	29.61	9	9	15	358	39.1191	5.90967	1.062	1.10038	1.08627	1.08288	0.0177963
comp_159_130251_c0_seq9_orf1 gi	944045974 gb|KQJ81615.1| hypothetical protein BRADI_5g01797 [Brachypodium distachyon]	8.04	1	1	1	224	25.3457	5.31299	1.08108	1.10774	1.05977	1.08286	0.0269199
comp_159_130076_c2_seq23_orf1 gi	474216345 gb|EMS59082.1| Uncharacterized RNA-binding protein C25G10.01 [Triticum urartu]	8.2	1	1	1	122	13.6268	4.88135	1.06226	1.11422	1.0717	1.08273	0.0353428
comp_71_113344_c0_seq1_orf1 gi	357166210 ref|XP_003580636.1| PREDICTED: uncharacterized protein LOC100842097 [Brachypodium distachyon] &gt;gi|944049194|gb|KQJ84835.1| hypothetical protein BRADI_5g23190 [Brachypodium distachyon]	23.39	2	2	5	124	13.7401	6.53662	1.05847	1.11346	1.07612	1.08268	0.0363533
comp_159_117986_c0_seq1_orf1 gi	1149724466 ref|XP_020188123.1| uncharacterized protein At4g14100-like [Aegilops tauschii subsp. tauschii] &gt;gi|475626724|gb|EMT33452.1| hypothetical protein F775_30441 [Aegilops tauschii]	17.42	2	3	6	155	18.0216	5.23682	1.0788	1.10624	1.06178	1.08227	0.0238929
comp_159_126547_c0_seq2_orf1 gi	1149731623 ref|XP_020191000.1| ran-binding protein 1 homolog c-like [Aegilops tauschii subsp. tauschii] &gt;gi|475599427|gb|EMT24234.1| Ran-binding 1-c-like protein [Aegilops tauschii]	11.76	2	2	8	170	18.8404	5.08447	1.09212	1.04308	1.11161	1.08227	0.0562866
comp_159_118205_c1_seq2_orf1 gi	357120456 ref|XP_003561943.1| PREDICTED: protein CLT2, chloroplastic-like [Brachypodium distachyon] &gt;gi|944087741|gb|KQK23093.1| hypothetical protein BRADI_1g71250 [Brachypodium distachyon]	5.73	1	1	1	157	16.3897	8.32373	1.0843	1.07314	1.08932	1.08225	0.00336208
comp_71_124508_c1_seq7_orf2 gi	1149753448 ref|XP_020198919.1| mitochondrial Rho GTPase 1 [Aegilops tauschii subsp. tauschii]	18.97	1	1	3	58	6.22135	7.25439	1.07269	1.12271	1.05119	1.0822	0.0604648
comp_71_123670_c0_seq2_orf1 gi	357148345 ref|XP_003574727.1| PREDICTED: heat shock protein 81-1 [Brachypodium distachyon] &gt;gi|944063281|gb|KQJ98871.1| hypothetical protein BRADI_3g39630 [Brachypodium distachyon]	52.44	19	42	169	696	79.7887	5.03369	1.0576	1.10894	1.07998	1.08217	0.0311842
comp_71_114756_c2_seq3_orf1 gi	215882334 gb|ACJ70764.1| ATP synthase CF1 epsilon subunit (chloroplast) [Festuca arundinacea] &gt;gi|410177946|gb|AFV62825.1| ATP synthase CF1 epsilon subunit (plastid) [Festuca pratensis] &gt;gi|410178033|gb|AFV62911.1| ATP synthase CF1 epsilon subunit (plastid) [Lolium multiflorum] &gt;gi|768805854|gb|AJV90623.1| ATP synthase CF1 epsilon subunit (plastid) [Festuca arundinacea]	52.55	6	6	28	137	15.2072	5.56689	1.06703	1.1126	1.06675	1.08212	0.0327383
comp_71_117663_c0_seq2_orf1 gi	357145299 ref|XP_003573594.1| PREDICTED: ACT domain-containing protein DS12, chloroplastic isoform X3 [Brachypodium distachyon] &gt;gi|944060159|gb|KQJ95749.1| hypothetical protein BRADI_3g18820 [Brachypodium distachyon]	57.43	7	7	23	148	15.8334	6.78564	1.05637	1.10676	1.08306	1.08206	0.0300413
comp_159_123675_c0_seq2_orf1 gi	83367085 gb|ABC17624.1| glutathione synthetase, partial [Hordeum vulgare]	13.11	3	3	5	244	27.031	5.74463	1.05811	1.11668	1.07137	1.08205	0.0436648
comp_159_134059_c0_seq4_orf1 gi	944049073 gb|KQJ84714.1| hypothetical protein BRADI_5g22410 [Brachypodium distachyon]	7.35	1	2	4	204	22.78	5.68115	1.05845	1.10262	1.08483	1.08197	0.0236406
comp_159_128709_c1_seq3_orf1 gi	357148038 ref|XP_003574600.1| PREDICTED: glutamate decarboxylase-like [Brachypodium distachyon] &gt;gi|944062995|gb|KQJ98585.1| hypothetical protein BRADI_3g37830 [Brachypodium distachyon]	19.23	8	9	18	416	46.4549	5.75732	1.08395	1.06348	1.09815	1.08186	0.0147797
comp_71_119290_c0_seq1_orf1 gi	944063297 gb|KQJ98887.1| hypothetical protein BRADI_3g39750 [Brachypodium distachyon]	32.76	11	11	71	409	44.6633	7.79639	1.05366	1.10089	1.09096	1.08184	0.029505
comp_159_123302_c0_seq1_orf1 gi	357139382 ref|XP_003571261.1| PREDICTED: fumarylacetoacetase [Brachypodium distachyon] &gt;gi|944058274|gb|KQJ93864.1| hypothetical protein BRADI_3g07130 [Brachypodium distachyon]	19.95	7	7	9	426	46.5874	5.5542	1.16549	1.00989	1.0698	1.08173	0.213067
comp_159_126996_c0_seq2_orf1 gi	746873478 gb|AJD81430.1| hypothetical protein [Hordeum vulgare]	2.28	1	1	2	307	33.575	8.49951	1.09275	1.10237	1.05001	1.08171	0.0366644
comp_71_122265_c0_seq1_orf1 gi	475492684 gb|EMT03655.1| DEAD-box ATP-dependent RNA helicase 7 [Aegilops tauschii]	1.08	1	1	2	553	59.9422	6.75635	1.05626	1.09345	1.09501	1.08157	0.0232601
comp_159_131564_c0_seq1_orf1 gi	1149722486 ref|XP_020187153.1| low affinity sulfate transporter 3-like [Aegilops tauschii subsp. tauschii]	1.83	1	1	1	655	70.4345	8.86572	1.03022	1.15851	1.05553	1.08142	0.173636
comp_71_124103_c0_seq3_orf1 gi	1149799556 ref|XP_020160297.1| putative respiratory burst oxidase homolog protein H [Aegilops tauschii subsp. tauschii]	1.29	1	1	1	855	96.0855	9.30518	1.06184	1.11789	1.06403	1.08125	0.0473011
comp_159_123041_c2_seq2_orf1 gi	473803640 gb|EMS46634.1| hypothetical protein TRIUR3_11749 [Triticum urartu]	24.02	4	4	6	204	22.7993	7.54736	1.03173	1.08976	1.12179	1.08109	0.0913954
comp_71_119483_c1_seq4_orf1 gi	1149762083 ref|XP_020146529.1| UDP-glycosyltransferase 91C1-like [Aegilops tauschii subsp. tauschii]	2.04	1	1	1	441	47.7575	6.30322	1.19147	1.0301	1.02145	1.081	0.280499
comp_159_129642_c0_seq1_orf1 gi	357121590 ref|XP_003562501.1| PREDICTED: 4-alpha-glucanotransferase DPE2 [Brachypodium distachyon] &gt;gi|944079443|gb|KQK14795.1| hypothetical protein BRADI_1g18650 [Brachypodium distachyon]	5.6	6	6	10	928	106.216	6.22705	1.08827	1.04524	1.10948	1.081	0.0503493
comp_159_122444_c0_seq4_orf1 gi	149390837 gb|ABR25436.1| 50S ribosomal protein l19, partial [Oryza sativa Indica Group]	24.56	3	3	13	114	13.4209	11.2241	1.07962	1.078	1.0853	1.08097	0.000746561
comp_71_110256_c0_seq1_orf1 gi	1149799150 ref|XP_020160145.1| protein CHLORORESPIRATORY REDUCTION 6, chloroplastic-like [Aegilops tauschii subsp. tauschii] &gt;gi|1149837123|ref|XP_020174872.1| protein CHLORORESPIRATORY REDUCTION 6, chloroplastic-like [Aegilops tauschii subsp. tauschii]	7.65	2	2	4	183	20.9409	5.14795	1.16024	0.987064	1.09509	1.0808	0.250733
comp_159_124410_c0_seq3_orf1 gi	1149706642 ref|XP_020179434.1| probable NAD(P)H-dependent oxidoreductase 1 [Aegilops tauschii subsp. tauschii]	28.66	8	8	15	307	33.4341	6.44287	1.04764	1.09244	1.10196	1.08068	0.0404941
comp_159_830568_c0_seq1_orf1 gi	167375203 gb|ABZ79355.1| NADH dehydrogenase subunit 4 (mitochondrion) [Bambusa oldhamii] &gt;gi|196052308|gb|ABZ79357.2| NADH dehydrogenase subunit 4 (mitochondrion) [Phyllostachys edulis]	8.42	1	1	1	95	10.8709	5.8208	1.09961	1.08429	1.05799	1.08063	0.0219681
comp_159_131511_c0_seq6_orf1 gi	1149814012 ref|XP_020166009.1| nucleolin-like [Aegilops tauschii subsp. tauschii]	1.41	1	1	1	640	69.6722	6.84424	1.08552	1.05959	1.09669	1.0806	0.0180854
comp_159_130737_c0_seq9_orf1 gi	474072205 gb|EMS54389.1| 6-phosphofructo-2-kinase/fructose-2,6-biphosphatase 1 [Triticum urartu]	19.5	7	7	15	359	41.2671	5.80811	1.05775	1.07059	1.11303	1.08046	0.0404997
comp_71_110178_c0_seq2_orf1 gi	1070957846 gb|OEL27728.1| hypothetical protein BAE44_0011253 [Dichanthelium oligosanthes]	25.2	4	4	10	123	13.9353	8.90967	1.12206	1.06553	1.05378	1.08046	0.0622864
comp_71_122450_c1_seq1_orf1 gi	1149811371 ref|XP_020164896.1| catalase-1 [Aegilops tauschii subsp. tauschii]	36.99	17	17	84	492	56.6672	7.03467	1.04053	1.09273	1.10796	1.08041	0.0588343
comp_159_130936_c0_seq2_orf1 gi	357150353 ref|XP_003575430.1| PREDICTED: CTP synthase [Brachypodium distachyon] &gt;gi|944050713|gb|KQJ86351.1| hypothetical protein BRADI_4g04870 [Brachypodium distachyon]	5.04	2	3	3	456	49.5074	5.51611	1.07462	1.10782	1.05854	1.08033	0.0311067
comp_159_134094_c2_seq2_orf1 gi	1149835570 ref|XP_020174243.1| pentatricopeptide repeat-containing protein At4g16390, chloroplastic [Aegilops tauschii subsp. tauschii]	1.41	1	1	1	708	77.0027	7.07861	1.11848	1.09867	1.02365	1.08027	0.108733
comp_159_131182_c0_seq4_orf1 gi	357142268 ref|XP_003572514.1| PREDICTED: probable lactoylglutathione lyase, chloroplastic [Brachypodium distachyon] &gt;gi|944058813|gb|KQJ94403.1| hypothetical protein BRADI_3g10330 [Brachypodium distachyon]	38.51	10	13	53	348	37.9615	6.63916	1.06607	1.08499	1.08966	1.08024	0.00798447
comp_159_128778_c1_seq1_orf1 gi	1149745339 ref|XP_020195792.1| uncharacterized protein LOC109781615 [Aegilops tauschii subsp. tauschii] &gt;gi|1149745341|ref|XP_020195793.1| uncharacterized protein LOC109781615 [Aegilops tauschii subsp. tauschii]	10.7	3	3	3	374	41.0104	6.27783	1.03226	1.08152	1.12669	1.08016	0.0988635
comp_159_127762_c2_seq2_orf1 gi	1149795026 ref|XP_020158570.1| protein ABHD11 [Aegilops tauschii subsp. tauschii]	4.84	2	2	2	310	34.2513	6.66846	0.994016	1.12926	1.11687	1.08005	0.204832
comp_71_116771_c0_seq2_orf1 gi	1149782860 ref|XP_020154109.1| probable glutamyl endopeptidase, chloroplastic [Aegilops tauschii subsp. tauschii]	23.54	20	20	35	871	96.5377	5.61768	1.07058	1.09308	1.07613	1.07993	0.00709271
comp_159_116782_c1_seq2_orf1 gi	308024924 gb|ADN97223.1| NADH dehydrogenase subunit 2, partial (chloroplast) [Citrus limon]	4.44	1	1	2	180	19.7352	5.05908	1.06732	1.09224	1.07983	1.07979	0.00802951
comp_159_132030_c0_seq1_orf1 gi	944085064 gb|KQK20416.1| hypothetical protein BRADI_1g54390 [Brachypodium distachyon]	11.74	7	7	7	656	71.5995	7.40088	1.10647	1.07678	1.05598	1.07974	0.032134
comp_71_116330_c1_seq1_orf1 gi	1149775276 ref|XP_020151384.1| 50S ribosomal protein L11, chloroplastic [Aegilops tauschii subsp. tauschii]	27.27	5	5	21	209	21.9382	9.99365	1.10626	1.07589	1.05677	1.07964	0.0312076
comp_71_117834_c0_seq1_orf1 gi	721692524 ref|XP_010240110.1| PREDICTED: protein LOW PSII ACCUMULATION 1, chloroplastic isoform X2 [Brachypodium distachyon]	4.86	2	2	2	329	35.2435	9.62744	1.0644	1.07494	1.09957	1.07964	0.0166993
comp_159_132772_c0_seq15_orf1 gi	357144391 ref|XP_003573276.1| PREDICTED: alcohol dehydrogenase [Brachypodium distachyon] &gt;gi|944059217|gb|KQJ94807.1| hypothetical protein BRADI_3g13345 [Brachypodium distachyon]	15.05	6	6	8	412	43.7023	8.32373	1.10017	1.07086	1.0675	1.07951	0.0166067
comp_71_122673_c0_seq2_orf1 gi	1149784790 ref|XP_020154685.1| NAD-dependent malic enzyme 59 kDa isoform, mitochondrial [Aegilops tauschii subsp. tauschii]	16.26	4	4	5	289	31.3029	6.80029	1.16458	0.986905	1.08701	1.0795	0.262187
comp_159_135616_c1_seq3_orf1 gi	1149755229 ref|XP_020199577.1| cytochrome P450 714C2-like isoform X1 [Aegilops tauschii subsp. tauschii]	2.2	1	1	1	499	56.207	9.05615	1.12263	1.07771	1.03751	1.07928	0.0841959
comp_159_1634619_c0_seq1_orf1 gi	1149817514 ref|XP_020167477.1| germin-like protein 4-1 [Aegilops tauschii subsp. tauschii] &gt;gi|475627768|gb|EMT33772.1| Germin-like protein 4-1 [Aegilops tauschii]	33.7	3	3	3	92	9.70715	7.53271	1.07879	1.17725	0.98168	1.07924	0.295582
comp_71_119459_c0_seq13_orf1 gi	1149815083 ref|XP_020166456.1| CBS domain-containing protein CBSCBSPB3-like [Aegilops tauschii subsp. tauschii]	7.94	2	2	3	403	43.8908	6.1001	1.06626	1.07953	1.0919	1.07923	0.00861364
comp_159_122405_c0_seq2_orf1 gi	357132163 ref|XP_003567701.1| PREDICTED: probable glutathione S-transferase GSTF1 [Brachypodium distachyon] &gt;gi|944068870|gb|KQK04354.1| hypothetical protein BRADI_2g13110 [Brachypodium distachyon]	24.66	6	7	45	219	25.0308	6.01123	0.999425	1.15878	1.07936	1.07919	0.227319
comp_159_115765_c0_seq1_orf1 gi	1149706623 ref|XP_020179423.1| protein CURVATURE THYLAKOID 1B, chloroplastic-like [Aegilops tauschii subsp. tauschii]	11.18	2	2	6	152	16.1205	8.68994	1.15994	1.03987	1.03715	1.07899	0.190321
comp_159_134581_c1_seq1_orf1 gi	1149815474 ref|XP_020166635.1| uncharacterized protein LOC109752162 [Aegilops tauschii subsp. tauschii]	1.63	1	1	1	491	53.034	4.95752	1.05223	1.07879	1.10544	1.07882	0.0359511
comp_71_124751_c1_seq16_orf1 gi	1149802487 ref|XP_020161478.1| 4-hydroxy-3-methylbut-2-en-1-yl diphosphate synthase (ferredoxin), chloroplastic isoform X2 [Aegilops tauschii subsp. tauschii]	17.41	4	4	9	201	22.0825	9.99365	1.03893	1.09027	1.10715	1.07879	0.0615944
comp_159_118813_c0_seq1_orf1 gi	1149781712 ref|XP_020153691.1| importin subunit alpha-1a [Aegilops tauschii subsp. tauschii] &gt;gi|473878284|gb|EMS47918.1| Importin subunit alpha-1a [Triticum urartu] &gt;gi|475573904|gb|EMT16831.1| Importin subunit alpha-1a [Aegilops tauschii] &gt;gi|669028613|emb|CDM82485.1| unnamed protein product [Triticum aestivum]	18.7	6	7	8	524	57.1972	5.21143	1.10493	1.06337	1.0679	1.07873	0.0268362
comp_71_118328_c0_seq1_orf1 gi	357125695 ref|XP_003564526.1| PREDICTED: internal alternative NAD(P)H-ubiquinone oxidoreductase A1, mitochondrial-like [Brachypodium distachyon] &gt;gi|944074925|gb|KQK10409.1| hypothetical protein BRADI_2g53970 [Brachypodium distachyon]	6.44	3	3	5	466	50.6314	8.646	1.07251	1.07505	1.08836	1.07864	0.00388171
comp_159_129328_c0_seq1_orf1 gi	1149796430 ref|XP_020159125.1| probable acyl-activating enzyme 17, peroxisomal [Aegilops tauschii subsp. tauschii] &gt;gi|1149823509|ref|XP_020169872.1| probable acyl-activating enzyme 17, peroxisomal isoform X1 [Aegilops tauschii subsp. tauschii]	3.46	1	2	5	665	72.4388	5.85889	1.09401	1.06071	1.08114	1.07862	0.0148668
comp_71_114193_c0_seq1_orf1 gi	1149724239 ref|XP_020188015.1| splicing factor U2af small subunit A-like isoform X1 [Aegilops tauschii subsp. tauschii]	5.67	2	2	2	300	34.9117	8.45557	1.06398	1.04931	1.12237	1.07855	0.0720745
comp_71_110925_c0_seq1_orf1 gi	1149776871 ref|XP_020178822.1| 50S ribosomal protein L15, chloroplastic [Aegilops tauschii subsp. tauschii]	46.69	13	13	65	257	27.2718	10.8433	1.08609	1.07639	1.07286	1.07845	0.00253108
comp_159_133442_c0_seq3_orf1 gi	1149835270 ref|XP_020174127.1| trigger factor-like protein TIG, Chloroplastic [Aegilops tauschii subsp. tauschii]	35.94	14	14	32	473	53.2845	4.83057	1.12291	1.04977	1.06234	1.07834	0.0739563
comp_159_121389_c0_seq1_orf1 gi	944069974 gb|KQK05458.1| hypothetical protein BRADI_2g20150 [Brachypodium distachyon]	2.56	1	1	1	273	31.147	9.0415	1.06339	1.15594	1.01556	1.0783	0.197793
comp_71_120296_c1_seq1_orf1 gi	1149830871 ref|XP_020172444.1| alpha-dioxygenase 1 [Aegilops tauschii subsp. tauschii]	38.9	20	20	38	617	70.3028	6.93213	1.05345	1.09834	1.08258	1.07812	0.0271828
comp_71_107267_c0_seq6_orf1 gi	1149758543 ref|XP_020200818.1| 14 kDa zinc-binding protein-like [Aegilops tauschii subsp. tauschii] &gt;gi|475550036|gb|EMT11377.1| 14 kDa zinc-binding protein [Aegilops tauschii]	15.69	2	2	2	153	16.5576	6.94678	0.997259	1.10679	1.13	1.07802	0.196911
comp_159_111751_c0_seq2_orf2 gi	1002314504 ref|XP_015620624.1| PREDICTED: argininosuccinate synthase, chloroplastic [Oryza sativa Japonica Group] &gt;gi|125578921|gb|EAZ20067.1| hypothetical protein OsJ_35666 [Oryza sativa Japonica Group] &gt;gi|937941553|dbj|BAT16465.1| Os12g0235800 [Oryza sativa Japonica Group]	17.37	4	4	7	213	23.2427	4.66553	1.07921	1.06263	1.09171	1.07785	0.0114984
comp_71_111887_c0_seq1_orf2 gi	357114344 ref|XP_003558960.1| PREDICTED: protein-ribulosamine 3-kinase, chloroplastic isoform X2 [Brachypodium distachyon] &gt;gi|944088625|gb|KQK23977.1| hypothetical protein BRADI_1g77350 [Brachypodium distachyon]	12.5	1	1	1	64	6.76042	8.52881	1.04769	1.10364	1.0818	1.07771	0.0411954
comp_71_118865_c1_seq1_orf1 gi	1023302200 gb|ANB32585.1| asparaginase-1 [Secale cereale]	3.63	1	1	1	331	34.665	4.80518	1.05822	1.06631	1.1082	1.07758	0.0376145
comp_159_120374_c0_seq1_orf1 gi	357141447 ref|XP_003572228.1| PREDICTED: vacuolar protein sorting-associated protein 29 [Brachypodium distachyon] &gt;gi|944058724|gb|KQJ94314.1| hypothetical protein BRADI_3g09820 [Brachypodium distachyon]	10.64	2	2	2	188	20.9228	6.59521	1.10215	1.06131	1.0689	1.07745	0.0252221
comp_159_105638_c0_seq1_orf1 gi	1137227069 gb|OMO91273.1| Heat shock protein 70 family [Corchorus olitorius]	14.92	3	9	78	610	67.5678	5.75732	1.05144	1.11271	1.06735	1.07717	0.0521975
comp_71_115294_c0_seq12_orf1 gi	357137742 ref|XP_003570458.1| PREDICTED: serine protease SPPA, chloroplastic [Brachypodium distachyon] &gt;gi|944065915|gb|KQK01506.1| hypothetical protein BRADI_3g56280 [Brachypodium distachyon]	8.77	4	4	6	513	56.6519	9.51025	1.0436	1.06835	1.11929	1.07708	0.0743766
comp_159_127713_c0_seq3_orf1 gi	1002848893 ref|XP_015690783.1| PREDICTED: ATP synthase subunit b&apos;, chloroplastic [Oryza brachyantha]	48.28	6	6	62	145	16.0456	4.81787	1.07425	1.06053	1.09642	1.07707	0.0179198
comp_159_128552_c0_seq3_orf1 gi	1002836000 ref|XP_015690857.1| PREDICTED: protein SRC2-like, partial [Oryza brachyantha]	16.18	2	2	3	136	14.5428	9.81787	1.08163	1.08974	1.05919	1.07685	0.013844
comp_159_121583_c0_seq3_orf1 gi	242076338 ref|XP_002448105.1| endochitinase A [Sorghum bicolor] &gt;gi|241939288|gb|EES12433.1| hypothetical protein SORBI_3006G132200 [Sorghum bicolor]	3.27	1	1	1	245	25.6797	7.43018	1.08581	1.21258	0.931805	1.07673	0.444329
comp_159_126144_c0_seq3_orf1 gi	357126532 ref|XP_003564941.1| PREDICTED: stearoyl-[acyl-carrier-protein] 9-desaturase 2, chloroplastic [Brachypodium distachyon] &gt;gi|944075752|gb|KQK11236.1| hypothetical protein BRADI_2g58930 [Brachypodium distachyon]	10.3	4	4	5	398	45.0007	7.12256	1.07409	1.07558	1.08024	1.07664	0.000582766
comp_159_130017_c0_seq1_orf1 gi	1149801517 ref|XP_020161085.1| fruit protein pKIWI502-like [Aegilops tauschii subsp. tauschii]	34.66	8	8	28	277	29.3782	6.3667	1.063	1.0892	1.07742	1.07654	0.00965541
comp_71_122039_c0_seq16_orf1 gi	357127837 ref|XP_003565584.1| PREDICTED: protein transport protein SEC13 homolog B-like [Brachypodium distachyon] &gt;gi|944067826|gb|KQK03310.1| hypothetical protein BRADI_2g07030 [Brachypodium distachyon] &gt;gi|944067827|gb|KQK03311.1| hypothetical protein BRADI_2g07030 [Brachypodium distachyon]	9.84	3	3	6	305	33.2503	6.30322	1.05732	1.08547	1.0868	1.07653	0.0154049
comp_159_112077_c1_seq1_orf1 gi	1149764426 ref|XP_020147400.1| uncharacterized protein LOC109732633 [Aegilops tauschii subsp. tauschii] &gt;gi|473756991|gb|EMS45733.1| hypothetical protein TRIUR3_13652 [Triticum urartu]	11.89	1	1	1	143	16.3832	5.46533	1.07985	1.17938	0.970242	1.07649	0.33287
comp_159_131977_c0_seq1_orf1 gi	473951568 gb|EMS50756.1| Tuftelin-interacting protein 11 [Triticum urartu]	0.98	1	1	1	818	93.3774	6.40479	0.972038	1.14113	1.11624	1.07647	0.283917
comp_159_126949_c0_seq4_orf1 gi	944062718 gb|KQJ98308.1| hypothetical protein BRADI_3g36120 [Brachypodium distachyon]	4.36	1	1	1	321	36.2336	8.74854	1.0236	1.09495	1.11053	1.07636	0.104019
comp_71_880655_c0_seq1_orf1 gi	1175829155 ref|XP_020581837.1| 60S ribosomal protein L3 [Phalaenopsis equestris] &gt;gi|1175829157|ref|XP_020581844.1| 60S ribosomal protein L3 [Phalaenopsis equestris]	14.41	1	3	6	229	26.356	10.0815	1.00718	1.09516	1.12649	1.07628	0.166193
comp_71_121021_c0_seq6_orf1 gi	1149708734 ref|XP_020180462.1| separase isoform X2 [Aegilops tauschii subsp. tauschii]	1.58	1	1	1	825	91.3063	7.56201	1.08568	1.0423	1.10067	1.07621	0.0488958
comp_71_124078_c1_seq10_orf1 gi	1205941763 ref|XP_021311486.1| clp protease adapter protein ClpF, chloroplastic isoform X1 [Sorghum bicolor] &gt;gi|1205941765|ref|XP_021311487.1| clp protease adapter protein ClpF, chloroplastic isoform X1 [Sorghum bicolor] &gt;gi|1205941767|ref|XP_021311488.1| clp protease adapter protein ClpF, chloroplastic isoform X1 [Sorghum bicolor] &gt;gi|1174561204|gb|OQU87602.1| hypothetical protein SORB…	9.42	2	2	3	223	25.237	9.40771	1.07174	1.06264	1.09407	1.07615	0.014703
comp_159_133302_c0_seq7_orf1 gi	1149799993 ref|XP_020160472.1| phospholipid:diacylglycerol acyltransferase 1 [Aegilops tauschii subsp. tauschii]	2.87	1	1	1	627	69.3614	6.15088	1.24479	0.976326	1.00713	1.07608	0.464389
comp_159_119362_c0_seq1_orf1 gi	1149728827 ref|XP_020190004.1| ricin B-like lectin R40G3 [Aegilops tauschii subsp. tauschii]	26.47	1	6	12	204	23.1212	7.89893	1.03994	1.14643	1.04177	1.07605	0.163306
comp_159_130532_c0_seq11_orf1 gi	1149711807 ref|XP_020181968.1| uncharacterized protein LOC109767646 [Aegilops tauschii subsp. tauschii]	14.83	5	5	9	445	48.3698	7.15186	1.10093	1.05318	1.07378	1.07596	0.031575
comp_159_135994_c1_seq5_orf1 gi	960488614 ref|XP_014758590.1| PREDICTED: alcohol dehydrogenase 1 isoform X2 [Brachypodium distachyon]	28.05	4	5	14	246	25.9782	6.52197	1.07632	1.0663	1.08499	1.07587	0.0050261
comp_159_131428_c1_seq2_orf1 gi	1149724979 ref|XP_020188382.1| mannosylglycoprotein endo-beta-mannosidase [Aegilops tauschii subsp. tauschii]	2.47	1	1	1	730	82.1027	5.99854	1.06925	1.08181	1.07613	1.07573	0.00228965
comp_159_125446_c0_seq11_orf1 gi	1149787668 ref|XP_020155732.1| probable peptidyl-tRNA hydrolase 2 isoform X2 [Aegilops tauschii subsp. tauschii]	10.83	1	1	1	120	12.5746	10.5356	1.04295	1.07547	1.10852	1.07565	0.0572723
comp_71_103842_c0_seq2_orf1 gi	1149773174 ref|XP_020150589.1| uncharacterized protein LOC109735798 [Aegilops tauschii subsp. tauschii]	11.9	1	1	1	84	9.0966	8.60205	0.986644	1.04409	1.19615	1.07563	0.349876
comp_159_118898_c0_seq5_orf1 gi	1149712561 ref|XP_020182345.1| probable NADPH:quinone oxidoreductase 2 [Aegilops tauschii subsp. tauschii] &gt;gi|475576808|gb|EMT17649.1| hypothetical protein F775_08793 [Aegilops tauschii]	12.56	2	2	4	215	23.2489	7.45947	1.02482	1.10799	1.09286	1.07522	0.0987695
comp_159_132830_c0_seq1_orf1 gi	1149843634 ref|XP_020177467.1| protein RBL [Aegilops tauschii subsp. tauschii]	1.08	1	1	1	555	60.4133	5.08447	1.07549	1.03524	1.11458	1.0751	0.0817459
comp_71_124967_c0_seq11_orf1 gi	721604571 ref|XP_010238886.1| PREDICTED: translocase of chloroplast 159, chloroplastic-like [Brachypodium distachyon] &gt;gi|944076932|gb|KQK12284.1| hypothetical protein BRADI_1g02680 [Brachypodium distachyon]	0.9	1	1	1	1116	121.618	4.7417	1.0362	1.1588	1.03023	1.07507	0.215022
comp_159_125658_c0_seq1_orf1 gi	1149803333 ref|XP_020161779.1| uncharacterized protein LOC109747103 [Aegilops tauschii subsp. tauschii]	25.38	5	5	9	260	28.1756	6.03662	1.09831	1.05183	1.07493	1.07502	0.0305235
comp_159_135602_c0_seq4_orf1 gi	1149719012 ref|XP_020185502.1| uncharacterized protein LOC109771221 [Aegilops tauschii subsp. tauschii]	1.56	1	1	1	767	85.3481	7.04932	1.07131	1.06619	1.08757	1.07502	0.00729961
comp_71_122521_c0_seq2_orf1 gi	1149817642 ref|XP_020167531.1| succinate dehydrogenase [ubiquinone] flavoprotein subunit, mitochondrial-like [Aegilops tauschii subsp. tauschii]	24.6	13	13	20	626	68.4959	6.37939	1.08196	1.07723	1.06561	1.07493	0.0041745
comp_71_122219_c0_seq14_orf1 gi	1149769115 ref|XP_020149082.1| phosphoglycolate phosphatase 1B, chloroplastic-like [Aegilops tauschii subsp. tauschii]	38.92	11	12	36	334	36.0583	5.45264	1.04101	1.09872	1.08435	1.0747	0.0499165
comp_71_119053_c0_seq3_orf1 gi	1149735474 ref|XP_020192143.1| farnesyl pyrophosphate synthase-like [Aegilops tauschii subsp. tauschii]	18.72	7	7	16	390	44.6115	5.08447	0.994655	1.13377	1.09545	1.07463	0.213876
comp_159_133814_c0_seq12_orf1 gi	1149846390 ref|XP_020185867.1| uncharacterized protein LOC109771575 [Aegilops tauschii subsp. tauschii]	26.73	17	17	43	692	73.3895	8.82178	1.07159	1.08551	1.06636	1.07448	0.00583672
comp_71_117852_c0_seq6_orf1 gi	1149809858 ref|XP_020164287.1| pyruvate kinase 1, cytosolic-like [Aegilops tauschii subsp. tauschii] &gt;gi|475514453|gb|EMT05724.1| Pyruvate kinase, cytosolic isozyme [Aegilops tauschii]	1.52	1	1	1	528	57.3926	5.87158	1.0771	1.0391	1.10711	1.07443	0.0633169
comp_71_114418_c1_seq2_orf1 gi	1149805955 ref|XP_020162792.1| protein transport protein Sec61 subunit beta-like [Aegilops tauschii subsp. tauschii]	23.81	1	1	2	42	4.79149	9.0415	1.06806	1.08041	1.07475	1.07441	0.00229366
comp_159_132677_c1_seq6_orf1 gi	1149780755 ref|XP_020153347.1| cytochrome P450 97B2, chloroplastic [Aegilops tauschii subsp. tauschii]	8.41	4	4	8	559	63.2649	7.50342	1.04413	1.06982	1.10892	1.07429	0.0586899
comp_159_118111_c0_seq6_orf1 gi	475603610 gb|EMT25476.1| hypothetical protein F775_29436 [Aegilops tauschii]	25.25	2	2	3	99	11.1648	9.29053	1.07626	1.08063	1.06573	1.07421	0.00353187
comp_159_133960_c0_seq1_orf1 gi	1149767001 ref|XP_020148355.1| CDK5RAP3-like protein [Aegilops tauschii subsp. tauschii]	4.03	2	2	3	472	53.0607	4.7417	1.11486	1.03641	1.07114	1.07413	0.0823187
comp_159_133833_c0_seq44_orf1 gi	475323563 gb|EMT00256.1| Putative oxidoreductase [Aegilops tauschii]	3.54	1	1	1	254	27.3646	9.37842	1.02427	1.11075	1.08701	1.07401	0.103049
comp_71_105476_c0_seq1_orf1 gi	1149787941 ref|XP_020155844.1| vesicle-associated protein 4-2-like [Aegilops tauschii subsp. tauschii] &gt;gi|1149805451|ref|XP_020162568.1| vesicle-associated protein 4-2-like [Aegilops tauschii subsp. tauschii]	2.56	1	1	1	273	29.6715	9.0415	1.09807	1.06718	1.05597	1.07374	0.0279206
comp_71_122414_c0_seq2_orf1 gi	669029774 emb|CDM84092.1| unnamed protein product [Triticum aestivum] &gt;gi|669030692|emb|CDM85312.1| unnamed protein product [Triticum aestivum]	10.77	6	6	6	622	65.0166	6.53662	1.04951	1.06698	1.10452	1.07367	0.0452503
comp_159_123054_c3_seq4_orf1 gi	1149801371 ref|XP_020161023.1| serine carboxypeptidase-like 34 [Aegilops tauschii subsp. tauschii]	1.99	1	1	3	352	39.6255	6.88818	1.05003	1.08244	1.08826	1.07357	0.0251505
comp_159_129322_c0_seq24_orf1 gi	357151940 ref|XP_003575955.1| PREDICTED: phenylalanine--tRNA ligase beta subunit, cytoplasmic [Brachypodium distachyon] &gt;gi|944050921|gb|KQJ86559.1| hypothetical protein BRADI_4g06310 [Brachypodium distachyon]	5.28	3	3	4	587	66.0909	6.29053	1.08964	1.06221	1.06874	1.07353	0.0124251
comp_159_123351_c0_seq2_orf1 gi	357157793 ref|XP_003577916.1| PREDICTED: rhodanese-like domain-containing protein 9, chloroplastic [Brachypodium distachyon]	12.18	3	3	9	238	25.8306	9.1001	1.13108	1.04854	1.03976	1.07313	0.128432
comp_159_134419_c0_seq1_orf1 gi	721613549 ref|XP_010240568.1| PREDICTED: ATP-dependent zinc metalloprotease FTSH 2, chloroplastic [Brachypodium distachyon] &gt;gi|944081716|gb|KQK17068.1| hypothetical protein BRADI_1g32310 [Brachypodium distachyon]	43.84	18	24	113	657	70.3597	5.71924	1.05569	1.08516	1.07735	1.07273	0.0143759
comp_71_110912_c2_seq1_orf1 gi	131225 sp|P23993.1|PSAL_HORVU RecName: Full=Photosystem I reaction center subunit XI, chloroplastic; Short=PSI-L; AltName: Full=PSI subunit V; Flags: Precursor	3.76	1	1	15	213	22.4849	9.70068	1.06637	1.10634	1.04538	1.07269	0.0555034
comp_71_120343_c0_seq12_orf1 gi	1149710245 ref|XP_020181195.1| protein BOBBER 1-like [Aegilops tauschii subsp. tauschii]	22.5	8	8	12	320	35.4889	5.32568	1.02959	1.10031	1.08811	1.07267	0.0795713
comp_159_130426_c1_seq69_orf1 gi	922328543 ref|XP_013443664.1| NAD(P)H-quinone oxidoreductase subunit H [Medicago truncatula]	18.69	2	2	2	107	12.5947	9.17334	1.09009	1.05725	1.07047	1.0726	0.016832
comp_71_125264_c0_seq1_orf1 gi	1149769879 ref|XP_020149370.1| peroxisomal membrane protein PEX14-like isoform X3 [Aegilops tauschii subsp. tauschii]	6.99	2	3	8	458	49.6909	6.82959	1.04379	1.07007	1.10301	1.07229	0.0518416
comp_71_111540_c2_seq2_orf1 gi	357134520 ref|XP_003568865.1| PREDICTED: ubiquitin-40S ribosomal protein S27a-like [Brachypodium distachyon] &gt;gi|944071869|gb|KQK07353.1| hypothetical protein BRADI_2g34750 [Brachypodium distachyon]	52.58	4	5	32	97	11.2641	10.1108	1.08914	1.04614	1.08144	1.07224	0.0319711
comp_159_135021_c0_seq36_orf1 gi	1149844794 ref|XP_020177906.1| acylamino-acid-releasing enzyme 1 isoform X2 [Aegilops tauschii subsp. tauschii]	11.51	8	8	19	773	84.5144	6.3667	1.06005	1.0694	1.08701	1.07215	0.0117882
comp_71_112048_c1_seq1_orf1 gi	357165787 ref|XP_003580493.1| PREDICTED: uncharacterized protein LOC100822706 [Brachypodium distachyon] &gt;gi|944045967|gb|KQJ81608.1| hypothetical protein BRADI_5g01763 [Brachypodium distachyon]	41.18	2	2	2	51	5.20886	9.70068	1.01208	0.999438	1.20488	1.07213	0.391261
comp_159_122352_c1_seq2_orf1 gi	1149818272 ref|XP_020167783.1| NAD(P)H-quinone oxidoreductase subunit M, chloroplastic [Aegilops tauschii subsp. tauschii]	23.53	2	2	3	136	16.0157	5.33838	1.03536	1.09567	1.08529	1.07211	0.0606527
comp_159_129221_c0_seq30_orf2 gi	1149792170 ref|XP_020157484.1| uncharacterized protein LOC109742802 [Aegilops tauschii subsp. tauschii]	11.56	2	2	4	147	16.4502	7.97217	1.05862	1.05809	1.09955	1.07209	0.0344281
comp_71_120907_c0_seq7_orf1 gi	1149738573 ref|XP_020193334.1| sucrose transport protein SUT2 [Aegilops tauschii subsp. tauschii]	4.18	2	2	6	502	53.8312	8.82178	1.08329	1.07958	1.05305	1.07197	0.0170625
comp_159_113863_c1_seq4_orf1 gi	1149734861 ref|XP_020191930.1| uncharacterized protein LOC109777777 [Aegilops tauschii subsp. tauschii] &gt;gi|475590002|gb|EMT21343.1| hypothetical protein F775_07176 [Aegilops tauschii]	13.48	1	1	1	89	10.1175	5.84619	0.989993	1.16141	1.06449	1.07196	0.284081
comp_71_125651_c0_seq1_orf1 gi	1149831253 ref|XP_020172597.1| photosynthetic NDH subunit of subcomplex B 2, chloroplastic [Aegilops tauschii subsp. tauschii]	22.84	7	7	10	324	34.6995	6.56592	1.05571	1.10352	1.05652	1.07192	0.0450468
comp_159_129758_c0_seq5_orf2 gi	1149761864 ref|XP_020146433.1| transcription factor RF2a-like [Aegilops tauschii subsp. tauschii] &gt;gi|1149761866|ref|XP_020146434.1| transcription factor RF2a-like [Aegilops tauschii subsp. tauschii]	15.48	1	1	1	84	9.30743	6.78564	1.07142	0.989671	1.15462	1.0719	0.270118
comp_71_118670_c3_seq16_orf1 gi	1002262511 ref|XP_015635603.1| PREDICTED: salutaridine reductase isoform X3 [Oryza sativa Japonica Group]	22.02	3	3	4	109	11.2228	5.41455	1.02755	1.15376	1.03401	1.07177	0.222401
comp_71_125516_c0_seq2_orf1 gi	1149766105 ref|XP_020148061.1| nuclear pore complex protein NUP133-like [Aegilops tauschii subsp. tauschii]	3.77	4	4	4	1009	112.543	6.59521	1.07036	1.06477	1.07986	1.07166	0.00375473
comp_71_113188_c0_seq4_orf1 gi	1149824789 ref|XP_020170371.1| ubiquinol oxidase 2, mitochondrial-like [Aegilops tauschii subsp. tauschii]	4.42	1	2	3	385	42.645	9.02686	1.17666	0.998096	1.0395	1.07142	0.316691
comp_71_111621_c0_seq2_orf1 gi	357134227 ref|XP_003568719.1| PREDICTED: putative lactoylglutathione lyase [Brachypodium distachyon] &gt;gi|944071487|gb|KQK06971.1| hypothetical protein BRADI_2g31810 [Brachypodium distachyon]	43.87	11	14	48	326	36.0814	5.8335	1.06326	1.08648	1.06413	1.07129	0.0111735
comp_71_116832_c0_seq2_orf1 gi	226858189 gb|ACO87667.1| Zn-dependent hydrolases of the beta-lactamase fold [Brachypodium sylvaticum]	4.83	1	1	1	207	22.3687	5.8208	1.06936	1.06906	1.07517	1.0712	0.000779435
comp_159_123843_c1_seq1_orf1 gi	1149701574 ref|XP_020163379.1| chlorophyll a-b binding protein 7, chloroplastic [Aegilops tauschii subsp. tauschii]	12.92	2	2	15	240	25.9612	5.93506	1.10241	1.07414	1.03642	1.07099	0.0654624
comp_159_134688_c0_seq3_orf1 gi	721605129 ref|XP_010228088.1| PREDICTED: protochlorophyllide-dependent translocon component 52, chloroplastic [Brachypodium distachyon]	5.9	2	2	6	322	36.3696	8.77783	1.0523	1.08959	1.07093	1.07094	0.02226
comp_159_126478_c0_seq9_orf1 gi	475613937 gb|EMT28926.1| hypothetical protein F775_26185 [Aegilops tauschii]	10.22	4	4	6	362	40.3172	8.32373	1.0836	1.07316	1.05606	1.07094	0.0125627
comp_71_106192_c0_seq1_orf1 gi	1149721946 ref|XP_020186887.1| COP9 signalosome complex subunit 7 isoform X2 [Aegilops tauschii subsp. tauschii]	6.25	1	1	1	224	24.979	5.49072	1.03052	1.13218	1.04976	1.07082	0.151068
comp_159_115379_c0_seq1_orf1 gi	1149719449 ref|XP_020185688.1| protein LOW PSII ACCUMULATION 2, chloroplastic [Aegilops tauschii subsp. tauschii]	24.76	3	3	8	105	11.3258	5.0083	1.08338	1.07648	1.05261	1.07082	0.0168921
comp_159_135264_c2_seq4_orf1 gi	1149709214 ref|XP_020180701.1| lipoxygenase 2.3, chloroplastic [Aegilops tauschii subsp. tauschii]	13.76	11	13	17	894	101.181	6.12549	1.14571	1.01721	1.04954	1.07082	0.207915
comp_71_121315_c0_seq14_orf1 gi	721689195 ref|XP_010239655.1| PREDICTED: (+)-germacrene D synthase-like isoform X2 [Brachypodium distachyon]	2.46	1	1	1	325	38.1455	6.354	1.08662	1.09294	1.03252	1.07069	0.0663121
comp_159_129141_c0_seq5_orf1 gi	1149782175 ref|XP_020153861.1| 5-formyltetrahydrofolate cyclo-ligase-like protein COG0212 [Aegilops tauschii subsp. tauschii]	4.57	1	1	1	219	24.0558	7.18115	1.06885	1.05787	1.08501	1.07057	0.012245
comp_159_132522_c0_seq2_orf1 gi	357124215 ref|XP_003563799.1| PREDICTED: protein DJ-1 homolog B-like [Brachypodium distachyon] &gt;gi|944082755|gb|KQK18107.1| hypothetical protein BRADI_1g38760 [Brachypodium distachyon]	17.04	6	6	18	399	42.2109	5.51611	1.05253	1.06749	1.0915	1.07051	0.0249419
comp_159_115493_c0_seq1_orf1 gi	1149843677 ref|XP_020177483.1| acyl-CoA-binding protein-like [Aegilops tauschii subsp. tauschii] &gt;gi|475598930|gb|EMT24095.1| Acyl-CoA-binding protein [Aegilops tauschii]	41.18	4	4	10	85	9.60377	5.0083	1.06503	1.052	1.09413	1.07039	0.0299053
comp_159_124253_c0_seq2_orf1 gi	357112501 ref|XP_003558047.1| PREDICTED: 30S ribosomal protein S1, chloroplastic [Brachypodium distachyon] &gt;gi|944086594|gb|KQK21946.1| hypothetical protein BRADI_1g64130 [Brachypodium distachyon]	32.41	11	11	58	398	43.0529	4.81787	1.05282	1.07633	1.08194	1.07036	0.0156898
comp_71_106911_c0_seq1_orf1 gi	357122610 ref|XP_003563008.1| PREDICTED: 60S ribosomal protein L36a [Brachypodium distachyon] &gt;gi|357122950|ref|XP_003563176.1| PREDICTED: 60S ribosomal protein L36a [Brachypodium distachyon] &gt;gi|1149696589|ref|XP_020194261.1| 60S ribosomal protein L36a [Aegilops tauschii subsp. tauschii] &gt;gi|1149731083|ref|XP_020190785.1| 60S ribosomal protein L36a [Aegilops tauschii subsp. tauschii] &g…	22.86	4	4	13	105	12.0525	10.272	1.16415	1.013	1.03393	1.07036	0.275124
comp_159_132855_c0_seq9_orf1 gi	357121651 ref|XP_003562531.1| PREDICTED: thioredoxin reductase NTRC [Brachypodium distachyon] &gt;gi|944079518|gb|KQK14870.1| hypothetical protein BRADI_1g19140 [Brachypodium distachyon]	38.13	9	9	16	257	28.6685	5.40186	1.02825	1.09156	1.09124	1.07035	0.0790584
comp_71_117968_c0_seq4_orf1 gi	1149733751 ref|XP_020191743.1| solute carrier family 25 member 44 [Aegilops tauschii subsp. tauschii]	2.8	1	1	1	322	34.68	9.43701	1.10184	1.08057	1.02864	1.07035	0.0836835
comp_71_110608_c0_seq4_orf1 gi	1149742684 ref|XP_020194869.1| uncharacterized aarF domain-containing protein kinase At5g05200, chloroplastic [Aegilops tauschii subsp. tauschii] &gt;gi|1149742686|ref|XP_020194870.1| uncharacterized aarF domain-containing protein kinase At5g05200, chloroplastic [Aegilops tauschii subsp. tauschii] &gt;gi|1149742688|ref|XP_020194871.1| uncharacterized aarF domain-containing protein kinase At5g0520…	6.69	3	3	4	523	58.3081	5.45264	1.04916	1.07446	1.08721	1.07028	0.0243948
comp_71_81494_c1_seq1_orf1 gi	1149717607 ref|XP_020184802.1| basic blue protein-like [Aegilops tauschii subsp. tauschii]	56.52	3	3	5	69	7.20864	9.43701	1.09503	1.03085	1.08479	1.07022	0.0718272
comp_71_115294_c0_seq12_orf2 gi	357137742 ref|XP_003570458.1| PREDICTED: serine protease SPPA, chloroplastic [Brachypodium distachyon] &gt;gi|944065915|gb|KQK01506.1| hypothetical protein BRADI_3g56280 [Brachypodium distachyon]	13.55	2	2	2	155	16.7206	5.03369	0.991191	1.08772	1.13118	1.07003	0.23256
comp_71_106634_c0_seq1_orf1 gi	1149708901 ref|XP_020180546.1| uncharacterized protein LOC109766185 [Aegilops tauschii subsp. tauschii]	14.73	2	2	8	129	13.2495	8.41162	1.09644	1.01249	1.1009	1.06994	0.135504
comp_71_123903_c0_seq3_orf1 gi	1149797702 ref|XP_020159606.1| transketolase, chloroplastic [Aegilops tauschii subsp. tauschii]	40.53	26	26	182	718	77.2769	6.11279	1.02914	1.10051	1.07996	1.06987	0.0811112
comp_71_116973_c1_seq1_orf1 gi	1162484246 ref|XP_008650047.2| GTP-binding nuclear protein Ran-2 [Zea mays]	40.61	8	8	18	197	22.5006	8.99756	1.08537	1.06438	1.05983	1.06986	0.0124421
comp_159_127712_c0_seq1_orf1 gi	1149733646 ref|XP_020191698.1| cysteine proteinase inhibitor 12-like [Aegilops tauschii subsp. tauschii]	10.7	3	3	3	243	26.5369	6.46826	1.10245	1.05035	1.05651	1.06977	0.0512638
comp_159_135072_c0_seq13_orf1 gi	1149738754 ref|XP_020193394.1| uncharacterized protein LOC109779197 [Aegilops tauschii subsp. tauschii]	3.34	4	4	6	1109	125.314	6.22705	1.04053	1.08862	1.0799	1.06969	0.0422306
comp_159_133822_c0_seq2_orf1 gi	944070303 gb|KQK05787.1| hypothetical protein BRADI_2g22470 [Brachypodium distachyon]	1.18	1	1	1	509	55.8203	8.71924	1.03552	1.04348	1.12963	1.06954	0.147328
comp_159_134167_c0_seq36_orf1 gi	474359227 gb|EMS63241.1| Late embryogenesis abundant protein Lea14-A [Triticum urartu]	9.29	3	3	5	312	34.3571	5.61768	1.03945	1.08881	1.08015	1.06947	0.0447679
comp_159_124565_c0_seq2_orf1 gi	1149833543 ref|XP_020173482.1| protein RAE1-like [Aegilops tauschii subsp. tauschii]	15.45	4	4	5	343	37.9196	8.23584	1.02357	1.05438	1.12863	1.06886	0.157887
comp_71_116898_c1_seq2_orf1 gi	1149707419 ref|XP_020179816.1| plant intracellular Ras-group-related LRR protein 5-like [Aegilops tauschii subsp. tauschii]	1.51	1	1	12	530	57.9586	5.07178	1.05903	1.05565	1.09165	1.06878	0.0267415
comp_71_116606_c1_seq1_orf1 gi	1149766397 ref|XP_020148138.1| uncharacterized protein LOC109733348 [Aegilops tauschii subsp. tauschii]	14.55	3	3	3	213	22.6626	4.76709	1.10235	1.0146	1.08905	1.06867	0.128358
comp_71_115763_c0_seq1_orf1 gi	357165368 ref|XP_003580360.1| PREDICTED: copper chaperone for superoxide dismutase, chloroplastic isoform X1 [Brachypodium distachyon]	18.53	4	4	5	232	24.7486	5.10986	1.08391	1.05315	1.06879	1.06861	0.0163414
comp_71_124143_c0_seq5_orf1 gi	1149711190 ref|XP_020181658.1| probable DNA gyrase subunit A, chloroplastic/mitochondrial [Aegilops tauschii subsp. tauschii]	6.12	5	5	7	686	76.1097	7.81104	1.07014	1.07101	1.06435	1.0685	0.000929146
comp_71_117595_c0_seq10_orf1 gi	357149330 ref|XP_003575075.1| PREDICTED: heme-binding-like protein At3g10130, chloroplastic [Brachypodium distachyon] &gt;gi|944064143|gb|KQJ99733.1| hypothetical protein BRADI_3g44930 [Brachypodium distachyon]	6.47	1	1	1	139	15.8141	6.84424	1.02787	1.1274	1.05019	1.06848	0.151103
comp_71_26470_c0_seq1_orf1 gi	1201315811 gb|OVA15297.1| Chlorophyll A-B binding protein [Macleaya cordata]	21.33	1	2	5	75	8.09718	5.70654	0.977988	1.10029	1.12682	1.06836	0.274317
comp_71_120052_c0_seq5_orf1 gi	357163131 ref|XP_003579633.1| PREDICTED: 4-sulfomuconolactone hydrolase [Brachypodium distachyon] &gt;gi|721690362|ref|XP_010239812.1| PREDICTED: 4-sulfomuconolactone hydrolase [Brachypodium distachyon] &gt;gi|944046669|gb|KQJ82310.1| hypothetical protein BRADI_5g08360 [Brachypodium distachyon]	25.33	3	3	5	150	16.4634	6.66846	1.09032	1.07237	1.04188	1.06819	0.0404083
comp_159_127616_c0_seq4_orf1 gi	1149791013 ref|XP_020157032.1| isovaleryl-CoA dehydrogenase, mitochondrial [Aegilops tauschii subsp. tauschii]	9.03	3	3	4	288	31.3615	6.63916	0.960564	1.11807	1.12528	1.06797	0.333383
comp_159_135239_c0_seq14_orf1 gi	721614601 ref|XP_010227485.1| PREDICTED: uncharacterized protein LOC100846279 isoform X1 [Brachypodium distachyon] &gt;gi|944082258|gb|KQK17610.1| hypothetical protein BRADI_1g35670 [Brachypodium distachyon]	7.27	9	9	12	1197	133.555	6.15088	1.06449	1.0913	1.04812	1.06797	0.0326189
comp_159_126933_c0_seq2_orf1 gi	357139374 ref|XP_003571257.1| PREDICTED: outer envelope protein 80, chloroplastic [Brachypodium distachyon] &gt;gi|944058267|gb|KQJ93857.1| hypothetical protein BRADI_3g07090 [Brachypodium distachyon] &gt;gi|944058268|gb|KQJ93858.1| hypothetical protein BRADI_3g07090 [Brachypodium distachyon]	5.76	4	4	8	608	65.6698	8.29443	1.05931	1.0503	1.09423	1.06795	0.0367463
comp_159_124824_c0_seq1_orf2 gi	1149725112 ref|XP_020188452.1| uncharacterized protein LOC109774150 [Aegilops tauschii subsp. tauschii]	23.44	1	1	1	64	6.99475	4.77979	1.18578	1.00228	1.01542	1.06783	0.369845
comp_159_117962_c1_seq1_orf1 gi	1149749835 ref|XP_020197507.1| outer envelope pore protein 37, chloroplastic-like isoform X2 [Aegilops tauschii subsp. tauschii]	9	3	3	5	289	32.0777	9.40771	1.04555	1.06701	1.09086	1.06781	0.0352894
comp_71_123413_c1_seq1_orf1 gi	1002253826 ref|XP_015631157.1| PREDICTED: cell division cycle protein 48 homolog [Oryza sativa Japonica Group] &gt;gi|108706222|gb|ABF94017.1| Cell division cycle protein 48, putative, expressed [Oryza sativa Japonica Group] &gt;gi|125542437|gb|EAY88576.1| hypothetical protein OsI_10049 [Oryza sativa Indica Group] &gt;gi|125584947|gb|EAZ25611.1| hypothetical protein OsJ_09438 [Oryza sativa Japoni…	25	11	20	51	784	87.1737	5.43994	1.04509	1.08075	1.07725	1.0677	0.0269752
comp_71_114286_c0_seq5_orf1 gi	474383488 gb|EMS64744.1| hypothetical protein TRIUR3_02526 [Triticum urartu]	3.27	1	1	1	336	37.4377	6.78564	1.0438	1.05368	1.10543	1.06764	0.071389
comp_71_781454_c0_seq1_orf1 gi	557923453 ref|YP_008802508.1| NADH dehydrogenase subunit 6 (mitochondrion) [Asclepias syriaca]	8.43	1	1	2	83	9.85035	11.2241	1.12841	1.08417	0.989975	1.06752	0.239941
comp_71_103786_c0_seq1_orf1 gi	357167353 ref|XP_003581121.1| PREDICTED: ubiquitin-fold modifier-conjugating enzyme 1 [Brachypodium distachyon] &gt;gi|944046167|gb|KQJ81808.1| hypothetical protein BRADI_5g03220 [Brachypodium distachyon]	5.95	1	1	1	168	19.1257	8.1626	1.06068	1.06337	1.07834	1.06747	0.00656542
comp_159_125572_c1_seq3_orf1 gi	1149717460 ref|XP_020184729.1| peroxisomal (S)-2-hydroxy-acid oxidase GLO5 [Aegilops tauschii subsp. tauschii]	46.91	10	16	102	356	38.5763	9.08545	1.02728	1.08779	1.08722	1.06743	0.0783662
comp_159_132855_c0_seq9_orf2 gi	357121651 ref|XP_003562531.1| PREDICTED: thioredoxin reductase NTRC [Brachypodium distachyon] &gt;gi|944079518|gb|KQK14870.1| hypothetical protein BRADI_1g19140 [Brachypodium distachyon]	17.87	3	3	11	235	25.1399	7.34229	1.02884	1.07693	1.09608	1.06728	0.0781597
comp_159_122950_c0_seq1_orf1 gi	1149833299 ref|XP_020173390.1| uncharacterized protein LOC109758942 [Aegilops tauschii subsp. tauschii]	24.57	9	9	15	403	44.9459	7.85498	1.06629	1.06564	1.06954	1.06716	0.000322291
comp_159_126494_c0_seq2_orf1 gi	357132646 ref|XP_003567940.1| PREDICTED: syntaxin-71-like [Brachypodium distachyon] &gt;gi|944069517|gb|KQK05001.1| hypothetical protein BRADI_2g17272 [Brachypodium distachyon]	11.32	3	3	3	265	29.5129	5.08447	1.11765	1.03699	1.04669	1.06711	0.11854
comp_71_122561_c0_seq4_orf1 gi	474036630 gb|EMS53149.1| Leucine aminopeptidase 2, chloroplastic [Triticum urartu]	24.95	11	12	50	529	55.4586	6.06201	1.03888	1.07825	1.08359	1.06691	0.041643
comp_71_109511_c0_seq2_orf1 gi	960482648 ref|XP_014757264.1| PREDICTED: proteasome subunit beta type-1 [Brachypodium distachyon] &gt;gi|944055285|gb|KQJ90923.1| hypothetical protein BRADI_4g34620 [Brachypodium distachyon]	52.25	11	11	23	222	24.3602	6.75635	1.06056	1.0519	1.08819	1.06689	0.025736
comp_71_117362_c0_seq2_orf1 gi	1149845644 ref|XP_020178215.1| S-adenosylmethionine synthase 1 [Aegilops tauschii subsp. tauschii] &gt;gi|223635282|sp|A6XMY9.1|METK1_TRIMO RecName: Full=S-adenosylmethionine synthase 1; Short=AdoMet synthase 1; AltName: Full=Methionine adenosyltransferase 1; Short=MAT 1 &gt;gi|115589744|gb|ABJ15731.1| S-adenosylmethionine synthetase 1 [Triticum monococcum] &gt;gi|475510481|gb|EMT05283.1| S-adeno…	43.15	9	13	43	394	42.8278	6.0874	1.0475	1.08996	1.06307	1.06684	0.0327485
comp_159_125741_c0_seq32_orf2 gi	721657683 ref|XP_010234564.1| PREDICTED: synaptotagmin-5-like [Brachypodium distachyon]	5.44	1	1	1	147	16.6428	5.23682	1.09103	1.05799	1.0515	1.06684	0.0319352
comp_159_130671_c1_seq3_orf1 gi	1149781549 ref|XP_020153624.1| hydroxyphenylpyruvate reductase isoform X1 [Aegilops tauschii subsp. tauschii]	17.86	5	5	11	252	27.4656	6.93213	1.05527	1.07936	1.06559	1.06674	0.0107522
comp_159_136004_c0_seq4_orf1 gi	960455596 ref|XP_003564263.2| PREDICTED: pre-mRNA-processing-splicing factor 8-like [Brachypodium distachyon] &gt;gi|944084085|gb|KQK19437.1| hypothetical protein BRADI_1g48264 [Brachypodium distachyon]	4.49	11	11	14	2316	271.067	8.79248	1.06116	1.09118	1.04714	1.0665	0.0361062
comp_71_125632_c0_seq1_orf2 gi	1149733969 ref|XP_020159803.1| BTB/POZ domain-containing protein At1g04390 [Aegilops tauschii subsp. tauschii]	2.93	1	1	1	410	45.1736	8.36768	1.16671	1.04345	0.989181	1.06645	0.333264
comp_159_126963_c0_seq2_orf1 gi	1149738241 ref|XP_020193208.1| uncharacterized protein LOC109779041 [Aegilops tauschii subsp. tauschii]	8.49	3	3	3	365	39.9004	8.39697	1.02516	1.09344	1.08045	1.06635	0.0867759
comp_159_127464_c0_seq6_orf1 gi	357144620 ref|XP_003573356.1| PREDICTED: UTP--glucose-1-phosphate uridylyltransferase-like [Brachypodium distachyon] &gt;gi|944057332|gb|KQJ92922.1| hypothetical protein BRADI_3g01640 [Brachypodium distachyon]	33.33	1	1	3	36	3.91011	8.20654	1.04315	1.0797	1.07588	1.06624	0.0293127
comp_71_117460_c0_seq23_orf1 gi	1149729457 ref|XP_020190224.1| class E vacuolar protein-sorting machinery protein HSE1-like [Aegilops tauschii subsp. tauschii] &gt;gi|1149821506|ref|XP_020169124.1| class E vacuolar protein-sorting machinery protein HSE1-like [Aegilops tauschii subsp. tauschii]	7.84	1	1	1	102	11.0392	6.88818	1.08783	1.05675	1.05346	1.06601	0.026423
comp_159_125795_c0_seq8_orf2 gi	1149765994 ref|XP_020148013.1| peroxidase 17 [Aegilops tauschii subsp. tauschii]	20.83	1	1	1	48	5.43275	9.01221	1.02892	1.07123	1.09788	1.06601	0.0813792
comp_159_130244_c0_seq3_orf1 gi	357116651 ref|XP_003560093.1| PREDICTED: glucose-1-phosphate adenylyltransferase large subunit [Brachypodium distachyon] &gt;gi|944077994|gb|KQK13346.1| hypothetical protein BRADI_1g09537 [Brachypodium distachyon]	52.36	20	20	68	445	49.009	6.17627	1.05415	1.07472	1.06905	1.06597	0.00853265
comp_159_127975_c0_seq8_orf1 gi	1149790666 ref|XP_020156920.1| heterogeneous nuclear ribonucleoprotein R [Aegilops tauschii subsp. tauschii] &gt;gi|1149790670|ref|XP_020156921.1| heterogeneous nuclear ribonucleoprotein R [Aegilops tauschii subsp. tauschii]	23.12	8	8	12	372	40.6233	5.65576	1.03685	1.06851	1.09231	1.06589	0.0546103
comp_159_116517_c0_seq1_orf1 gi	242065196 ref|XP_002453887.1| gamma carbonic anhydrase-like 2, mitochondrial [Sorghum bicolor] &gt;gi|241933718|gb|EES06863.1| hypothetical protein SORBI_3004G155100 [Sorghum bicolor]	10.33	3	3	5	242	26.0885	6.18896	1.0379	1.05793	1.10182	1.06589	0.0731739
comp_159_132736_c0_seq5_orf1 gi	944063849 gb|KQJ99439.1| hypothetical protein BRADI_3g43260 [Brachypodium distachyon]	4.24	2	2	2	566	63.9795	6.63916	1.068	1.08332	1.04613	1.06582	0.025837
comp_71_107795_c0_seq1_orf1 gi	1149745433 ref|XP_020195833.1| reactive Intermediate Deaminase A, chloroplastic [Aegilops tauschii subsp. tauschii]	65.47	9	9	26	139	14.6847	5.47803	1.09557	1.05245	1.0487	1.06557	0.0487559
comp_71_120916_c0_seq1_orf1 gi	1149762448 ref|XP_020146679.1| psbP domain-containing protein 6, chloroplastic [Aegilops tauschii subsp. tauschii] &gt;gi|475604520|gb|EMT25755.1| hypothetical protein F775_09869 [Aegilops tauschii]	25	5	5	12	220	23.8865	7.28369	1.01611	1.10477	1.07579	1.06556	0.12861
comp_71_124960_c0_seq6_orf1 gi	357158510 ref|XP_003578150.1| PREDICTED: eukaryotic translation initiation factor 3 subunit C-like [Brachypodium distachyon] &gt;gi|944054675|gb|KQJ90313.1| hypothetical protein BRADI_4g30780 [Brachypodium distachyon]	14.17	3	12	20	861	97.9888	5.18604	1.08311	1.04405	1.06937	1.06551	0.0291674
comp_71_125142_c0_seq15_orf2 gi	357133425 ref|XP_003568325.1| PREDICTED: uracil phosphoribosyltransferase [Brachypodium distachyon] &gt;gi|944070457|gb|KQK05941.1| hypothetical protein BRADI_2g23490 [Brachypodium distachyon]	35.14	2	2	5	74	7.60708	5.94775	1.01384	1.10103	1.08132	1.0654	0.131562
comp_159_125682_c0_seq2_orf1 gi	1149824821 ref|XP_020170387.1| uncharacterized oxidoreductase At4g09670 [Aegilops tauschii subsp. tauschii]	5.51	2	2	6	363	39.2419	5.97314	1.07025	1.04837	1.07731	1.06531	0.0173237
comp_71_118019_c1_seq14_orf1 gi	1149826559 ref|XP_020170769.1| photosynthetic NDH subunit of subcomplex B 3, chloroplastic-like [Aegilops tauschii subsp. tauschii] &gt;gi|1149842862|ref|XP_020177179.1| photosynthetic NDH subunit of subcomplex B 3, chloroplastic-like [Aegilops tauschii subsp. tauschii]	7.69	1	1	1	156	16.9254	5.60498	1.00768	1.08339	1.10454	1.0652	0.156875
comp_71_123554_c1_seq1_orf1 gi	1149728011 ref|XP_020197196.1| starch synthase 1, chloroplastic/amyloplastic [Aegilops tauschii subsp. tauschii]	10.69	6	7	11	627	69.3337	5.97314	1.06788	1.06546	1.06212	1.06515	0.000657186
comp_71_117949_c0_seq5_orf1 gi	357121283 ref|XP_003562350.1| PREDICTED: protein DETOXIFICATION 40 [Brachypodium distachyon] &gt;gi|944079008|gb|KQK14360.1| hypothetical protein BRADI_1g15680 [Brachypodium distachyon]	3.5	2	2	2	514	54.9747	7.57666	1.0056	1.06958	1.11979	1.06499	0.188094
comp_71_126079_c0_seq27_orf1 gi	1149836389 ref|XP_020174568.1| ornithine aminotransferase, mitochondrial [Aegilops tauschii subsp. tauschii] &gt;gi|475621935|gb|EMT31668.1| Putative ornithine aminotransferase [Aegilops tauschii]	1.83	1	1	1	383	41.9627	7.56201	0.981847	1.10456	1.10853	1.06498	0.258549
comp_71_121046_c0_seq4_orf2 gi	1149707141 ref|XP_020179678.1| NAD-dependent malic enzyme 62 kDa isoform, mitochondrial [Aegilops tauschii subsp. tauschii]	19.78	3	3	6	182	19.3217	5.60498	1.0565	1.08482	1.0534	1.06491	0.0229177
comp_71_123066_c0_seq5_orf1 gi	357163742 ref|XP_003579831.1| PREDICTED: ferric reduction oxidase 7, chloroplastic [Brachypodium distachyon] &gt;gi|944047176|gb|KQJ82817.1| hypothetical protein BRADI_5g11147 [Brachypodium distachyon]	0.93	1	1	1	749	82.3249	7.92822	1.12167	1.07402	0.998096	1.0646	0.214472
comp_159_122598_c0_seq5_orf2 gi	1149786402 ref|XP_020155247.1| ABC transporter B family member 25, mitochondrial-like [Aegilops tauschii subsp. tauschii]	8.26	3	3	4	242	25.7037	10.2573	1.07688	1.07474	1.04199	1.06454	0.029264
comp_159_110710_c0_seq1_orf1 gi	1149700563 ref|XP_020158576.1| gamma-glutamylcyclotransferase 2-3 [Aegilops tauschii subsp. tauschii]	14.72	2	2	5	163	18.7103	5.21143	1.04744	1.05735	1.0886	1.06447	0.0350846
comp_71_115201_c4_seq24_orf1 gi	1142863504 gb|ONM62976.1| DNA-directed RNA polymerase subunit beta [Zea mays]	44.8	12	12	31	250	28.5333	9.979	1.0988	1.06154	1.03304	1.06446	0.0772526
comp_159_124434_c0_seq2_orf1 gi	357126280 ref|XP_003564816.1| PREDICTED: rhodanese-like domain-containing protein 4A, chloroplastic [Brachypodium distachyon] &gt;gi|944075493|gb|KQK10977.1| hypothetical protein BRADI_2g57386 [Brachypodium distachyon]	9.48	3	3	5	327	35.6495	6.96143	1.06248	1.03057	1.10009	1.06438	0.085135
comp_159_132856_c1_seq2_orf1 gi	1149820544 ref|XP_020168745.1| calmodulin-binding receptor-like cytoplasmic kinase 3 [Aegilops tauschii subsp. tauschii]	1.39	1	1	1	502	56.4418	7.07861	1.0466	1.05685	1.08927	1.06424	0.0378261
comp_159_132207_c0_seq33_orf2 gi	721682239 ref|XP_003578617.2| PREDICTED: carboxyl-terminal-processing peptidase 2, chloroplastic isoform X1 [Brachypodium distachyon] &gt;gi|944055781|gb|KQJ91419.1| hypothetical protein BRADI_4g37555 [Brachypodium distachyon]	17.72	2	2	2	79	9.52579	6.771	0.966699	1.09765	1.12837	1.06424	0.324399
comp_159_132455_c0_seq2_orf1 gi	1149730796 ref|XP_020190688.1| protein translocase subunit SECA1, chloroplastic isoform X2 [Aegilops tauschii subsp. tauschii]	29.91	28	28	49	983	110.868	5.99854	1.04054	1.06817	1.0835	1.06407	0.0363938
comp_159_114054_c2_seq6_orf1 gi	1149762758 ref|XP_020146812.1| glutathione S-transferase 4-like [Aegilops tauschii subsp. tauschii]	41.77	3	4	12	79	9.18482	8.39697	1.0082	1.09199	1.09179	1.06399	0.148751
comp_159_130701_c1_seq33_orf1 gi	357122793 ref|XP_003563099.1| PREDICTED: exosome complex component RRP42-like isoform X1 [Brachypodium distachyon] &gt;gi|944080827|gb|KQK16179.1| hypothetical protein BRADI_1g27250 [Brachypodium distachyon] &gt;gi|944080828|gb|KQK16180.1| hypothetical protein BRADI_1g27250 [Brachypodium distachyon]	8.55	1	1	1	117	12.5123	4.51318	1.04762	1.09182	1.05227	1.0639	0.0449281
comp_71_115528_c0_seq2_orf1 gi	1149739530 ref|XP_020193695.1| proteasome assembly chaperone 2 [Aegilops tauschii subsp. tauschii] &gt;gi|1149739536|ref|XP_020193696.1| proteasome assembly chaperone 2 [Aegilops tauschii subsp. tauschii] &gt;gi|475625223|gb|EMT32891.1| hypothetical protein F775_29249 [Aegilops tauschii]	3.93	1	1	1	280	30.3227	4.51318	1.02957	1.07704	1.08504	1.06388	0.0662318
comp_159_123393_c0_seq2_orf1 gi	357111854 ref|XP_003557725.1| PREDICTED: glucose-6-phosphate 1-dehydrogenase, chloroplastic-like [Brachypodium distachyon] &gt;gi|944085947|gb|KQK21299.1| hypothetical protein BRADI_1g60050 [Brachypodium distachyon]	16.08	8	9	16	572	64.7659	7.92822	1.05371	1.06718	1.0705	1.0638	0.00640877
comp_159_120651_c0_seq1_orf1 gi	1149747955 ref|XP_020196797.1| deoxyhypusine synthase-like [Aegilops tauschii subsp. tauschii]	6.65	2	2	2	376	40.8926	5.92236	1.07696	1.0845	1.0292	1.06355	0.06686
comp_71_105799_c0_seq1_orf1 gi	357123210 ref|XP_003563305.1| PREDICTED: ER membrane protein complex subunit 7 homolog [Brachypodium distachyon] &gt;gi|944081427|gb|KQK16779.1| hypothetical protein BRADI_1g30540 [Brachypodium distachyon]	15.08	2	2	5	179	19.6901	8.38232	1.05583	1.11003	1.02471	1.06352	0.125637
comp_71_114635_c0_seq2_orf1 gi	357112465 ref|XP_003558029.1| PREDICTED: membrane steroid-binding protein 2-like [Brachypodium distachyon] &gt;gi|944086568|gb|KQK21920.1| hypothetical protein BRADI_1g63960 [Brachypodium distachyon]	6.06	1	1	1	198	21.1116	4.33545	0.723358	1.01964	1.44738	1.06346	0.791183
comp_71_119068_c0_seq1_orf1 gi	1149816723 ref|XP_020167150.1| probable aldehyde oxidase 2 [Aegilops tauschii subsp. tauschii]	16.05	11	12	31	760	80.9931	5.60498	1.0016	1.10659	1.08219	1.06346	0.183431
comp_71_109770_c0_seq1_orf1 gi	1149704299 ref|XP_020176570.1| uncharacterized protein LOC109762156 [Aegilops tauschii subsp. tauschii]	14.71	2	2	3	136	15.6971	9.92041	1.04687	1.13499	1.00826	1.06337	0.233115
comp_71_108116_c0_seq2_orf1 gi	669028237 emb|CDM81977.1| unnamed protein product [Triticum aestivum]	20.71	2	2	5	140	15.2293	7.98682	0.988171	1.11865	1.08317	1.06333	0.245483
comp_71_125548_c0_seq4_orf1 gi	960468833 ref|XP_003568072.2| PREDICTED: hexokinase-5 [Brachypodium distachyon] &gt;gi|944069834|gb|KQK05318.1| hypothetical protein BRADI_2g19400 [Brachypodium distachyon]	41.9	17	17	44	463	50.1188	5.46533	1.04279	1.08014	1.067	1.06331	0.0285821
comp_159_127924_c0_seq3_orf1 gi	1149704663 ref|XP_020178405.1| uncharacterized protein LOC109763933 [Aegilops tauschii subsp. tauschii]	13.55	3	3	3	310	34.5576	8.74854	1.04561	1.07222	1.0719	1.06325	0.0188925
comp_71_118333_c2_seq22_orf1 gi	1149837866 ref|XP_020175196.1| lysine--tRNA ligase, chloroplastic/mitochondrial [Aegilops tauschii subsp. tauschii]	3.83	2	2	4	549	61.6054	7.04932	1.13204	1.00735	1.0501	1.06316	0.226372
comp_71_122219_c0_seq22_orf1 gi	474391854 gb|EMS65397.1| ABC transporter I family member 6, chloroplastic [Triticum urartu]	31.23	7	7	15	253	27.3844	5.46533	1.04607	1.06799	1.07538	1.06315	0.0188817
comp_159_128145_c0_seq2_orf1 gi	357145358 ref|XP_003573616.1| PREDICTED: preprotein translocase subunit SECY, chloroplastic [Brachypodium distachyon] &gt;gi|944060211|gb|KQJ95801.1| hypothetical protein BRADI_3g19100 [Brachypodium distachyon]	15.1	5	5	7	298	32.3174	9.30518	1.07119	1.07528	1.04248	1.06298	0.0258164
comp_71_113030_c0_seq1_orf1 gi	357111962 ref|XP_003557779.1| PREDICTED: uric acid degradation bifunctional protein TTL isoform X1 [Brachypodium distachyon] &gt;gi|944086078|gb|KQK21430.1| hypothetical protein BRADI_1g60700 [Brachypodium distachyon]	8.43	2	2	2	332	36.0383	8.14795	0.981807	1.11411	1.09288	1.06293	0.264756
comp_71_107372_c0_seq3_orf1 gi	1149844440 ref|XP_020177767.1| nudix hydrolase 26, chloroplastic-like [Aegilops tauschii subsp. tauschii]	10.85	2	2	5	212	23.6308	5.74463	1.05541	1.10267	1.03006	1.06271	0.0984094
comp_159_127493_c0_seq1_orf1 gi	1149787957 ref|XP_020155852.1| PHD finger protein ALFIN-LIKE 8 [Aegilops tauschii subsp. tauschii]	4.09	1	1	2	220	24.7339	5.52881	1.10934	1.04081	1.03799	1.06271	0.114997
comp_159_122304_c0_seq1_orf1 gi	2499932 sp|Q43199.1|APT1_WHEAT RecName: Full=Adenine phosphoribosyltransferase 1; Short=APRT 1	38.89	5	5	11	180	19.4885	5.2749	1.02123	1.09316	1.07286	1.06242	0.100274
comp_71_123585_c0_seq13_orf1 gi	721617031 ref|XP_010227859.1| PREDICTED: alternative NAD(P)H-ubiquinone oxidoreductase C1, chloroplastic/mitochondrial isoform X1 [Brachypodium distachyon] &gt;gi|944083657|gb|KQK19009.1| hypothetical protein BRADI_1g45921 [Brachypodium distachyon]	11.38	8	8	11	879	94.9646	6.63916	1.04165	1.08564	1.05892	1.06207	0.0399747
comp_159_130738_c0_seq4_orf1 gi	960467696 ref|XP_003567885.2| PREDICTED: 66 kDa stress protein [Brachypodium distachyon] &gt;gi|944067016|gb|KQK02500.1| hypothetical protein BRADI_2g01827 [Brachypodium distachyon]	3.93	3	3	3	610	66.1173	6.87354	1.09302	1.08643	1.00656	1.062	0.155371
comp_159_131703_c0_seq11_orf1 gi	835918020 ref|XP_004952838.2| PREDICTED: serine/threonine-protein kinase SAPK7-like [Setaria italica] &gt;gi|944265741|gb|KQL29981.1| hypothetical protein SETIT_017369mg [Setaria italica]	14.6	3	5	5	363	41.7738	5.73193	1.02574	1.09573	1.06418	1.06188	0.0923635
comp_71_107233_c0_seq1_orf1 gi	6136559 sp|O48609.1|RRP3_HORVU RecName: Full=30S ribosomal protein 3, chloroplastic; AltName: Full=Plastid-specific 30S ribosomal protein 3; Short=PSRP-3; Flags: Precursor	16.18	5	5	15	173	19.1678	4.95752	1.1266	1.00608	1.05291	1.06186	0.219841
comp_159_126684_c1_seq1_orf1 gi	1149784978 ref|XP_020154720.1| probable inactive shikimate kinase like 1, chloroplastic [Aegilops tauschii subsp. tauschii]	24.03	5	5	9	258	28.5057	6.56592	1.08522	1.05544	1.04481	1.06182	0.0361965
comp_71_120052_c0_seq5_orf2 gi	357163131 ref|XP_003579633.1| PREDICTED: 4-sulfomuconolactone hydrolase [Brachypodium distachyon] &gt;gi|721690362|ref|XP_010239812.1| PREDICTED: 4-sulfomuconolactone hydrolase [Brachypodium distachyon] &gt;gi|944046669|gb|KQJ82310.1| hypothetical protein BRADI_5g08360 [Brachypodium distachyon]	17.12	2	2	4	111	12.5183	7.18115	1.00963	1.02911	1.14665	1.06179	0.2856
comp_159_127362_c0_seq2_orf2 gi	357124827 ref|XP_003564098.1| PREDICTED: uncharacterized protein LOC100823141 [Brachypodium distachyon] &gt;gi|944083654|gb|KQK19006.1| hypothetical protein BRADI_1g45890 [Brachypodium distachyon]	6.92	1	2	2	318	34.4174	7.43018	1.03387	1.04535	1.10601	1.06174	0.110112
comp_159_119873_c0_seq2_orf1 gi	1174558702 gb|OQU85630.1| hypothetical protein SORBI_3004G281900 [Sorghum bicolor]	10.69	2	2	2	159	17.2671	6.52197	0.916322	1.14212	1.12624	1.06156	0.486626
comp_159_129557_c0_seq2_orf1 gi	475566731 gb|EMT15096.1| Calreticulin-3 [Aegilops tauschii]	41.16	19	19	33	447	52.3562	6.771	1.04236	1.08774	1.05452	1.06154	0.0452935
comp_71_124274_c2_seq2_orf1 gi	1149715460 ref|XP_020183761.1| DNA gyrase subunit B, chloroplastic/mitochondrial [Aegilops tauschii subsp. tauschii]	5.61	3	3	4	695	76.7386	6.69775	1.03128	1.07133	1.08173	1.06145	0.0573135
comp_71_121687_c1_seq11_orf1 gi	1149760935 ref|XP_020201720.1| THO complex subunit 1 [Aegilops tauschii subsp. tauschii]	1.76	1	1	1	624	70.2954	6.06201	1.03169	1.10375	1.04887	1.06144	0.105633
comp_159_124627_c2_seq3_orf1 gi	1149702539 ref|XP_020167925.1| soluble inorganic pyrophosphatase 6, chloroplastic [Aegilops tauschii subsp. tauschii]	41.76	9	9	35	261	29.2031	5.99854	1.06103	1.06061	1.06262	1.06142	9.96472e-05
comp_159_125098_c0_seq1_orf1 gi	357138323 ref|XP_003570744.1| PREDICTED: epimerase family protein SDR39U1 homolog, chloroplastic [Brachypodium distachyon] &gt;gi|944066604|gb|KQK02195.1| hypothetical protein BRADI_3g60920 [Brachypodium distachyon]	14.38	5	5	8	313	33.9224	7.92822	1.06303	1.05549	1.06495	1.06116	0.00222067
comp_159_119327_c1_seq2_orf1 gi	721656972 ref|XP_010234446.1| PREDICTED: photosystem II 10 kDa polypeptide, chloroplastic [Brachypodium distachyon] &gt;gi|944059935|gb|KQJ95525.1| hypothetical protein BRADI_3g17640 [Brachypodium distachyon]	50	4	4	31	126	12.9276	9.27588	1.03625	1.08986	1.05725	1.06112	0.0593812
comp_159_135255_c0_seq6_orf1 gi	1149840494 ref|XP_020176226.1| heat shock 70 kDa protein 16 [Aegilops tauschii subsp. tauschii]	3.14	2	2	2	446	50.3321	5.04639	1.06142	1.07366	1.04828	1.06112	0.0140672
comp_71_117266_c0_seq1_orf1 gi	944070117 gb|KQK05601.1| hypothetical protein BRADI_2g21120 [Brachypodium distachyon]	54.55	17	21	222	429	44.8681	6.45557	1.02453	1.08893	1.06954	1.061	0.0854271
comp_71_120633_c0_seq1_orf2 gi	357154719 ref|XP_003576878.1| PREDICTED: polyadenylate-binding protein 2-like [Brachypodium distachyon] &gt;gi|944051276|gb|KQJ86914.1| hypothetical protein BRADI_4g08430 [Brachypodium distachyon]	24.81	2	2	2	133	14.2369	4.56396	1.0586	1.04559	1.07837	1.06085	0.0236468
comp_159_129474_c0_seq5_orf1 gi	944081093 gb|KQK16445.1| hypothetical protein BRADI_1g28790 [Brachypodium distachyon]	10.27	4	4	8	331	35.8356	5.75732	1.03551	1.07882	1.06801	1.06078	0.0429342
comp_71_122545_c0_seq1_orf1 gi	1149784573 ref|XP_020154613.1| peroxisomal fatty acid beta-oxidation multifunctional protein [Aegilops tauschii subsp. tauschii]	15.7	13	13	23	726	78.5154	8.82178	1.03535	1.08821	1.05864	1.06073	0.0579516
comp_71_117196_c0_seq1_orf1 gi	1149719545 ref|XP_020185737.1| protein CHAPERONE-LIKE PROTEIN OF POR1, chloroplastic [Aegilops tauschii subsp. tauschii]	12.83	2	2	2	226	23.6303	5.57959	1.09419	1.01643	1.07095	1.06053	0.119549
comp_71_124996_c0_seq1_orf1 gi	1149767301 ref|XP_020148460.1| serine/threonine-protein kinase phg2-like [Aegilops tauschii subsp. tauschii] &gt;gi|1149767303|ref|XP_020148461.1| serine/threonine-protein kinase phg2-like [Aegilops tauschii subsp. tauschii] &gt;gi|475605828|gb|EMT26207.1| Serine/threonine-protein kinase CTR1 [Aegilops tauschii]	1.36	1	2	2	1175	128.348	5.61768	1.21485	0.926436	1.04018	1.06049	0.54571
comp_71_114394_c0_seq2_orf1 gi	357115104 ref|XP_003559332.1| PREDICTED: 60S ribosomal protein L13a-4 [Brachypodium distachyon] &gt;gi|944077783|gb|KQK13135.1| hypothetical protein BRADI_1g08260 [Brachypodium distachyon]	26.36	2	3	8	110	12.698	11.1802	1.07656	1.04591	1.05886	1.06044	0.0209251
comp_71_125072_c1_seq13_orf1 gi	1149698766 ref|XP_020149907.1| K(+) efflux antiporter 3, chloroplastic [Aegilops tauschii subsp. tauschii]	2.46	2	2	3	773	82.8434	5.88428	1.0343	1.08656	1.06039	1.06041	0.0570693
comp_71_124614_c0_seq1_orf1 gi	1149725232 ref|XP_020188514.1| histidine--tRNA ligase, cytoplasmic [Aegilops tauschii subsp. tauschii]	12.2	9	9	12	861	92.9569	6.16357	1.02836	1.09672	1.05616	1.06041	0.0931102
comp_71_105413_c0_seq4_orf1 gi	226500912 ref|NP_001152711.1| oleosin Bn-V [Zea mays] &gt;gi|1142834256|gb|AQK92342.1| Oleosin Bn-V [Zea mays]	5.7	1	1	3	158	16.5229	10.0962	1.06613	1.07569	1.03931	1.06038	0.0310297
comp_71_117408_c2_seq1_orf1 gi	357158783 ref|XP_003578239.1| PREDICTED: zinc-binding alcohol dehydrogenase domain-containing protein 2-like [Brachypodium distachyon] &gt;gi|944054888|gb|KQJ90526.1| hypothetical protein BRADI_4g32250 [Brachypodium distachyon]	8.52	6	6	8	634	68.621	8.83643	1.03209	1.07898	1.06999	1.06036	0.0522634
comp_159_129690_c0_seq28_orf2 gi	1149726449 ref|XP_020189108.1| methylcrotonoyl-CoA carboxylase subunit alpha, mitochondrial isoform X2 [Aegilops tauschii subsp. tauschii]	12.73	3	3	3	267	28.5089	7.95752	1.00848	1.08915	1.0834	1.06034	0.145905
comp_159_134748_c1_seq46_orf1 gi	1149717694 ref|XP_020184849.1| probable methionine--tRNA ligase [Aegilops tauschii subsp. tauschii]	4.18	1	1	2	479	54.0969	5.89697	1.05561	1.05505	1.07022	1.0603	0.00671197
comp_159_129874_c0_seq1_orf1 gi	1149822494 ref|XP_020169454.1| protein disulfide isomerase-like 2-3 [Aegilops tauschii subsp. tauschii]	10.07	4	4	8	407	43.9905	5.47803	1.1048	1.01863	1.05745	1.0603	0.136625
comp_71_114338_c2_seq20_orf1 gi	1149839168 ref|XP_020175709.1| formimidoyltransferase-cyclodeaminase [Aegilops tauschii subsp. tauschii]	2.3	1	1	2	304	32.0345	6.94678	1.01938	1.0969	1.06441	1.06023	0.1156
comp_159_109216_c0_seq1_orf1 gi	1070990390 gb|OEL36727.1| 2-Cys peroxiredoxin BAS1, chloroplastic [Dichanthelium oligosanthes]	68.63	5	10	39	153	16.8926	5.33838	1.11706	1.04348	1.0199	1.06015	0.176116
comp_159_130875_c1_seq21_orf1 gi	1149786051 ref|XP_020155123.1| 1-acyl-sn-glycerol-3-phosphate acyltransferase PLS1 [Aegilops tauschii subsp. tauschii]	3.4	1	1	1	206	23.1024	9.61279	1.1159	1.00382	1.06072	1.06015	0.204117
comp_71_113409_c2_seq8_orf1 gi	357145480 ref|XP_003573657.1| PREDICTED: alpha-soluble NSF attachment protein [Brachypodium distachyon] &gt;gi|944060342|gb|KQJ95932.1| hypothetical protein BRADI_3g19810 [Brachypodium distachyon]	33.69	7	7	11	282	31.6658	5.38916	1.0508	1.06383	1.0658	1.06015	0.0060655
comp_71_116201_c0_seq4_orf2 gi	357144620 ref|XP_003573356.1| PREDICTED: UTP--glucose-1-phosphate uridylyltransferase-like [Brachypodium distachyon] &gt;gi|944057332|gb|KQJ92922.1| hypothetical protein BRADI_3g01640 [Brachypodium distachyon]	27.12	2	2	12	59	6.91069	7.12256	1.03257	1.04378	1.10393	1.06009	0.113297
comp_159_113784_c0_seq4_orf1 gi	1149836157 ref|XP_020174461.1| nuclear transport factor 2-like [Aegilops tauschii subsp. tauschii] &gt;gi|1149838271|ref|XP_020175351.1| nuclear transport factor 2-like [Aegilops tauschii subsp. tauschii]	36.89	3	3	5	122	13.2314	6.11279	1.04871	1.06673	1.0648	1.06008	0.00892135
comp_159_114740_c0_seq1_orf1 gi	1150565933 gb|AQU14668.1| GTP-binding protein [Triticum aestivum]	22.7	7	7	12	326	36.2082	9.33447	1.11204	1.03878	1.02877	1.05986	0.150143
comp_159_133133_c0_seq2_orf1 gi	357129628 ref|XP_003566463.1| PREDICTED: bifunctional epoxide hydrolase 2 [Brachypodium distachyon] &gt;gi|944068164|gb|KQK03648.1| hypothetical protein BRADI_2g09130 [Brachypodium distachyon]	4.97	2	2	3	322	35.771	5.88428	0.968476	1.13342	1.0774	1.05977	0.342477
comp_71_112057_c1_seq19_orf1 gi	357140992 ref|XP_003572034.1| PREDICTED: uncharacterized protein LOC100841240 [Brachypodium distachyon] &gt;gi|944062071|gb|KQJ97661.1| hypothetical protein BRADI_3g32497 [Brachypodium distachyon]	8.85	1	1	1	113	12.4871	4.32275	1.05039	1.07181	1.05709	1.05977	0.011023
comp_71_113853_c0_seq2_orf1 gi	721626315 ref|XP_003562167.2| PREDICTED: psbP-like protein 1, chloroplastic [Brachypodium distachyon]	31.08	7	7	26	222	24.3166	9.31982	1.04694	1.08301	1.04907	1.05967	0.0362758
comp_71_109683_c0_seq1_orf1 gi	357112354 ref|XP_003557974.1| PREDICTED: photosystem II repair protein PSB27-H1, chloroplastic [Brachypodium distachyon] &gt;gi|944086464|gb|KQK21816.1| hypothetical protein BRADI_1g63300 [Brachypodium distachyon]	30.43	4	4	52	115	12.8556	9.33447	1.05513	1.04248	1.08101	1.05954	0.0344125
comp_71_115202_c0_seq3_orf1 gi	1149803812 ref|XP_020161969.1| 3-oxoacyl-[acyl-carrier-protein] synthase I, chloroplastic [Aegilops tauschii subsp. tauschii]	5.81	2	2	4	413	43.5416	5.98584	1.05732	1.07126	1.04955	1.05938	0.0112509
comp_159_128229_c0_seq1_orf1 gi	357111688 ref|XP_003557644.1| PREDICTED: CSC1-like protein ERD4 [Brachypodium distachyon] &gt;gi|944085697|gb|KQK21049.1| hypothetical protein BRADI_1g58380 [Brachypodium distachyon]	8.24	6	6	8	728	81.2555	9.1001	1.17191	0.969726	1.03634	1.05933	0.423689
comp_71_110619_c0_seq1_orf1 gi	357124929 ref|XP_003564149.1| PREDICTED: 3-oxoacyl-[acyl-carrier-protein] synthase I, chloroplastic [Brachypodium distachyon] &gt;gi|944083794|gb|KQK19146.1| hypothetical protein BRADI_1g46610 [Brachypodium distachyon]	11.19	4	4	6	438	46.2812	6.53662	1.08061	1.06411	1.03284	1.05919	0.0517046
comp_159_124967_c0_seq7_orf1 gi	1145139262 gb|AQM73728.1| deltal-pyrroline-5-carboxylate synthetase [Festuca arundinacea]	5.02	2	4	4	598	64.6648	5.71924	1.05752	1.05664	1.06334	1.05917	0.0012614
comp_159_121498_c0_seq1_orf1 gi	357145851 ref|XP_003573789.1| PREDICTED: glucose-1-phosphate adenylyltransferase small subunit, chloroplastic/amyloplastic [Brachypodium distachyon] &gt;gi|944060703|gb|KQJ96293.1| hypothetical protein BRADI_3g22330 [Brachypodium distachyon]	58.41	22	22	56	464	51.0031	5.89697	1.0603	1.07058	1.04641	1.0591	0.0137598
comp_159_135603_c0_seq13_orf2 gi	1149724386 ref|XP_020188083.1| NHL repeat-containing protein 2 isoform X2 [Aegilops tauschii subsp. tauschii]	31.46	2	2	3	89	9.97101	5.14795	1.05603	1.05531	1.06579	1.05904	0.00325647
comp_71_121906_c0_seq4_orf1 gi	1149829393 ref|XP_020171863.1| photosynthetic NDH subunit of subcomplex B 4, chloroplastic [Aegilops tauschii subsp. tauschii]	32.72	6	6	9	162	18.5032	6.20166	1.01258	1.10302	1.06153	1.05904	0.152409
comp_71_118837_c0_seq3_orf1 gi	669030282 emb|CDM84758.1| unnamed protein product [Triticum aestivum]	6.88	3	3	3	407	43.8677	8.03076	0.996662	1.0932	1.08709	1.05899	0.199353
comp_71_124798_c0_seq12_orf1 gi	944063119 gb|KQJ98709.1| hypothetical protein BRADI_3g38560 [Brachypodium distachyon]	0.93	1	1	1	858	95.9304	6.34131	1.16044	0.985492	1.03094	1.05896	0.377475
comp_159_131531_c0_seq1_orf2 gi	1078194610 gb|AOV85901.1| ABCB25, partial [Triticum polonicum]	2.11	1	1	1	332	35.7363	9.53955	1.07155	1.05853	1.04676	1.05895	0.0144425
comp_159_130737_c0_seq9_orf2 gi	474072205 gb|EMS54389.1| 6-phosphofructo-2-kinase/fructose-2,6-biphosphatase 1 [Triticum urartu]	13.41	5	5	7	328	35.5282	7.06396	1.07203	1.06118	1.04318	1.0588	0.0198646
comp_159_132715_c3_seq1_orf1 gi	357135091 ref|XP_003569145.1| PREDICTED: photosynthetic NDH subunit of lumenal location 5, chloroplastic [Brachypodium distachyon] &gt;gi|944072661|gb|KQK08145.1| hypothetical protein BRADI_2g39950 [Brachypodium distachyon]	34.12	5	6	19	170	18.1491	8.42627	1.05006	1.07448	1.05176	1.05877	0.0174768
comp_71_123781_c0_seq2_orf1 gi	1149740914 ref|XP_020194202.1| vam6/Vps39-like protein isoform X1 [Aegilops tauschii subsp. tauschii]	1.12	1	1	1	984	110.557	7.02002	1.07123	1.11919	0.985533	1.05865	0.272325
comp_159_129028_c0_seq2_orf1 gi	1149736939 ref|XP_020192700.1| coronatine-insensitive protein homolog 2 [Aegilops tauschii subsp. tauschii]	5.53	3	3	5	579	65.0064	6.99072	1.05277	1.06416	1.05888	1.0586	0.00313966
comp_159_132126_c0_seq6_orf1 gi	1149830595 ref|XP_020172334.1| oxalate--CoA ligase [Aegilops tauschii subsp. tauschii]	1.4	1	1	1	499	52.8793	6.62451	1.09342	1.08483	0.997476	1.05858	0.196161
comp_71_101685_c0_seq1_orf1 gi	1149702482 ref|XP_020167595.1| aspartyl protease AED3-like [Aegilops tauschii subsp. tauschii]	13.64	4	4	5	418	43.5848	8.55811	1.09209	1.05235	1.03111	1.05851	0.0819828
comp_159_130961_c0_seq14_orf1 gi	1149718984 ref|XP_020185486.1| uncharacterized protein ycf39 [Aegilops tauschii subsp. tauschii]	30.27	11	11	22	370	40.9524	8.6167	1.05324	1.06481	1.05748	1.05851	0.00331633
comp_159_125381_c2_seq13_orf1 gi	944088802 gb|KQK24154.1| hypothetical protein BRADI_1g78420 [Brachypodium distachyon]	7.75	2	2	3	271	28.4947	7.6792	1.06552	1.05017	1.05966	1.05845	0.00580374
comp_71_116466_c0_seq7_orf1 gi	1149746683 ref|XP_020196304.1| 50S ribosomal protein L1, chloroplastic [Aegilops tauschii subsp. tauschii]	59.51	17	18	93	284	31.3221	8.00146	1.07017	1.05562	1.04947	1.05842	0.0108602
comp_71_121971_c0_seq17_orf1 gi	357161036 ref|XP_003578957.1| PREDICTED: uncharacterized protein LOC100834860 isoform X1 [Brachypodium distachyon] &gt;gi|944056743|gb|KQJ92381.1| hypothetical protein BRADI_4g43280 [Brachypodium distachyon]	13.35	6	6	7	352	37.7845	8.104	1.10314	0.984807	1.08711	1.05835	0.256053
comp_159_132933_c1_seq7_orf1 gi	1149720611 ref|XP_020186244.1| coatomer subunit beta&apos;-2-like isoform X2 [Aegilops tauschii subsp. tauschii]	5.14	1	5	5	915	103.191	4.99561	1.0141	1.10753	1.05333	1.05832	0.164157
comp_71_114260_c0_seq1_orf1 gi	960472644 ref|XP_014755369.1| PREDICTED: NADH dehydrogenase [ubiquinone] flavoprotein 2, mitochondrial isoform X2 [Brachypodium distachyon]	29.06	5	5	16	234	26.0366	6.12549	1.07496	1.04322	1.05675	1.05831	0.0239848
comp_71_116717_c1_seq3_orf1 gi	1149736524 ref|XP_020192526.1| uncharacterized protein LOC109778380 [Aegilops tauschii subsp. tauschii]	12.76	7	7	16	533	59.7528	5.45264	1.04411	1.05963	1.07061	1.05812	0.0170545
comp_159_134697_c0_seq2_orf1 gi	1149801938 ref|XP_020161252.1| elongation factor 2-like [Aegilops tauschii subsp. tauschii]	33.57	26	28	113	843	94.0307	6.16357	1.08144	1.05059	1.04205	1.05803	0.0399851
comp_159_125071_c0_seq3_orf1 gi	357110843 ref|XP_003557225.1| PREDICTED: peptide methionine sulfoxide reductase A5 [Brachypodium distachyon] &gt;gi|944084586|gb|KQK19938.1| hypothetical protein BRADI_1g51410 [Brachypodium distachyon]	5.1	1	1	2	196	21.8993	8.25049	0.944698	1.09603	1.1333	1.05801	0.420385
comp_71_120768_c0_seq4_orf1 gi	357149284 ref|XP_003575059.1| PREDICTED: neutral/alkaline invertase 3, chloroplastic isoform X1 [Brachypodium distachyon] &gt;gi|721664160|ref|XP_010235489.1| PREDICTED: neutral/alkaline invertase 3, chloroplastic isoform X1 [Brachypodium distachyon] &gt;gi|944064114|gb|KQJ99704.1| hypothetical protein BRADI_3g44770 [Brachypodium distachyon] &gt;gi|944064115|gb|KQJ99705.1| hypothetical protein BR…	7.58	2	2	2	330	38.1016	7.86963	1.02712	1.03755	1.10935	1.05801	0.153979
comp_71_116382_c0_seq1_orf1 gi	1149790306 ref|XP_020156776.1| NADH dehydrogenase [ubiquinone] flavoprotein 1, mitochondrial [Aegilops tauschii subsp. tauschii]	31.44	15	15	33	493	53.9662	7.89893	1.05807	1.07132	1.04438	1.05792	0.0175606
comp_159_127968_c0_seq1_orf1 gi	1149809276 ref|XP_020164059.1| inner membrane protein ALBINO3, chloroplastic isoform X1 [Aegilops tauschii subsp. tauschii]	20.47	6	6	9	342	36.9723	7.35693	1.05258	1.09558	1.02533	1.05783	0.105603
comp_71_113775_c0_seq4_orf1 gi	669029245 emb|CDM83396.1| unnamed protein product [Triticum aestivum]	2.92	1	1	1	342	37.458	9.39307	1.11555	1.01808	1.03977	1.0578	0.189588
comp_71_119302_c0_seq2_orf1 gi	1149701533 ref|XP_020163150.1| uncharacterized protein LOC109748531 [Aegilops tauschii subsp. tauschii] &gt;gi|475532057|gb|EMT08173.1| hypothetical protein F775_26982 [Aegilops tauschii]	5.17	1	1	1	271	29.3507	7.62061	0.99498	1.02086	1.15736	1.05774	0.370347
comp_71_113828_c1_seq9_orf1 gi	1149822102 ref|XP_020169313.1| proline iminopeptidase [Aegilops tauschii subsp. tauschii]	2.76	1	1	1	326	36.9695	6.20166	1.05333	1.06505	1.05469	1.05769	0.0040939
comp_159_130176_c0_seq6_orf1 gi	475625948 gb|EMT33137.1| hypothetical protein F775_28653 [Aegilops tauschii]	3.04	1	1	2	230	25.8335	8.52881	1.0677	1.05376	1.05157	1.05767	0.00758349
comp_71_114686_c0_seq5_orf1 gi	1070969715 gb|OEL31377.1| 18.9 kDa heat shock protein [Dichanthelium oligosanthes]	24.81	1	3	18	129	14.2251	5.88428	1.1343	1.00036	1.03772	1.05746	0.286581
comp_159_131531_c0_seq1_orf1 gi	1078194610 gb|AOV85901.1| ABCB25, partial [Triticum polonicum]	1.92	1	1	1	313	33.6043	5.87158	1.0697	1.07786	1.02467	1.05741	0.0739094
comp_71_122821_c0_seq4_orf1 gi	1149782442 ref|XP_020153941.1| probable histone-arginine methyltransferase CARM1 isoform X1 [Aegilops tauschii subsp. tauschii]	1.52	1	1	1	460	50.6254	5.68115	1.03839	1.15249	0.981336	1.05741	0.372104
comp_159_125798_c0_seq3_orf1 gi	1149813041 ref|XP_020165566.1| uncharacterized protein LOC109751072 [Aegilops tauschii subsp. tauschii]	14.55	3	3	5	275	30.4065	7.88428	1.09284	1.0244	1.0549	1.05738	0.101266
comp_159_122439_c0_seq2_orf1 gi	1149810125 ref|XP_020164394.1| 33 kDa ribonucleoprotein, chloroplastic [Aegilops tauschii subsp. tauschii]	23.33	5	5	12	210	23.464	5.60498	1.04671	1.09659	1.0288	1.05737	0.105578
comp_71_122933_c0_seq4_orf1 gi	1149697389 ref|XP_020198866.1| uncharacterized protein LOC109784678 [Aegilops tauschii subsp. tauschii]	2.33	1	1	1	557	59.5249	9.94971	0.917522	1.12074	1.13364	1.0573	0.49899
comp_71_107253_c0_seq1_orf1 gi	162459719 ref|NP_001105068.1| silencing gene B101 [Zea mays] &gt;gi|1142653935|gb|ONM13257.1| Silencing group B protein [Zea mays]	6.86	1	1	1	175	20.0036	7.37158	1.28996	0.869413	1.01216	1.05718	0.688802
comp_71_116201_c0_seq4_orf4 gi	357144620 ref|XP_003573356.1| PREDICTED: UTP--glucose-1-phosphate uridylyltransferase-like [Brachypodium distachyon] &gt;gi|944057332|gb|KQJ92922.1| hypothetical protein BRADI_3g01640 [Brachypodium distachyon]	34.48	1	1	6	29	3.23675	4.75439	1.05258	1.03814	1.08006	1.05693	0.0436176
comp_159_118152_c0_seq3_orf1 gi	669029128 emb|CDM83215.1| unnamed protein product [Triticum aestivum]	15.29	2	2	9	157	16.4574	5.52881	1.04573	1.05739	1.06748	1.05687	0.0119916
comp_71_119254_c0_seq32_orf2 gi	1149738504 ref|XP_020193305.1| protein NLRC3 isoform X1 [Aegilops tauschii subsp. tauschii]	10.2	1	1	1	147	15.9812	8.90967	1.0595	1.09356	1.01644	1.0565	0.12693
comp_159_124793_c1_seq1_orf1 gi	1149712017 ref|XP_020182080.1| tropinone reductase homolog At5g06060-like [Aegilops tauschii subsp. tauschii]	3.28	1	1	3	274	29.0749	6.771	0.998526	1.09929	1.07161	1.05648	0.201013
comp_71_119624_c0_seq4_orf1 gi	960469479 ref|XP_014754819.1| PREDICTED: DEAD-box ATP-dependent RNA helicase 40-like isoform X2 [Brachypodium distachyon]	12.63	5	5	6	396	43.9073	9.53955	1.01127	1.06679	1.091	1.05635	0.139574
comp_159_124389_c0_seq5_orf2 gi	1149761154 ref|XP_020146161.1| eukaryotic translation initiation factor 2 subunit alpha homolog [Aegilops tauschii subsp. tauschii]	21.19	3	3	5	118	12.5414	4.729	1.09599	1.04602	1.02695	1.05632	0.11165
comp_159_122598_c0_seq5_orf1 gi	1149786402 ref|XP_020155247.1| ABC transporter B family member 25, mitochondrial-like [Aegilops tauschii subsp. tauschii]	12.42	5	5	7	491	54.1969	6.26514	1.06422	1.05091	1.05299	1.05604	0.00540221
comp_71_113727_c0_seq2_orf1 gi	1149725136 ref|XP_020188466.1| succinate dehydrogenase subunit 5, mitochondrial-like [Aegilops tauschii subsp. tauschii]	37.21	6	7	15	215	23.2946	6.12549	1.01756	1.07152	1.07893	1.05601	0.101422
comp_159_127183_c0_seq1_orf1 gi	1149772484 ref|XP_020150339.1| methylthioribose kinase 1 [Aegilops tauschii subsp. tauschii]	12.06	4	4	9	423	47.637	6.02393	1.06875	1.07451	1.0247	1.05598	0.0706984
comp_71_103313_c0_seq1_orf1 gi	1205959205 ref|XP_002451056.2| cysteine-rich receptor-like protein kinase 6 [Sorghum bicolor] &gt;gi|1174556459|gb|OQU83787.1| hypothetical protein SORBI_3005G175500 [Sorghum bicolor]	9.6	4	6	12	667	73.2122	7.41553	1.02807	1.08814	1.05151	1.0559	0.0854275
comp_71_124707_c0_seq42_orf1 gi	669028354 emb|CDM82121.1| unnamed protein product [Triticum aestivum]	18.69	11	12	27	658	72.7979	6.03662	1.02817	1.08769	1.05169	1.05585	0.0840948
comp_159_128272_c0_seq3_orf1 gi	1149724563 ref|XP_020188166.1| fructose-bisphosphate aldolase-lysine N-methyltransferase, chloroplastic [Aegilops tauschii subsp. tauschii]	11.63	5	5	9	490	54.4919	4.76709	1.0698	1.04176	1.05593	1.05583	0.0203713
comp_159_129952_c2_seq2_orf1 gi	357136597 ref|XP_003569890.1| PREDICTED: formamidase-like isoform X1 [Brachypodium distachyon] &gt;gi|944074422|gb|KQK09906.1| hypothetical protein BRADI_2g50850 [Brachypodium distachyon]	16.55	5	5	7	435	47.9834	5.60498	1.02892	1.06241	1.07596	1.05576	0.0574908
comp_159_131890_c0_seq39_orf1 gi	1149696701 ref|XP_020194997.1| fructose-bisphosphate aldolase-lysine N-methyltransferase, chloroplastic [Aegilops tauschii subsp. tauschii] &gt;gi|1149696703|ref|XP_020195005.1| fructose-bisphosphate aldolase-lysine N-methyltransferase, chloroplastic [Aegilops tauschii subsp. tauschii]	3.91	1	1	2	409	45.5462	6.44287	1.03193	1.09998	1.03511	1.05567	0.128697
comp_71_112636_c1_seq1_orf1 gi	475552156 gb|EMT11738.1| Fructose-bisphosphate aldolase, cytoplasmic isozyme 1 [Aegilops tauschii]	51.58	10	11	90	221	23.3162	5.17334	1.01532	1.08825	1.06337	1.05565	0.121542
comp_159_129718_c0_seq45_orf1 gi	721695004 ref|XP_010240490.1| PREDICTED: uncharacterized protein YnbB-like [Brachypodium distachyon] &gt;gi|944049205|gb|KQJ84846.1| hypothetical protein BRADI_5g23270 [Brachypodium distachyon] &gt;gi|944049206|gb|KQJ84847.1| hypothetical protein BRADI_5g23270 [Brachypodium distachyon]	8.22	2	2	3	304	32.0852	5.05908	1.0756	0.999259	1.09189	1.05558	0.190949
comp_71_107283_c0_seq2_orf1 gi	1149817945 ref|XP_020167655.1| sm-like protein LSM3A [Aegilops tauschii subsp. tauschii]	19.59	2	2	2	97	11.1759	4.88135	1.04454	1.04398	1.0781	1.05554	0.0388702
comp_159_132062_c0_seq2_orf2 gi	1149763645 ref|XP_020147094.1| protein transport protein SEC23-like [Aegilops tauschii subsp. tauschii]	17.13	4	4	4	362	40.9142	5.52881	1.13456	1.02324	1.00877	1.05552	0.297177
comp_71_113712_c1_seq2_orf1 gi	357134641 ref|XP_003568925.1| PREDICTED: proline synthase co-transcribed bacterial homolog protein [Brachypodium distachyon] &gt;gi|721640440|ref|XP_010231697.1| PREDICTED: proline synthase co-transcribed bacterial homolog protein [Brachypodium distachyon] &gt;gi|944072008|gb|KQK07492.1| hypothetical protein BRADI_2g35760 [Brachypodium distachyon]	9.91	2	2	2	212	23.0306	5.32568	1.04912	1.05513	1.06227	1.05551	0.0046503
comp_71_119209_c0_seq3_orf1 gi	721655084 ref|XP_010234150.1| PREDICTED: CLP protease regulatory subunit CLPX1, mitochondrial-like [Brachypodium distachyon] &gt;gi|944058871|gb|KQJ94461.1| hypothetical protein BRADI_3g10660 [Brachypodium distachyon]	3.88	1	2	2	516	55.5005	5.65576	0.976894	1.07588	1.11368	1.05549	0.306708
comp_159_128610_c1_seq9_orf1 gi	357123831 ref|XP_003563611.1| PREDICTED: heat shock cognate 70 kDa protein 2-like [Brachypodium distachyon] &gt;gi|944077082|gb|KQK12434.1| hypothetical protein BRADI_1g03720 [Brachypodium distachyon]	60.36	2	19	136	391	43.0141	6.59521	1.02389	1.08079	1.06174	1.05547	0.0800889
comp_71_122673_c0_seq2_orf2 gi	1149784790 ref|XP_020154685.1| NAD-dependent malic enzyme 59 kDa isoform, mitochondrial [Aegilops tauschii subsp. tauschii]	15.85	1	1	1	82	9.04056	5.13525	1.09881	1.04762	1.01984	1.05542	0.138772
comp_71_115878_c0_seq2_orf1 gi	357145720 ref|XP_003573742.1| PREDICTED: NAD(P)H-quinone oxidoreductase subunit S, chloroplastic [Brachypodium distachyon] &gt;gi|944060554|gb|KQJ96144.1| hypothetical protein BRADI_3g21280 [Brachypodium distachyon]	29.63	6	6	12	216	22.8058	8.01611	0.983407	1.09183	1.09099	1.05541	0.263662
comp_71_123350_c0_seq1_orf1 gi	357148218 ref|XP_003574676.1| PREDICTED: heat shock protein 90-5, chloroplastic-like [Brachypodium distachyon] &gt;gi|944063165|gb|KQJ98755.1| hypothetical protein BRADI_3g38897 [Brachypodium distachyon]	30.95	17	23	53	782	88.4957	4.91943	1.05636	1.05402	1.05557	1.05532	0.000154579
comp_159_125666_c0_seq1_orf1 gi	1149718005 ref|XP_020184992.1| pentatricopeptide repeat-containing protein At1g11900 [Aegilops tauschii subsp. tauschii]	2.02	1	1	1	346	38.6113	8.14795	1.05392	1.06983	1.04217	1.05531	0.0203696
comp_159_127276_c1_seq1_orf1 gi	357110647 ref|XP_003557128.1| PREDICTED: peptidyl-prolyl cis-trans isomerase CYP18-1 [Brachypodium distachyon] &gt;gi|944084360|gb|KQK19712.1| hypothetical protein BRADI_1g49972 [Brachypodium distachyon]	8.75	1	1	1	160	17.2866	7.95752	1.02132	1.03941	1.10515	1.05529	0.162122
comp_71_115297_c0_seq2_orf1 gi	1149755633 ref|XP_020199732.1| ornithine carbamoyltransferase, chloroplastic [Aegilops tauschii subsp. tauschii]	13.35	5	5	12	367	39.9414	7.1665	1.05139	1.06214	1.05226	1.05527	0.00386684
comp_159_129056_c0_seq1_orf1 gi	357111566 ref|XP_003557583.1| PREDICTED: putative deoxyribonuclease TATDN1 [Brachypodium distachyon] &gt;gi|944085515|gb|KQK20867.1| hypothetical protein BRADI_1g57200 [Brachypodium distachyon]	10.74	4	4	5	326	35.7668	5.69385	1.03937	1.06191	1.06446	1.05525	0.0202061
comp_71_121036_c0_seq4_orf1 gi	357163831 ref|XP_003579860.1| PREDICTED: mitochondrial phosphate carrier protein 3, mitochondrial-like [Brachypodium distachyon] &gt;gi|944047228|gb|KQJ82869.1| hypothetical protein BRADI_5g11740 [Brachypodium distachyon]	18.78	1	4	10	181	19.1891	9.33447	1.04014	1.08454	1.04088	1.05519	0.0640318
comp_71_125743_c0_seq4_orf1 gi	1149777118 ref|XP_020179839.1| methionine aminopeptidase 1A [Aegilops tauschii subsp. tauschii]	7.81	3	3	3	397	44.3195	7.38623	1.09054	1.03658	1.03825	1.05512	0.0896091
comp_71_113845_c4_seq1_orf1 gi	1149762285 ref|XP_020146606.1| U6 snRNA-associated Sm-like protein LSm6 isoform X1 [Aegilops tauschii subsp. tauschii]	23.46	2	2	3	81	8.93662	9.11475	1.08124	1.0251	1.05897	1.0551	0.0776588
comp_71_113623_c1_seq10_orf1 gi	357165331 ref|XP_003580347.1| PREDICTED: replication factor C subunit 4 [Brachypodium distachyon] &gt;gi|944048458|gb|KQJ84099.1| hypothetical protein BRADI_5g18710 [Brachypodium distachyon]	7.5	2	2	2	280	31.0031	8.29443	1.08948	1.0496	1.02594	1.05501	0.0973145
comp_71_109938_c0_seq2_orf1 gi	1149811252 ref|XP_020164851.1| heme-binding protein 2-like [Aegilops tauschii subsp. tauschii]	15.91	2	2	4	220	23.4356	5.05908	0.982606	1.10774	1.07424	1.05486	0.28009
comp_71_125858_c0_seq1_orf1 gi	357154838 ref|XP_003576919.1| PREDICTED: pre-mRNA-splicing factor CWC22 homolog [Brachypodium distachyon] &gt;gi|944056088|gb|KQJ91726.1| hypothetical protein BRADI_4g39400 [Brachypodium distachyon]	8.17	4	4	4	551	63.1492	5.17334	1.03572	1.06065	1.06811	1.05483	0.0304685
comp_159_124981_c0_seq2_orf1 gi	357147318 ref|XP_003574299.1| PREDICTED: branched-chain-amino-acid aminotransferase 5, chloroplastic-like [Brachypodium distachyon] &gt;gi|944062132|gb|KQJ97722.1| hypothetical protein BRADI_3g32830 [Brachypodium distachyon]	13.12	4	4	7	282	30.4069	7.81104	1.01969	1.06619	1.07847	1.05478	0.0922494
comp_159_123776_c0_seq47_orf1 gi	1149780269 ref|XP_020153156.1| uncharacterized protein LOC109738473 isoform X2 [Aegilops tauschii subsp. tauschii]	24.24	1	1	1	33	3.94623	11.7222	1.00239	1.09897	1.06246	1.0546	0.192
comp_159_123501_c0_seq3_orf1 gi	357133137 ref|XP_003568184.1| PREDICTED: asparagine synthetase [glutamine-hydrolyzing] 2 [Brachypodium distachyon] &gt;gi|960469168|ref|XP_014754751.1| PREDICTED: asparagine synthetase [glutamine-hydrolyzing] 2 [Brachypodium distachyon] &gt;gi|944070104|gb|KQK05588.1| hypothetical protein BRADI_2g21050 [Brachypodium distachyon] &gt;gi|944070105|gb|KQK05589.1| hypothetical protein BRADI_2g21050 [B…	2.55	1	1	1	588	66.072	6.13818	1.16216	1.02788	0.973564	1.05454	0.433188
comp_159_132150_c0_seq4_orf1 gi	1149766624 ref|XP_020148223.1| mitogen-activated protein kinase kinase kinase 2-like [Aegilops tauschii subsp. tauschii]	4.97	1	1	2	161	17.8596	4.51318	0.98572	1.09342	1.08446	1.05453	0.254781
comp_71_109891_c0_seq1_orf1 gi	1703227 sp|P52894.1|ALA2_HORVU RecName: Full=Alanine aminotransferase 2; Short=ALAAT-2; AltName: Full=Glutamate pyruvate transaminase 2; Short=GPT; AltName: Full=Glutamic--alanine transaminase 2; AltName: Full=Glutamic--pyruvic transaminase 2	12.03	3	6	12	482	52.8151	6.31592	1.04628	1.04604	1.07096	1.05443	0.0223077
comp_159_117466_c1_seq2_orf1 gi	474262313 gb|EMS60576.1| Photosystem I reaction center subunit psaK, chloroplastic [Triticum urartu]	21.67	3	3	33	120	12.4956	9.99365	1.06068	1.08174	1.02083	1.05442	0.0929358
comp_159_125188_c0_seq2_orf1 gi	473980369 gb|EMS51528.1| Methylcrotonoyl-CoA carboxylase beta chain, mitochondrial [Triticum urartu]	6.5	3	3	3	492	52.9341	7.51807	1.02979	1.06793	1.06505	1.05426	0.0474545
comp_71_122660_c0_seq3_orf1 gi	1149771436 ref|XP_020149951.1| phytoene dehydrogenase, chloroplastic/chromoplastic [Aegilops tauschii subsp. tauschii]	11.03	6	6	8	580	64.3961	7.43018	1.05977	1.03615	1.06675	1.05422	0.0279428
comp_159_126831_c1_seq1_orf1 gi	357114356 ref|XP_003558966.1| PREDICTED: peroxisomal membrane protein 11-1 [Brachypodium distachyon] &gt;gi|960455251|ref|XP_014752147.1| PREDICTED: peroxisomal membrane protein 11-1 [Brachypodium distachyon] &gt;gi|944088627|gb|KQK23979.1| hypothetical protein BRADI_1g77380 [Brachypodium distachyon]	18.24	3	3	12	159	17.7986	10.1401	1.07871	1.04716	1.03678	1.05421	0.0500624
comp_71_117375_c0_seq2_orf1 gi	357112890 ref|XP_003558238.1| PREDICTED: oxysterol-binding protein-related protein 3B [Brachypodium distachyon] &gt;gi|944086994|gb|KQK22346.1| hypothetical protein BRADI_1g66687 [Brachypodium distachyon]	4.75	2	2	3	463	52.0504	5.35107	0.961255	1.09177	1.10871	1.05391	0.366708
comp_71_121815_c0_seq17_orf1 gi	357112209 ref|XP_003557902.1| PREDICTED: 50S ribosomal protein L6, chloroplastic [Brachypodium distachyon] &gt;gi|944086298|gb|KQK21650.1| hypothetical protein BRADI_1g62170 [Brachypodium distachyon]	52.43	10	10	33	206	23.0125	10.0229	1.07062	1.04945	1.04119	1.05376	0.025556
comp_159_129425_c0_seq2_orf1 gi	357133899 ref|XP_003568559.1| PREDICTED: protein RETICULATA-RELATED 4, chloroplastic-like [Brachypodium distachyon] &gt;gi|944071071|gb|KQK06555.1| hypothetical protein BRADI_2g26950 [Brachypodium distachyon]	17.48	5	5	8	286	31.3086	9.02686	1.00396	1.09104	1.06604	1.05368	0.173847
comp_71_122484_c0_seq9_orf1 gi	1149821403 ref|XP_020169080.1| phosphoribosylformylglycinamidine cyclo-ligase, chloroplastic/mitochondrial-like [Aegilops tauschii subsp. tauschii]	15.32	6	6	7	385	40.4349	6.18896	1.05791	1.06719	1.03543	1.05351	0.0296677
comp_159_130756_c2_seq4_orf1 gi	473970528 gb|EMS51411.1| 40S ribosomal protein S26-3 [Triticum urartu]	18.07	2	2	7	83	9.4629	9.75928	1.04232	0.981607	1.13643	1.05345	0.357168
comp_71_120587_c0_seq2_orf1 gi	357147553 ref|XP_003574390.1| PREDICTED: UDP-sulfoquinovose synthase, chloroplastic-like [Brachypodium distachyon] &gt;gi|960482152|ref|XP_014757170.1| PREDICTED: UDP-sulfoquinovose synthase, chloroplastic-like [Brachypodium distachyon] &gt;gi|944062372|gb|KQJ97962.1| hypothetical protein BRADI_3g34340 [Brachypodium distachyon] &gt;gi|944062373|gb|KQJ97963.1| hypothetical protein BRADI_3g34340 [B…	34.57	10	10	18	350	39.0027	6.80029	1.07718	1.04554	1.037	1.05324	0.0488522
comp_71_125720_c0_seq3_orf1 gi	669030010 emb|CDM84397.1| unnamed protein product [Triticum aestivum]	2.12	2	3	3	1087	126.538	5.94775	1.06608	1.04641	1.04721	1.05323	0.0142633
comp_71_123251_c1_seq8_orf1 gi	1149759506 ref|XP_020201173.1| ras-related protein RABA5c-like [Aegilops tauschii subsp. tauschii] &gt;gi|475622764|gb|EMT31969.1| Ras-related protein ARA-4 [Aegilops tauschii]	9	1	2	5	211	23.5608	5.05908	1.24745	0.926508	0.985699	1.05322	0.643453
comp_159_120921_c1_seq3_orf1 gi	1149732911 ref|XP_020191464.1| heme-binding-like protein At3g10130, chloroplastic [Aegilops tauschii subsp. tauschii] &gt;gi|475383087|gb|EMT00657.1| hypothetical protein F775_29949 [Aegilops tauschii]	3.46	1	1	2	231	24.9401	7.32764	1.03169	1.04753	1.07972	1.05298	0.0643537
comp_71_118658_c0_seq2_orf1 gi	960457502 ref|XP_014752569.1| PREDICTED: peroxisomal (S)-2-hydroxy-acid oxidase GLO1 [Brachypodium distachyon] &gt;gi|944077505|gb|KQK12857.1| hypothetical protein BRADI_1g06430 [Brachypodium distachyon]	45.7	8	14	125	302	32.6254	9.43701	1.03424	1.06153	1.06294	1.0529	0.0297914
comp_159_128498_c0_seq1_orf1 gi	357155664 ref|XP_003577195.1| PREDICTED: ribulose bisphosphate carboxylase/oxygenase activase A, chloroplastic isoform X1 [Brachypodium distachyon] &gt;gi|944051397|gb|KQJ87035.1| hypothetical protein BRADI_4g09125 [Brachypodium distachyon]	47.09	18	18	285	429	47.4026	7.28369	1.00566	1.08124	1.07169	1.05286	0.156089
comp_159_121489_c0_seq1_orf1 gi	1149711313 ref|XP_020181725.1| uncharacterized protein LOC109767380 [Aegilops tauschii subsp. tauschii]	10.17	2	2	4	177	19.367	10.1401	1.04703	1.05213	1.05928	1.05281	0.00449661
comp_159_132010_c0_seq2_orf1 gi	721637680 ref|XP_003568354.2| PREDICTED: ferredoxin-6, chloroplastic-like [Brachypodium distachyon]	6.58	1	1	5	152	16.3207	5.2876	1.03065	1.06929	1.05841	1.05278	0.0443539
comp_71_109940_c0_seq4_orf1 gi	1149830997 ref|XP_020172491.1| uncharacterized protein LOC109758064 [Aegilops tauschii subsp. tauschii]	3.62	1	1	2	221	24.0595	8.07471	1.04811	1.08805	1.02214	1.05277	0.110522
comp_159_116608_c0_seq1_2-484_(+)	comp_159_116608_c0_seq1_2-484_(+)	6.83	1	1	1	161	16.831	10.2573	1.0934	1.00376	1.06075	1.05264	0.182193
comp_71_116257_c0_seq2_orf1 gi	357163483 ref|XP_003579746.1| PREDICTED: ATG8-interacting protein 1-like [Brachypodium distachyon] &gt;gi|721688827|ref|XP_010239596.1| PREDICTED: ATG8-interacting protein 1-like [Brachypodium distachyon] &gt;gi|944045771|gb|KQJ81412.1| hypothetical protein BRADI_5g00580 [Brachypodium distachyon]	3.46	1	1	1	231	24.4285	4.7417	1.08575	1.0264	1.04545	1.05253	0.0953193
comp_159_135205_c0_seq13_orf1 gi	357163990 ref|XP_003579914.1| PREDICTED: prohibitin-3, mitochondrial-like [Brachypodium distachyon] &gt;gi|944047359|gb|KQJ83000.1| hypothetical protein BRADI_5g12530 [Brachypodium distachyon]	17.89	6	6	7	285	30.8033	6.58057	1.10893	1.10424	0.944309	1.05249	0.434324
comp_71_124974_c0_seq3_orf1 gi	1149835716 ref|XP_020174288.1| mechanosensitive ion channel protein 1, mitochondrial-like [Aegilops tauschii subsp. tauschii] &gt;gi|1149835718|ref|XP_020174289.1| mechanosensitive ion channel protein 1, mitochondrial-like [Aegilops tauschii subsp. tauschii] &gt;gi|475529961|gb|EMT07838.1| MscS family inner membrane protein ynaI [Aegilops tauschii]	4.83	2	2	2	497	53.4357	8.35303	1.01688	1.09641	1.0441	1.05246	0.15356
comp_159_123832_c2_seq6_orf1 gi	6573204 gb|AAF17590.1|AF202646_1 ribulose-1,5-bisphosphate carboxylase small subunit, partial [Avena clauda]	64.29	2	12	313	126	14.6004	6.1001	1.01956	1.10476	1.03306	1.05246	0.185667
comp_159_117314_c0_seq1_orf1 gi	1149770118 ref|XP_020149464.1| uncharacterized protein LOC109734675 [Aegilops tauschii subsp. tauschii]	16.33	2	2	2	196	20.9779	9.30518	0.993668	1.0809	1.08213	1.05223	0.216421
comp_71_121811_c0_seq2_orf1 gi	1149804421 ref|XP_020162183.1| pyridine nucleotide-disulfide oxidoreductase domain-containing protein 2 [Aegilops tauschii subsp. tauschii]	4.96	3	3	3	585	62.8509	6.80029	1.12346	1.01603	1.01705	1.05218	0.280762
comp_159_97338_c0_seq1_orf1 gi	357159660 ref|XP_003578518.1| PREDICTED: uncharacterized protein LOC100830569 [Brachypodium distachyon] &gt;gi|944055587|gb|KQJ91225.1| hypothetical protein BRADI_4g36370 [Brachypodium distachyon]	15.04	6	6	10	339	37.8613	7.38623	1.09198	1.03503	1.02914	1.05205	0.121729
comp_71_119933_c0_seq29_orf1 gi	944067305 gb|KQK02789.1| hypothetical protein BRADI_2g03713 [Brachypodium distachyon]	17.96	4	4	8	206	22.4774	4.98291	1.03072	1.05233	1.07295	1.052	0.050809
comp_71_106504_c2_seq1_orf1 gi	357111290 ref|XP_003557447.1| PREDICTED: peptidyl-prolyl cis-trans isomerase FKBP16-4, chloroplastic [Brachypodium distachyon]	24.35	4	4	13	193	20.0966	9.80322	0.996421	1.08156	1.07799	1.05199	0.202422
comp_159_134945_c1_seq1_orf1 gi	357113924 ref|XP_003558751.1| PREDICTED: glutathione reductase, chloroplastic-like [Brachypodium distachyon] &gt;gi|944088139|gb|KQK23491.1| hypothetical protein BRADI_1g74180 [Brachypodium distachyon]	35.2	17	17	38	517	55.4965	6.26514	1.02004	1.07233	1.06334	1.0519	0.0846123
comp_159_115104_c0_seq1_orf1 gi	1149711602 ref|XP_020181876.1| photosystem I reaction center subunit IV, chloroplastic [Aegilops tauschii subsp. tauschii]	57.46	6	6	85	134	14.3736	10.0522	1.00564	1.08748	1.06237	1.05183	0.16556
comp_159_115586_c0_seq2_orf1 gi	1149829589 ref|XP_020171918.1| carotenoid 9,10(9&apos;,10&apos;)-cleavage dioxygenase-like [Aegilops tauschii subsp. tauschii]	22.63	13	13	18	539	60.5596	6.30322	1.04888	1.05268	1.0538	1.05179	0.000823613
comp_159_129745_c0_seq3_orf1 gi	1149706795 ref|XP_020179504.1| hsp70-binding protein 1-like isoform X1 [Aegilops tauschii subsp. tauschii]	10.27	2	2	3	224	24.0564	5.69385	1.0117	1.07022	1.07311	1.05168	0.122833
comp_71_116842_c0_seq14_orf1 gi	357157907 ref|XP_003577954.1| PREDICTED: phosphoenolpyruvate/phosphate translocator 1, chloroplastic-like [Brachypodium distachyon] &gt;gi|944054118|gb|KQJ89756.1| hypothetical protein BRADI_4g27550 [Brachypodium distachyon]	6.33	2	2	4	395	42.1901	10.3306	1.05448	1.07689	1.0234	1.05159	0.0797173
comp_71_104957_c0_seq2_orf1 gi	357149024 ref|XP_003574974.1| PREDICTED: 40S ribosomal protein S27 [Brachypodium distachyon] &gt;gi|944063899|gb|KQJ99489.1| hypothetical protein BRADI_3g43475 [Brachypodium distachyon]	29.07	1	2	6	86	9.60782	8.71924	1.01864	1.08422	1.05148	1.05145	0.11293
comp_71_111412_c0_seq1_orf1 gi	1149833497 ref|XP_020173467.1| probable ribose-5-phosphate isomerase 3, chloroplastic [Aegilops tauschii subsp. tauschii]	28.63	6	6	39	234	24.6241	5.021	1.0517	1.07179	1.03046	1.05132	0.0500437
comp_159_853604_c0_seq1_orf1 gi	125575388 gb|EAZ16672.1| hypothetical protein OsJ_32147 [Oryza sativa Japonica Group]	21.21	2	2	3	66	7.43387	6.78564	1.0411	1.02409	1.08875	1.05131	0.117649
comp_159_128828_c0_seq3_orf1 gi	1149737919 ref|XP_020193089.1| persulfide dioxygenase ETHE1 homolog, mitochondrial [Aegilops tauschii subsp. tauschii]	11.22	3	3	3	303	33.028	7.85498	1.06671	1.03415	1.05295	1.05127	0.0322369
comp_71_109749_c0_seq2_orf1 gi	1149802152 ref|XP_020161338.1| probable NADH dehydrogenase [ubiquinone] 1 alpha subcomplex subunit 5, mitochondrial [Aegilops tauschii subsp. tauschii] &gt;gi|475596412|gb|EMT23349.1| Putative NADH dehydrogenase (ubiquinone) 1 alpha subcomplex subunit 5, mitochondrial [Aegilops tauschii]	46.82	7	7	11	173	19.4901	4.98291	1.05716	1.06413	1.0325	1.05126	0.0332957
comp_71_109879_c0_seq5_orf1 gi	357123664 ref|XP_003563528.1| PREDICTED: thylakoid lumenal 16.5 kDa protein, chloroplastic [Brachypodium distachyon] &gt;gi|944082109|gb|KQK17461.1| hypothetical protein BRADI_1g34560 [Brachypodium distachyon]	14.14	2	2	13	198	20.4745	6.68311	1.06501	1.02784	1.06069	1.05118	0.0487618
comp_159_122059_c0_seq6_orf1 gi	1149724148 ref|XP_020187970.1| thylakoid lumenal 17.4 kDa protein, chloroplastic-like [Aegilops tauschii subsp. tauschii]	44.69	9	9	35	226	23.6038	6.60986	1.0196	1.07048	1.06344	1.05117	0.0846278
comp_159_126503_c0_seq8_orf1 gi	1149819738 ref|XP_020168424.1| dihydroxy-acid dehydratase, chloroplastic [Aegilops tauschii subsp. tauschii]	16.58	8	8	8	561	59.7892	5.75732	1.05637	1.06541	1.0317	1.05116	0.0366524
comp_159_124886_c0_seq6_orf1 gi	1149764341 ref|XP_020147365.1| tubulin alpha-2 chain [Aegilops tauschii subsp. tauschii]	45.87	3	3	10	109	12.0739	5.61768	0.992611	1.10376	1.05708	1.05115	0.253331
comp_71_123222_c0_seq12_orf1 gi	1149721638 ref|XP_020186736.1| putative D-cysteine desulfhydrase 1, mitochondrial [Aegilops tauschii subsp. tauschii]	8.1	4	4	5	420	45.1255	7.78174	1.04394	1.06904	1.04031	1.0511	0.0298673
comp_159_126724_c0_seq9_orf1 gi	357133358 ref|XP_003568292.1| PREDICTED: ras-related protein RABE1c [Brachypodium distachyon] &gt;gi|944070393|gb|KQK05877.1| hypothetical protein BRADI_2g23120 [Brachypodium distachyon]	31.35	2	6	9	185	20.921	8.55811	1.01893	1.11045	1.0238	1.05106	0.228036
comp_71_126082_c0_seq2_orf1 gi	721632208 ref|XP_003569793.2| PREDICTED: uncharacterized protein LOC100830324 [Brachypodium distachyon] &gt;gi|944067527|gb|KQK03011.1| hypothetical protein BRADI_2g05017 [Brachypodium distachyon]	0.56	1	1	1	1261	138.92	5.70654	1.09063	1.01232	1.05013	1.05103	0.15265
comp_159_134620_c3_seq50_orf1 gi	357134853 ref|XP_003569030.1| PREDICTED: uncharacterized protein LOC100828595 [Brachypodium distachyon] &gt;gi|944072329|gb|KQK07813.1| hypothetical protein BRADI_2g37770 [Brachypodium distachyon]	4.69	1	1	1	192	20.4126	6.3667	1.11304	1.02991	1.0101	1.05102	0.247093
comp_159_134722_c0_seq1_orf1 gi	1149806369 ref|XP_020162963.1| serine/threonine-protein kinase STN8, chloroplastic [Aegilops tauschii subsp. tauschii]	3.72	3	3	5	592	63.5821	6.49365	1.07262	1.05038	1.02913	1.05071	0.0561752
comp_159_132285_c1_seq4_orf1 gi	1149716798 ref|XP_020184408.1| mitochondrial outer membrane porin [Aegilops tauschii subsp. tauschii]	38.13	6	6	23	160	16.6457	8.73389	1.02202	1.05831	1.07143	1.05058	0.0757737
comp_159_117867_c0_seq1_orf1 gi	357144443 ref|XP_003573294.1| PREDICTED: succinate dehydrogenase subunit 6, mitochondrial [Brachypodium distachyon] &gt;gi|944059253|gb|KQJ94843.1| hypothetical protein BRADI_3g13580 [Brachypodium distachyon]	11.35	2	2	2	141	15.593	8.79248	1.09514	1.06804	0.988277	1.05049	0.256132
comp_71_104795_c0_seq1_orf1 gi	474094208 gb|EMS54997.1| putative aquaporin TIP2-2 [Triticum urartu]	22.86	1	1	1	70	7.21053	5.71924	0.873151	1.14879	1.1294	1.05045	0.627332
comp_71_115651_c0_seq19_orf1 gi	474290042 gb|EMS61250.1| hypothetical protein TRIUR3_23889 [Triticum urartu]	24.38	4	4	10	201	21.8855	8.17725	1.01445	1.06881	1.06783	1.05036	0.107123
comp_159_132207_c0_seq33_orf1 gi	721682239 ref|XP_003578617.2| PREDICTED: carboxyl-terminal-processing peptidase 2, chloroplastic isoform X1 [Brachypodium distachyon] &gt;gi|944055781|gb|KQJ91419.1| hypothetical protein BRADI_4g37555 [Brachypodium distachyon]	19.11	5	5	9	314	32.9619	6.15088	1.03713	1.02738	1.086	1.05017	0.109588
comp_71_117693_c0_seq6_orf1 gi	721643513 ref|XP_010232161.1| PREDICTED: caffeoylshikimate esterase isoform X2 [Brachypodium distachyon]	4.57	1	1	1	175	19.5088	5.60498	1.0269	1.0799	1.0435	1.0501	0.0852893
comp_159_120957_c0_seq1_orf1 gi	1002314293 ref|XP_015620524.1| PREDICTED: malate dehydrogenase, glyoxysomal [Oryza sativa Japonica Group] &gt;gi|3183079|sp|Q42972.3|MDHG_ORYSJ RecName: Full=Malate dehydrogenase, glyoxysomal; Flags: Precursor &gt;gi|218187302|gb|EEC69729.1| hypothetical protein OsI_39238 [Oryza sativa Indica Group] &gt;gi|222617526|gb|EEE53658.1| hypothetical protein OsJ_36976 [Oryza sativa Japonica Group] &gt;g…	22.54	5	9	24	346	36.228	7.6792	1.07658	1.0463	1.02729	1.05006	0.0732927
comp_159_127739_c0_seq2_orf2 gi	1149832274 ref|XP_020173007.1| eukaryotic translation initiation factor 2A [Aegilops tauschii subsp. tauschii]	4.46	1	1	2	157	17.3439	9.37842	1.06249	0.999174	1.08825	1.04997	0.199605
comp_71_98008_c0_seq3_orf1 gi	1149809841 ref|XP_020164279.1| dirigent protein 21-like [Aegilops tauschii subsp. tauschii]	10.9	2	2	2	156	16.5125	7.59131	1.02368	1.06129	1.0649	1.04995	0.063082
comp_159_124622_c0_seq3_orf1 gi	1149751302 ref|XP_020198086.1| mitochondrial import receptor subunit TOM40-1-like [Aegilops tauschii subsp. tauschii]	20.15	4	4	6	268	29.9811	8.60205	1.03246	1.05539	1.06202	1.04995	0.0306584
comp_159_126169_c1_seq6_orf1 gi	1149727485 ref|XP_020189607.1| heme oxygenase 1, chloroplastic-like [Aegilops tauschii subsp. tauschii]	8.65	2	2	3	266	29.5809	7.48877	1.0828	1.01895	1.04774	1.04983	0.114239
comp_71_118638_c0_seq3_orf1 gi	1149811172 ref|XP_020164819.1| nitrogen regulatory protein P-II homolog [Aegilops tauschii subsp. tauschii]	18.44	3	3	5	179	19.6001	8.96826	1.04864	1.01948	1.08089	1.04967	0.107339
comp_159_127069_c0_seq1_orf1 gi	1149761445 ref|XP_020146270.1| protein-L-isoaspartate O-methyltransferase [Aegilops tauschii subsp. tauschii]	6.67	2	2	3	255	27.8621	6.26514	1.08382	1.05821	1.00675	1.0496	0.160083
comp_159_109590_c2_seq1_orf1 gi	965554100 gb|ALT16945.1| ribosomal protein L23 (chloroplast) [Endiandra globosa]	31.65	4	4	13	139	15.6655	10.9751	1.06323	1.04658	1.03897	1.04959	0.0202438
comp_159_124608_c0_seq4_orf1 gi	1149724678 ref|XP_020188228.1| protein HHL1, chloroplastic [Aegilops tauschii subsp. tauschii]	31.63	8	8	20	215	24.0917	9.64209	1.06893	1.05651	1.02316	1.04954	0.0684102
comp_71_116199_c0_seq9_orf1 gi	357149217 ref|XP_003575039.1| PREDICTED: cytochrome b-c1 complex subunit Rieske, mitochondrial-like [Brachypodium distachyon] &gt;gi|944064046|gb|KQJ99636.1| hypothetical protein BRADI_3g44410 [Brachypodium distachyon]	25.93	2	8	16	270	29.3732	8.71924	1.01674	1.08334	1.04852	1.04953	0.123456
comp_71_114543_c1_seq1_orf1 gi	357165921 ref|XP_003580539.1| PREDICTED: UDP-N-acetylglucosamine diphosphorylase 2-like [Brachypodium distachyon] &gt;gi|944048919|gb|KQJ84560.1| hypothetical protein BRADI_5g21650 [Brachypodium distachyon]	2.05	1	1	1	341	37.5742	7.69385	1.06889	1.02653	1.05304	1.04948	0.0570629
comp_159_133215_c0_seq5_orf1 gi	357139681 ref|XP_003571407.1| PREDICTED: vacuolar protein sorting-associated protein 18 homolog [Brachypodium distachyon] &gt;gi|944059572|gb|KQJ95162.1| hypothetical protein BRADI_3g15520 [Brachypodium distachyon]	0.91	1	1	1	991	111.717	5.57959	1.0502	1.09338	1.00475	1.04944	0.193036
comp_159_136104_c0_seq2_orf1 gi	357165311 ref|XP_003580340.1| PREDICTED: protein argonaute 1B isoform X2 [Brachypodium distachyon] &gt;gi|944048437|gb|KQJ84078.1| hypothetical protein BRADI_5g18540 [Brachypodium distachyon]	1.02	1	1	1	683	76.5083	9.39307	1.05083	1.10332	0.993988	1.04938	0.258251
comp_159_134723_c0_seq4_orf1 gi	1149823781 ref|XP_020169974.1| YTH domain-containing family protein 3-like [Aegilops tauschii subsp. tauschii]	2.76	2	2	2	652	70.895	8.17725	1.0273	1.07884	1.0418	1.04931	0.0847254
comp_159_126234_c0_seq1_orf1 gi	1149712553 ref|XP_020182340.1| omega-amidase, chloroplastic [Aegilops tauschii subsp. tauschii]	29.12	7	7	17	285	31.0467	6.22705	1.02447	1.08028	1.04318	1.04931	0.0950982
comp_159_134925_c0_seq1_orf1 gi	1149747575 ref|XP_020196649.1| vacuolar protein-sorting-associated protein 11 homolog [Aegilops tauschii subsp. tauschii]	2.72	2	2	2	956	107.579	6.50732	1.08134	1.04498	1.02146	1.04926	0.105614
comp_159_130739_c0_seq2_orf1 gi	669028936 emb|CDM82924.1| unnamed protein product [Triticum aestivum]	35.5	8	8	13	262	28.3143	6.68311	1.06268	1.05407	1.03101	1.04925	0.0349283
comp_159_132047_c2_seq6_orf1 gi	1149754575 ref|XP_020199356.1| 4-diphosphocytidyl-2-C-methyl-D-erythritol kinase, chloroplastic isoform X1 [Aegilops tauschii subsp. tauschii]	11.41	5	5	6	403	44.1043	6.87354	1.05843	1.02046	1.06876	1.04922	0.0786822
comp_159_134269_c0_seq8_orf2 gi	721658036 ref|XP_003571673.2| PREDICTED: putative ion channel POLLUX-like 2 isoform X1 [Brachypodium distachyon]	8.86	2	2	3	237	26.743	5.04639	1.02688	1.07018	1.05057	1.04921	0.0590542
comp_159_123059_c0_seq1_orf1 gi	357113186 ref|XP_003558385.1| PREDICTED: ribosome-binding ATPase YchF [Brachypodium distachyon] &gt;gi|944077552|gb|KQK12904.1| hypothetical protein BRADI_1g06772 [Brachypodium distachyon]	20.55	7	7	18	433	46.9056	6.66846	1.03726	1.05677	1.05357	1.0492	0.014739
comp_159_132962_c0_seq1_orf1 gi	1149705408 ref|XP_020178834.1| DNA damage-binding protein 1 [Aegilops tauschii subsp. tauschii]	4.95	6	6	8	1090	121.48	5.36377	1.06445	1.04624	1.03642	1.04904	0.0269003
comp_71_104887_c0_seq4_orf1 gi	1142837807 gb|AQK95893.1| DEAD-box ATP-dependent RNA helicase 56 [Zea mays]	13.1	1	2	3	145	16.0245	8.80713	1.08568	1.00227	1.05881	1.04892	0.184847
comp_71_119869_c0_seq9_orf1 gi	475595835 gb|EMT23176.1| hypothetical protein F775_09540 [Aegilops tauschii]	10.72	3	3	3	373	40.4996	4.93213	0.971197	1.07457	1.10091	1.04889	0.342193
comp_159_126473_c0_seq1_orf1 gi	1149847748 ref|XP_020191116.1| long chain base biosynthesis protein 2d [Aegilops tauschii subsp. tauschii] &gt;gi|475596373|gb|EMT23338.1| Serine palmitoyltransferase 2 [Aegilops tauschii]	6.13	3	3	6	489	53.5807	8.60205	0.991462	1.07511	1.07997	1.04885	0.231158
comp_159_126919_c0_seq1_orf1 gi	1149701950 ref|XP_020165040.1| 28 kDa ribonucleoprotein, chloroplastic [Aegilops tauschii subsp. tauschii]	2.98	1	1	1	302	33.1917	6.27783	1.0623	1.03451	1.04942	1.04874	0.0260788
comp_159_122124_c0_seq2_orf1 gi	1149760871 ref|XP_020201697.1| germin-like protein 8-4 [Aegilops tauschii subsp. tauschii] &gt;gi|475595182|gb|EMT22950.1| Germin-like protein 8-4 [Aegilops tauschii]	7.69	1	1	1	208	22.8496	6.37939	1.07083	1.03355	1.04113	1.0485	0.0508556
comp_71_120391_c2_seq3_orf1 gi	884998470 ref|YP_009156241.1| ribosomal protein S8 (plastid) [Avena sativa] &gt;gi|884998554|ref|YP_009156324.1| ribosomal protein S8 (plastid) [Helictochloa hookeri] &gt;gi|884999653|ref|YP_009157410.1| ribosomal protein S8 (plastid) [Phleum alpinum] &gt;gi|884999822|ref|YP_009157577.1| ribosomal protein S8 (plastid) [Poa palustris] &gt;gi|884999907|ref|YP_009157661.1| ribosomal protein S8 (plas…	46.32	7	7	19	136	15.7137	11.1216	1.08756	1.03213	1.02556	1.04842	0.132856
comp_159_128920_c1_seq1_orf1 gi	1149797773 ref|XP_020159635.1| glycylpeptide N-tetradecanoyltransferase 1 [Aegilops tauschii subsp. tauschii]	5.92	2	2	2	321	37.1894	9.27588	1.06048	1.04384	1.04092	1.04841	0.0154635
comp_159_134273_c0_seq2_orf1 gi	357164247 ref|XP_003579994.1| PREDICTED: programmed cell death protein 4-like isoform X1 [Brachypodium distachyon] &gt;gi|721692082|ref|XP_010240037.1| PREDICTED: programmed cell death protein 4-like isoform X1 [Brachypodium distachyon] &gt;gi|944047569|gb|KQJ83210.1| hypothetical protein BRADI_5g13700 [Brachypodium distachyon]	4.72	2	2	3	657	72.0248	5.05908	1.05509	1.02227	1.06751	1.04829	0.0699818
comp_159_123051_c0_seq1_orf1 gi	721666815 ref|XP_010235875.1| PREDICTED: ATP synthase subunit O, mitochondrial [Brachypodium distachyon] &gt;gi|944065379|gb|KQK00970.1| hypothetical protein BRADI_3g53000 [Brachypodium distachyon]	32.47	9	9	26	231	25.3657	9.37842	1.03836	1.05061	1.05589	1.04829	0.011371
comp_71_121305_c0_seq1_orf1 gi	357140398 ref|XP_003571755.1| PREDICTED: xaa-Pro dipeptidase [Brachypodium distachyon] &gt;gi|944058501|gb|KQJ94091.1| hypothetical protein BRADI_3g08420 [Brachypodium distachyon]	3.19	2	2	2	502	55.7976	6.01123	1.07937	1.05544	1.00988	1.04823	0.141612
comp_159_130304_c0_seq2_orf1 gi	573938814 ref|XP_006651844.1| PREDICTED: serine/threonine-protein kinase SAPK8 [Oryza brachyantha]	9.51	1	3	5	326	37.2928	6.1001	1.03354	1.05388	1.05718	1.0482	0.0227166
comp_159_133995_c1_seq13_orf1 gi	1149806115 ref|XP_020162854.1| beta-fructofuranosidase, insoluble isoenzyme 1-like [Aegilops tauschii subsp. tauschii]	17.32	9	9	21	583	64.7581	8.48486	0.984904	1.08043	1.079	1.04811	0.267383
comp_71_122154_c0_seq2_orf1 gi	1149746020 ref|XP_020196062.1| monodehydroascorbate reductase 4, peroxisomal-like [Aegilops tauschii subsp. tauschii]	10.75	4	5	9	465	50.2958	7.35693	1.03466	1.04723	1.06234	1.04808	0.0265979
comp_71_117330_c0_seq1_orf1 gi	1149828906 ref|XP_020171671.1| E3 ubiquitin-protein ligase At1g12760-like [Aegilops tauschii subsp. tauschii]	2.88	1	1	1	312	34.6308	4.91943	1.04862	1.03073	1.06461	1.04798	0.0391636
comp_71_114949_c0_seq1_orf1 gi	1149834869 ref|XP_020173995.1| uncharacterized protein LOC109759583 [Aegilops tauschii subsp. tauschii]	3.18	1	1	2	409	46.7925	6.63916	0.919559	1.15688	1.0674	1.04795	0.560013
comp_71_107219_c0_seq1_orf1 gi	357112780 ref|XP_003558185.1| PREDICTED: 50S ribosomal protein L10, chloroplastic-like [Brachypodium distachyon] &gt;gi|944086862|gb|KQK22214.1| hypothetical protein BRADI_1g65900 [Brachypodium distachyon]	37.62	9	9	30	210	23.1532	9.05615	1.08027	1.03264	1.03084	1.04792	0.097651
comp_159_112229_c0_seq1_orf1 gi	1149746323 ref|XP_020196167.1| uncharacterized protein LOC109781988 [Aegilops tauschii subsp. tauschii]	4.07	1	1	1	221	23.3822	8.6167	0.994935	1.01904	1.12939	1.04779	0.367598
comp_71_111924_c0_seq7_orf1 gi	1149824675 ref|XP_020170320.1| putative cytochrome c oxidase subunit 5b-like [Aegilops tauschii subsp. tauschii]	6.94	1	1	1	144	15.912	6.771	1.08289	1.0782	0.982035	1.04771	0.283715
comp_159_117419_c0_seq1_orf1 gi	1149725919 ref|XP_020188843.1| uncharacterized protein LOC109774523 [Aegilops tauschii subsp. tauschii]	24.14	4	4	9	145	15.8504	9.5542	1.02222	1.05957	1.06126	1.04768	0.0645711
comp_159_131875_c0_seq1_orf1 gi	1149740385 ref|XP_020193985.1| long chain acyl-CoA synthetase 8 [Aegilops tauschii subsp. tauschii] &gt;gi|1149740387|ref|XP_020193986.1| long chain acyl-CoA synthetase 8 [Aegilops tauschii subsp. tauschii]	15.41	10	11	18	727	79.4063	7.95752	1.06023	1.03753	1.04518	1.04764	0.0190326
comp_159_134900_c1_seq1_orf1 gi	1149841003 ref|XP_020176399.1| phototropin-2-like [Aegilops tauschii subsp. tauschii] &gt;gi|1149841005|ref|XP_020176400.1| phototropin-2-like [Aegilops tauschii subsp. tauschii] &gt;gi|1149841008|ref|XP_020176402.1| phototropin-2-like [Aegilops tauschii subsp. tauschii] &gt;gi|1149841010|ref|XP_020176403.1| phototropin-2-like [Aegilops tauschii subsp. tauschii]	16.04	9	10	20	692	78.1395	7.44482	1.06129	1.04302	1.03861	1.04764	0.0205879
comp_159_115777_c0_seq1_orf1 gi	357164491 ref|XP_003580071.1| PREDICTED: cytochrome c oxidase subunit 6b-2 [Brachypodium distachyon] &gt;gi|944047739|gb|KQJ83380.1| hypothetical protein BRADI_5g14630 [Brachypodium distachyon]	22.08	2	2	3	77	9.03325	6.52197	1.08169	1.05801	1.00309	1.0476	0.177539
comp_159_129374_c0_seq12_orf1 gi	1149735602 ref|XP_020192188.1| pyridoxal reductase, chloroplastic [Aegilops tauschii subsp. tauschii]	12.43	2	2	2	177	19.09	8.57275	1.0282	1.03406	1.07972	1.04733	0.100797
comp_159_133281_c0_seq1_orf1 gi	1149712364 ref|XP_020182249.1| glycerol-3-phosphate dehydrogenase SDP6, mitochondrial [Aegilops tauschii subsp. tauschii]	9.32	5	5	7	590	64.7479	7.95752	1.03735	1.05922	1.04535	1.04731	0.0177458
comp_159_123826_c0_seq4_orf1 gi	357159550 ref|XP_003578482.1| PREDICTED: probable 6-phosphogluconolactonase 4, chloroplastic [Brachypodium distachyon] &gt;gi|944055507|gb|KQJ91145.1| hypothetical protein BRADI_4g35867 [Brachypodium distachyon]	29.37	6	6	13	252	27.5323	5.47803	1.08929	1.01906	1.03338	1.04724	0.158262
comp_159_132154_c0_seq40_orf1 gi	357122163 ref|XP_003562785.1| PREDICTED: uncharacterized protein LOC100828669 [Brachypodium distachyon] &gt;gi|944076888|gb|KQK12240.1| hypothetical protein BRADI_1g02400 [Brachypodium distachyon]	7.91	2	2	2	215	24.2464	8.08936	1.02716	1.05996	1.05418	1.0471	0.0430943
comp_159_127874_c0_seq1_orf1 gi	357137439 ref|XP_003570308.1| PREDICTED: aspartate aminotransferase P2, mitochondrial [Brachypodium distachyon] &gt;gi|944065573|gb|KQK01164.1| hypothetical protein BRADI_3g54200 [Brachypodium distachyon]	45.77	19	19	51	437	48.0694	7.15186	1.03104	1.04456	1.06552	1.04704	0.0425841
comp_71_121696_c0_seq1_orf1 gi	721657811 ref|XP_003573695.2| PREDICTED: translation initiation factor IF-2, chloroplastic [Brachypodium distachyon] &gt;gi|944060439|gb|KQJ96029.1| hypothetical protein BRADI_3g20520 [Brachypodium distachyon]	7.37	7	7	8	963	103.85	7.15186	1.05457	1.04898	1.03755	1.04703	0.0111455
comp_71_124306_c0_seq1_orf1 gi	1149794246 ref|XP_020158288.1| guanylate-binding protein 4 [Aegilops tauschii subsp. tauschii]	12.65	14	14	17	1028	116.282	6.7124	1.06651	1.03124	1.04321	1.04699	0.0453013
comp_71_112393_c0_seq2_orf1 gi	1149734856 ref|XP_020191927.1| probable cytokinin riboside 5&apos;-monophosphate phosphoribohydrolase LOGL5 [Aegilops tauschii subsp. tauschii]	3.29	1	1	1	243	25.4701	6.53662	1.05476	1.04102	1.04512	1.04697	0.00743364
comp_71_123730_c0_seq45_orf3 gi	1149752554 ref|XP_020198570.1| pullulanase 1, chloroplastic isoform X2 [Aegilops tauschii subsp. tauschii]	5.75	1	1	1	174	19.3628	6.53662	1.08286	1.03818	1.01965	1.0469	0.129644
comp_159_115001_c0_seq1_orf1 gi	721639170 ref|XP_010231530.1| PREDICTED: superoxide dismutase [Mn] 3.1, mitochondrial [Brachypodium distachyon] &gt;gi|944071372|gb|KQK06856.1| hypothetical protein BRADI_2g30580 [Brachypodium distachyon]	47.45	7	7	29	196	21.5951	6.96143	1.05599	1.03845	1.04563	1.04669	0.0116885
comp_71_117383_c0_seq8_orf1 gi	1149699334 ref|XP_020152488.1| acetate/butyrate--CoA ligase AAE7, peroxisomal-like [Aegilops tauschii subsp. tauschii]	5.52	4	4	5	562	61.1392	7.69385	1.05111	1.03909	1.04973	1.04664	0.00656398
comp_71_125254_c0_seq2_orf1 gi	357156751 ref|XP_003577564.1| PREDICTED: WD repeat-containing protein 75 [Brachypodium distachyon] &gt;gi|944050226|gb|KQJ85864.1| hypothetical protein BRADI_4g02100 [Brachypodium distachyon]	1.01	1	1	2	795	85.8723	6.3667	0.933712	1.1653	1.04064	1.04655	0.558614
comp_159_131037_c1_seq1_orf1 gi	1103595164 gb|APD15298.1| hypothetical protein [Triticum turgidum]	1.39	1	1	1	574	62.6072	9.39307	1.10236	1.00827	1.02893	1.04652	0.244789
comp_159_123353_c0_seq1_orf1 gi	1149714651 ref|XP_020183362.1| uncharacterized protein LOC109769033 [Aegilops tauschii subsp. tauschii] &gt;gi|1149714653|ref|XP_020183363.1| uncharacterized protein LOC109769033 [Aegilops tauschii subsp. tauschii]	49.38	9	9	32	241	26.0895	5.49072	1.03518	1.04094	1.06341	1.04651	0.0325957
comp_71_115014_c3_seq3_orf1 gi	1149786049 ref|XP_020155122.1| mitochondrial import inner membrane translocase subunit TIM22-3-like [Aegilops tauschii subsp. tauschii]	11.18	2	2	5	152	15.3128	8.48486	1.08616	1.03115	1.02213	1.04648	0.145832
comp_159_125125_c0_seq1_orf1 gi	357149097 ref|XP_003574999.1| PREDICTED: chromatin assembly factor 1 subunit A isoform X2 [Brachypodium distachyon] &gt;gi|944063970|gb|KQJ99560.1| hypothetical protein BRADI_3g43900 [Brachypodium distachyon]	2.43	1	1	1	412	46.3918	6.06201	1.03745	1.06639	1.0356	1.04648	0.043054
comp_159_113528_c0_seq2_orf1 gi	1149700955 ref|XP_020160579.1| nucleoid-associated protein At4g30620, chloroplastic-like [Aegilops tauschii subsp. tauschii]	28.34	3	3	4	187	20.1851	6.20166	1.06073	1.06096	1.01733	1.04634	0.0855713
comp_159_121084_c0_seq3_orf2 gi	1149842072 ref|XP_020176837.1| riboflavin biosynthesis protein PYRR, chloroplastic [Aegilops tauschii subsp. tauschii]	13.16	1	1	1	76	8.52532	5.80811	1.021	1.05837	1.05898	1.04612	0.0668069
comp_71_121930_c0_seq9_orf1 gi	357121567 ref|XP_003562490.1| PREDICTED: probable serine/threonine-protein kinase At1g54610 [Brachypodium distachyon] &gt;gi|944079410|gb|KQK14762.1| hypothetical protein BRADI_1g18450 [Brachypodium distachyon]	4.8	3	3	3	562	61.5336	9.42236	1.07424	1.07766	0.98645	1.04612	0.262368
comp_159_131367_c0_seq1_orf1 gi	73620645 sp|Q5EFU4.1|CRD1_HORVU RecName: Full=Magnesium-protoporphyrin IX monomethyl ester [oxidative] cyclase, chloroplastic; Short=Mg-protoporphyrin IX monomethyl ester oxidative cyclase; AltName: Full=Protein Xantha-l; Flags: Precursor	22.54	8	8	17	417	48.0497	8.77783	1.08869	1.03549	1.01409	1.04609	0.173259
comp_159_129897_c0_seq1_orf1 gi	1149705266 ref|XP_020178760.1| phosphoglucomutase, cytoplasmic [Aegilops tauschii subsp. tauschii]	36.6	19	19	80	582	62.7767	5.46533	1.03171	1.05919	1.04705	1.04598	0.0286108
comp_71_100477_c0_seq1_orf1 gi	473999950 gb|EMS52219.1| putative L-ascorbate peroxidase 3 [Triticum urartu]	14.33	6	6	15	293	32.0388	8.71924	1.06774	1.04665	1.02244	1.04561	0.0733674
comp_159_134903_c2_seq8_orf1 gi	1149822277 ref|XP_020169385.1| copper-transporting ATPase PAA1, chloroplastic-like [Aegilops tauschii subsp. tauschii]	5.07	3	3	4	651	68.2865	6.27783	1.07733	1.05661	1.00274	1.04556	0.176931
comp_159_130550_c0_seq4_orf1 gi	474304953 gb|EMS61719.1| RNA-binding protein Nova-1 [Triticum urartu]	12.24	2	2	2	196	20.8856	7.62061	1.06606	1.044	1.02591	1.04532	0.0597864
comp_159_127977_c0_seq1_orf1 gi	357124561 ref|XP_003563967.1| PREDICTED: aldehyde dehydrogenase family 2 member B7, mitochondrial-like [Brachypodium distachyon] &gt;gi|944083284|gb|KQK18636.1| hypothetical protein BRADI_1g43770 [Brachypodium distachyon]	40.83	20	20	69	529	57.5327	6.85889	1.02344	1.06583	1.04664	1.0453	0.0659993
comp_159_123422_c0_seq1_orf1 gi	475614881 gb|EMT29230.1| Putative dihydrodipicolinate reductase 3, chloroplastic [Aegilops tauschii]	3.07	1	1	1	261	27.3026	5.40186	1.05201	1.01962	1.0642	1.04528	0.0765269
comp_159_128085_c0_seq1_orf1 gi	357112111 ref|XP_003557853.1| PREDICTED: divinyl chlorophyllide a 8-vinyl-reductase, chloroplastic [Brachypodium distachyon] &gt;gi|944086332|gb|KQK21684.1| hypothetical protein BRADI_1g62410 [Brachypodium distachyon]	7.16	2	2	2	377	40.8672	7.00537	1.06221	1.00766	1.06591	1.04526	0.138146
comp_71_111315_c0_seq1_orf1 gi	474381130 gb|EMS64571.1| Putative glucose-6-phosphate 1-epimerase [Triticum urartu]	17.99	5	5	13	289	31.3327	5.23682	0.984442	1.08342	1.06791	1.04526	0.278769
comp_159_108420_c0_seq3_orf1 gi	1149746612 ref|XP_020196274.1| 23.6 kDa heat shock protein, mitochondrial [Aegilops tauschii subsp. tauschii]	14.52	1	1	1	62	6.55727	4.77979	1.00637	1.11198	1.01714	1.04516	0.31057
comp_159_126949_c0_seq4_orf2 gi	944062718 gb|KQJ98308.1| hypothetical protein BRADI_3g36120 [Brachypodium distachyon]	3.6	1	1	1	222	24.1733	4.83057	1.05182	1.05177	1.03146	1.04502	0.0219348
comp_71_107121_c0_seq6_orf1 gi	1149816876 ref|XP_020167219.1| uncharacterized protein LOC109752731 isoform X1 [Aegilops tauschii subsp. tauschii]	10.36	2	2	10	280	29.3791	8.63135	1.0595	1.04729	1.02818	1.04499	0.0386738
comp_159_132634_c0_seq1_orf1 gi	1149745329 ref|XP_020195789.1| uncharacterized aarF domain-containing protein kinase At1g79600, chloroplastic [Aegilops tauschii subsp. tauschii]	8.28	5	5	6	664	73.5367	5.35107	1.01403	1.06407	1.05643	1.04484	0.102287
comp_71_121138_c0_seq48_orf1 gi	1149739922 ref|XP_020193851.1| FGGY carbohydrate kinase domain-containing protein [Aegilops tauschii subsp. tauschii]	1.33	1	1	1	526	56.8923	5.92236	0.965692	1.12572	1.04312	1.04484	0.434153
comp_71_121169_c0_seq32_orf1 gi	357124233 ref|XP_003563808.1| PREDICTED: T-complex protein 1 subunit gamma [Brachypodium distachyon] &gt;gi|944082792|gb|KQK18144.1| hypothetical protein BRADI_1g39090 [Brachypodium distachyon]	18.15	9	9	15	507	55.5022	6.88818	1.05117	1.024	1.05924	1.04481	0.0522097
comp_71_121854_c0_seq2_orf1 gi	1149738202 ref|XP_020193188.1| SWI/SNF complex component SNF12 homolog [Aegilops tauschii subsp. tauschii]	2.29	1	1	1	481	53.5309	9.64209	1.02825	1.07631	1.02983	1.0448	0.10474
comp_159_118572_c0_seq1_orf1 gi	1149733083 ref|XP_020191516.1| very-long-chain enoyl-CoA reductase [Aegilops tauschii subsp. tauschii]	9.68	3	3	7	310	35.6553	9.48096	1.12556	0.989102	1.0197	1.04479	0.391862
comp_71_122166_c1_seq7_orf1 gi	357135544 ref|XP_003569369.1| PREDICTED: probable aldo-keto reductase 1 [Brachypodium distachyon] &gt;gi|944073266|gb|KQK08750.1| hypothetical protein BRADI_2g43690 [Brachypodium distachyon]	42.52	12	13	36	341	37.6744	6.7417	1.0008	1.08175	1.05165	1.04473	0.198775
comp_71_118794_c2_seq22_orf1 gi	960476248 ref|XP_014756059.1| PREDICTED: probable protein phosphatase 2C 21 [Brachypodium distachyon]	4.49	1	1	1	178	19.3399	8.68994	1.03154	1.06665	1.03575	1.04465	0.0563155
comp_71_106968_c0_seq5_orf1 gi	1149715666 ref|XP_020183874.1| ricin B-like lectin R40G3 [Aegilops tauschii subsp. tauschii]	36.36	3	5	11	154	17.0303	7.56201	1.04652	1.04732	1.03984	1.04456	0.00281974
comp_159_135478_c0_seq2_orf1 gi	1149763904 ref|XP_020147187.1| tripeptidyl-peptidase 2 [Aegilops tauschii subsp. tauschii]	15.65	19	19	32	1348	147.241	6.55127	1.02235	1.06033	1.05085	1.04451	0.0599008
comp_71_117097_c0_seq1_orf1 gi	1149743139 ref|XP_020195047.1| ferredoxin--NADP reductase, embryo isozyme, chloroplastic [Aegilops tauschii subsp. tauschii] &gt;gi|475622458|gb|EMT31879.1| Ferredoxin--NADP reductase, embryo isozyme, chloroplastic [Aegilops tauschii]	12.94	5	5	9	371	41.3439	8.93896	1.10997	0.978103	1.0454	1.04449	0.362983
comp_159_126304_c1_seq3_orf1 gi	475546838 gb|EMT10766.1| 60S ribosomal protein L3 [Aegilops tauschii]	48.84	19	21	67	389	44.5017	10.0376	1.0563	1.04112	1.03604	1.04449	0.0182043
comp_159_844279_c0_seq1_orf1 gi	743788672 ref|XP_011034166.1| PREDICTED: 40S ribosomal protein S13-like [Populus euphratica]	8.4	1	1	1	119	13.4865	10.2866	0.95416	1.09579	1.08328	1.04441	0.430024
comp_159_134037_c0_seq3_orf1 gi	1149813954 ref|XP_020165979.1| probable alpha,alpha-trehalose-phosphate synthase [UDP-forming] 7 [Aegilops tauschii subsp. tauschii]	4.19	2	2	2	620	69.2114	5.69385	1.06453	1.02281	1.04559	1.04431	0.0667693
comp_71_117383_c0_seq5_orf1 gi	1149833085 ref|XP_020173328.1| thylakoid lumenal 19 kDa protein, chloroplastic [Aegilops tauschii subsp. tauschii]	49.02	4	6	15	153	17.1295	5.26221	1.03505	1.07154	1.02619	1.04426	0.0858572
comp_159_129878_c0_seq2_orf1 gi	1149790960 ref|XP_020157006.1| uncharacterized protein LOC109742333 [Aegilops tauschii subsp. tauschii]	15.45	7	7	11	479	51.1471	8.82178	1.03098	1.08407	1.01735	1.04413	0.16239
comp_71_108678_c0_seq1_orf1 gi	1149801624 ref|XP_020161131.1| putative quinone-oxidoreductase homolog, chloroplastic [Aegilops tauschii subsp. tauschii]	15.77	5	5	7	336	34.6462	9.14404	1.04109	1.0602	1.03095	1.04408	0.0358332
comp_159_135972_c0_seq1_orf1 gi	1149787614 ref|XP_020155710.1| 5-oxoprolinase [Aegilops tauschii subsp. tauschii] &gt;gi|475614108|gb|EMT28987.1| 5-oxoprolinase [Aegilops tauschii]	6.02	8	8	8	1245	135.42	5.85889	1.02924	1.01581	1.08718	1.04408	0.181741
comp_71_124508_c1_seq7_orf1 gi	1149753448 ref|XP_020198919.1| mitochondrial Rho GTPase 1 [Aegilops tauschii subsp. tauschii]	14.42	6	6	10	541	60.9892	5.65576	1.00495	1.05357	1.07368	1.04407	0.163347
comp_71_116445_c0_seq2_orf1 gi	944079767 gb|KQK15119.1| hypothetical protein BRADI_1g20790 [Brachypodium distachyon]	1.39	1	1	1	576	63.8485	6.23975	0.960971	1.11076	1.06024	1.04399	0.422704
comp_159_121567_c1_seq1_orf1 gi	1149828770 ref|XP_020171613.1| eukaryotic translation initiation factor 3 subunit M-like isoform X2 [Aegilops tauschii subsp. tauschii]	9.18	3	3	5	414	45.4684	5.16064	1.06462	1.03682	1.03027	1.04391	0.0529805
comp_159_133185_c0_seq1_orf1 gi	1149715700 ref|XP_020183891.1| probable acyl-activating enzyme 5, peroxisomal [Aegilops tauschii subsp. tauschii]	10.16	5	5	9	551	59.4786	7.32764	1.00058	1.05353	1.0775	1.04387	0.193282
comp_71_121556_c1_seq1_orf1 gi	357121144 ref|XP_003562281.1| PREDICTED: elongation factor Tu, mitochondrial [Brachypodium distachyon] &gt;gi|944076738|gb|KQK12090.1| hypothetical protein BRADI_1g01580 [Brachypodium distachyon]	30.43	8	9	24	322	35.5803	5.30029	1.04776	1.03109	1.05269	1.04385	0.0214947
comp_71_123428_c0_seq10_orf1 gi	357129642 ref|XP_003566470.1| PREDICTED: protein pleiotropic regulatory locus 1 [Brachypodium distachyon] &gt;gi|944068169|gb|KQK03653.1| hypothetical protein BRADI_2g09170 [Brachypodium distachyon]	5.23	2	2	2	363	40.5373	8.42627	1.05062	1.05274	1.02808	1.04381	0.0309347
comp_71_122750_c0_seq13_orf1 gi	1149735600 ref|XP_020192187.1| methionine gamma-lyase [Aegilops tauschii subsp. tauschii]	11.14	4	4	4	458	48.5993	7.06396	0.975004	1.09244	1.06362	1.04369	0.34181
comp_71_108893_c0_seq12_orf1 gi	1149727698 ref|XP_020189708.1| monothiol glutaredoxin-S7, chloroplastic-like [Aegilops tauschii subsp. tauschii]	27.18	2	2	5	103	11.5757	4.99561	0.982707	1.08669	1.0614	1.0436	0.298379
comp_159_120732_c0_seq1_orf1 gi	357114166 ref|XP_003558871.1| PREDICTED: glutathione S-transferase F11-like [Brachypodium distachyon]	34.96	8	8	24	226	25.1258	5.98584	1.04689	1.03778	1.04595	1.04354	0.00438665
comp_71_124058_c0_seq2_orf1 gi	1149709698 ref|XP_020180926.1| uncharacterized protein LOC109766555 [Aegilops tauschii subsp. tauschii]	1.6	1	1	2	689	74.8603	4.62744	1.04272	1.06728	1.02047	1.04349	0.0845586
comp_71_118005_c1_seq2_orf1 gi	1002259353 ref|XP_015634006.1| PREDICTED: protease Do-like 8, chloroplastic isoform X2 [Oryza sativa Japonica Group]	9.94	2	2	2	181	19.6476	7.43018	1.00928	1.03394	1.0869	1.04337	0.198704
comp_71_123282_c0_seq4_orf1 gi	357129465 ref|XP_003566382.1| PREDICTED: serine--tRNA ligase-like [Brachypodium distachyon] &gt;gi|944068130|gb|KQK03614.1| hypothetical protein BRADI_2g08900 [Brachypodium distachyon]	16.96	8	8	13	454	51.4971	6.31592	1.04701	1.05161	1.03136	1.04333	0.0194397
comp_71_119461_c0_seq5_orf1 gi	474420682 gb|EMS67528.1| hypothetical protein TRIUR3_17400 [Triticum urartu]	31.25	8	8	21	304	33.0714	8.88037	1.05577	1.04946	1.02397	1.04307	0.0473776
comp_71_125531_c0_seq45_orf1 gi	1149705260 ref|XP_020178756.1| exportin-4 isoform X2 [Aegilops tauschii subsp. tauschii]	1.64	1	1	1	487	53.6821	5.26221	1.04635	0.939231	1.1436	1.04306	0.541522
comp_71_114180_c0_seq3_orf1 gi	1149737790 ref|XP_020193027.1| prostaglandin E synthase 2 [Aegilops tauschii subsp. tauschii]	5.28	1	1	2	265	29.9813	6.26514	1.01267	1.03455	1.08193	1.04305	0.169827
comp_159_130729_c0_seq15_orf1 gi	992158836 gb|KXG22146.1| hypothetical protein SORBI_3009G161300 [Sorghum bicolor]	14.63	1	1	1	41	4.61754	8.83643	1.04768	1.06595	1.01542	1.04302	0.100469
comp_159_129911_c0_seq2_orf1 gi	1149727519 ref|XP_020189622.1| aminopeptidase M1-A [Aegilops tauschii subsp. tauschii]	22.74	17	19	33	862	96.4603	5.36377	1.02656	1.04283	1.05954	1.04298	0.0457421
comp_71_117535_c0_seq4_orf1 gi	1149805073 ref|XP_020162413.1| probable L-ascorbate peroxidase 7, chloroplastic [Aegilops tauschii subsp. tauschii]	20	3	3	3	170	18.4035	8.82178	1.05109	1.04625	1.03114	1.04283	0.0191297
comp_159_126358_c0_seq1_orf1 gi	1149765913 ref|XP_020147982.1| ruBisCO large subunit-binding protein subunit alpha, chloroplastic [Aegilops tauschii subsp. tauschii]	49.53	17	22	124	537	57.0013	5.13525	1.13927	0.969771	1.01868	1.04258	0.486957
comp_159_132506_c0_seq72_orf3 gi	1205935942 ref|XP_021309769.1| probable D-2-hydroxyglutarate dehydrogenase, mitochondrial [Sorghum bicolor] &gt;gi|1205935944|ref|XP_021309770.1| probable D-2-hydroxyglutarate dehydrogenase, mitochondrial [Sorghum bicolor] &gt;gi|1205935946|ref|XP_021309771.1| probable D-2-hydroxyglutarate dehydrogenase, mitochondrial [Sorghum bicolor] &gt;gi|1205935948|ref|XP_021309772.1| probable D-2-hydroxyglu…	3.55	1	1	2	197	21.2256	7.45947	1.04339	1.03964	1.04458	1.04254	0.00122048
comp_71_125344_c0_seq8_orf1 gi	1149723440 ref|XP_020187629.1| DExH-box ATP-dependent RNA helicase DExH15 chloroplastic [Aegilops tauschii subsp. tauschii]	1.89	2	2	2	1056	119.638	7.28369	1.04035	1.06662	1.01995	1.04231	0.0886177
comp_159_121477_c0_seq2_orf1 gi	357131285 ref|XP_003567269.1| PREDICTED: uncharacterized protein LOC100826535 [Brachypodium distachyon] &gt;gi|944075092|gb|KQK10576.1| hypothetical protein BRADI_2g54970 [Brachypodium distachyon]	10.81	1	1	1	111	11.597	9.78857	1.2284	0.937727	0.960645	1.04226	0.695014
comp_159_117358_c2_seq2_orf1 gi	721668753 ref|XP_010236140.1| PREDICTED: linoleate 9S-lipoxygenase 2-like [Brachypodium distachyon] &gt;gi|944066398|gb|KQK01989.1| hypothetical protein BRADI_3g59710 [Brachypodium distachyon] &gt;gi|944066399|gb|KQK01990.1| hypothetical protein BRADI_3g59710 [Brachypodium distachyon] &gt;gi|944066400|gb|KQK01991.1| hypothetical protein BRADI_3g59710 [Brachypodium distachyon]	1.48	1	1	1	474	53.4732	6.45557	1.08222	1.0359	1.00812	1.04208	0.190892
comp_159_131876_c0_seq3_orf1 gi	357148084 ref|XP_003574621.1| PREDICTED: protein transport protein SEC23-like isoform X1 [Brachypodium distachyon] &gt;gi|944063033|gb|KQJ98623.1| hypothetical protein BRADI_3g38100 [Brachypodium distachyon]	3.81	3	3	4	762	84.4278	5.87158	0.992404	1.09065	1.04318	1.04208	0.276224
comp_159_127522_c1_seq37_orf1 gi	1149755952 ref|XP_020199854.1| diphosphomevalonate decarboxylase MVD1, peroxisomal-like [Aegilops tauschii subsp. tauschii]	4.31	1	1	1	209	22.9844	5.60498	1.20951	1.21928	0.697276	1.04202	0.830143
comp_159_132200_c0_seq1_orf1 gi	1149764840 ref|XP_020147568.1| uncharacterized protein LOC109732788 [Aegilops tauschii subsp. tauschii]	56.39	14	15	39	321	33.8222	5.41455	1.00721	1.07597	1.04254	1.0419	0.169213
comp_159_120444_c0_seq1_orf1 gi	1149761378 ref|XP_020146245.1| uncharacterized protein LOC109731483 [Aegilops tauschii subsp. tauschii]	24.49	5	5	13	196	21.2101	8.11865	1.03911	1.04103	1.04548	1.04187	0.00202854
comp_71_116705_c0_seq2_orf1 gi	1149827954 ref|XP_020171296.1| probable aspartyl aminopeptidase [Aegilops tauschii subsp. tauschii]	11.81	6	6	10	474	52.2354	6.59521	1.00867	1.08021	1.03658	1.04182	0.182318
comp_71_125147_c1_seq5_orf1 gi	357113090 ref|XP_003558337.1| PREDICTED: V-type proton ATPase subunit a3 [Brachypodium distachyon] &gt;gi|944087193|gb|KQK22545.1| hypothetical protein BRADI_1g67960 [Brachypodium distachyon]	14.27	10	10	20	820	92.5951	5.92236	1.02108	1.05999	1.04435	1.04181	0.0659394
comp_159_2004083_c0_seq1_orf1 gi	514811065 ref|XP_004980327.1| PREDICTED: uncharacterized protein LOC101779698 [Setaria italica] &gt;gi|944229741|gb|KQK94127.1| hypothetical protein SETIT_027906mg [Setaria italica]	6.52	1	1	3	92	9.90914	5.18604	1.05991	1.04033	1.02483	1.04169	0.0544746
comp_159_133130_c0_seq9_orf1 gi	1149787396 ref|XP_020155625.1| ALG-2 interacting protein X-like [Aegilops tauschii subsp. tauschii]	6.01	5	5	6	782	85.5009	6.25244	1.01861	1.04218	1.06419	1.04166	0.0869581
comp_159_126868_c0_seq2_orf1 gi	1149740478 ref|XP_020194021.1| beta-glucosidase 5-like isoform X1 [Aegilops tauschii subsp. tauschii]	5.53	1	1	1	235	26.1817	5.12256	1.03669	1.0492	1.03903	1.04164	0.00839772
comp_71_111615_c0_seq2_orf1 gi	1070930020 gb|OEL20132.1| Beta-carotene isomerase D27, chloroplastic [Dichanthelium oligosanthes]	4.26	1	1	2	188	21.0967	9.15869	1.01588	1.02778	1.08121	1.04162	0.174047
comp_71_116418_c0_seq2_orf1 gi	357146652 ref|XP_003574065.1| PREDICTED: ruBisCO large subunit-binding protein subunit beta, chloroplastic-like [Brachypodium distachyon] &gt;gi|721651704|ref|XP_010233648.1| PREDICTED: ruBisCO large subunit-binding protein subunit beta, chloroplastic-like [Brachypodium distachyon] &gt;gi|944057166|gb|KQJ92756.1| hypothetical protein BRADI_3g00480 [Brachypodium distachyon] &gt;gi|944057167|gb|KQJ…	32.11	9	17	45	598	63.5524	5.56689	1.07063	1.02985	1.02426	1.04158	0.104518
comp_71_115779_c2_seq3_orf1 gi	1149806384 ref|XP_020162971.1| L-ascorbate peroxidase 2, cytosolic [Aegilops tauschii subsp. tauschii] &gt;gi|475538008|gb|EMT09178.1| L-ascorbate peroxidase 2, cytosolic [Aegilops tauschii]	71.48	14	16	71	256	27.708	5.49072	1.05581	1.03365	1.03527	1.04158	0.028173
comp_71_121366_c0_seq6_orf1 gi	1149790811 ref|XP_020156951.1| uncharacterized protein At1g04910-like [Aegilops tauschii subsp. tauschii]	2.57	1	1	1	311	35.6886	6.46826	1.02962	1.03019	1.06472	1.04151	0.0700355
comp_71_104272_c0_seq1_orf1 gi	1149756708 ref|XP_020200134.1| light-harvesting complex-like protein OHP1, chloroplastic [Aegilops tauschii subsp. tauschii] &gt;gi|475347947|gb|EMT00403.1| hypothetical protein F775_28185 [Aegilops tauschii]	24.55	3	3	4	110	11.9315	10.0083	1.09168	1.03066	1.00209	1.04148	0.25705
comp_159_117118_c2_seq5_orf1 gi	475479456 gb|EMT02787.1| Putative aquaporin PIP2-6 [Aegilops tauschii]	17.24	1	1	6	58	6.2753	10.6235	1.09367	1.0141	1.01617	1.04131	0.25537
comp_159_109066_c0_seq1_orf1 gi	1149846285 ref|XP_020178474.1| 50S ribosomal protein L21, chloroplastic [Aegilops tauschii subsp. tauschii] &gt;gi|475553527|gb|EMT12037.1| 50S ribosomal protein L21, chloroplastic [Aegilops tauschii]	35.75	6	6	21	207	22.54	8.80713	1.0525	1.04332	1.02809	1.0413	0.0284433
comp_159_116218_c0_seq1_orf1 gi	1149773415 ref|XP_020150666.1| lysophospholipid acyltransferase LPEAT1 [Aegilops tauschii subsp. tauschii]	9.62	1	1	1	104	11.4933	9.979	1.04672	1.04466	1.03241	1.04126	0.0115177
comp_71_115226_c0_seq1_orf1 gi	1149740759 ref|XP_020194136.1| uncharacterized protein LOC109779948 [Aegilops tauschii subsp. tauschii]	11.7	4	4	4	376	41.2576	4.93213	1.03232	1.05542	1.03588	1.04121	0.0290295
comp_71_117554_c0_seq8_orf1 gi	1149769742 ref|XP_020149321.1| uncharacterized protein At5g01610-like [Aegilops tauschii subsp. tauschii]	13.93	2	2	3	122	13.6688	4.70361	1.04851	1.06596	1.00892	1.04113	0.135061
comp_159_122660_c0_seq1_orf1 gi	1149725234 ref|XP_020188515.1| bifunctional protein FolD 2 [Aegilops tauschii subsp. tauschii]	18.49	4	4	6	292	30.8105	7.2251	0.982648	1.07683	1.06322	1.0409	0.298601
comp_71_116306_c3_seq1_orf1 gi	1149795792 ref|XP_020158859.1| uncharacterized protein LOC109744174 [Aegilops tauschii subsp. tauschii]	30.67	5	5	14	150	16.5987	9.90576	1.07316	1.02816	1.02127	1.04086	0.128625
comp_159_130890_c1_seq14_orf1 gi	1149838410 ref|XP_020175408.1| peroxiredoxin-2F, mitochondrial [Aegilops tauschii subsp. tauschii]	27.46	5	5	14	193	20.6267	8.71924	1.04518	1.03053	1.04688	1.04086	0.0157519
comp_159_129284_c0_seq1_orf1 gi	357113970 ref|XP_003558774.1| PREDICTED: DEAD-box ATP-dependent RNA helicase 38 [Brachypodium distachyon] &gt;gi|944088205|gb|KQK23557.1| hypothetical protein BRADI_1g74580 [Brachypodium distachyon]	16.74	9	9	16	454	50.451	6.30322	1.0448	1.02826	1.04949	1.04085	0.0239661
comp_159_128239_c1_seq3_orf1 gi	357132654 ref|XP_003567944.1| PREDICTED: guanine nucleotide-binding protein subunit beta-like protein A [Brachypodium distachyon] &gt;gi|944069529|gb|KQK05013.1| hypothetical protein BRADI_2g17350 [Brachypodium distachyon]	21.52	4	8	16	330	35.8199	6.60986	1.12264	1.01428	0.985596	1.04084	0.43098
comp_159_126029_c0_seq1_orf1 gi	721639850 ref|XP_010231629.1| PREDICTED: proteasome subunit beta type-7-B [Brachypodium distachyon] &gt;gi|944071664|gb|KQK07148.1| hypothetical protein BRADI_2g33390 [Brachypodium distachyon]	8.66	3	3	7	277	29.3856	6.3667	1.06932	1.00627	1.04623	1.04061	0.158265
comp_71_118740_c0_seq1_orf1 gi	1149829395 ref|XP_020171864.1| geranylgeranyl diphosphate reductase, chloroplastic [Aegilops tauschii subsp. tauschii]	37.37	13	14	44	388	43.5331	8.26514	1.10648	1.01458	1.00069	1.04058	0.345955
comp_71_117951_c0_seq1_orf1 gi	1149840284 ref|XP_020176147.1| synaptotagmin-5 [Aegilops tauschii subsp. tauschii]	11.27	4	4	7	488	52.773	8.22119	1.07211	1.00779	1.04185	1.04058	0.160593
comp_71_119040_c0_seq2_orf1 gi	960493043 ref|XP_003580235.2| PREDICTED: elongation factor G-2, chloroplastic [Brachypodium distachyon] &gt;gi|944048166|gb|KQJ83807.1| hypothetical protein BRADI_5g16980 [Brachypodium distachyon]	34.55	20	20	56	741	81.5278	5.21143	1.03569	1.04557	1.04035	1.04054	0.00491698
comp_159_131729_c0_seq2_orf1 gi	1149749535 ref|XP_020197386.1| ATP synthase subunit beta, mitochondrial-like [Aegilops tauschii subsp. tauschii]	49.4	18	19	92	502	53.6529	5.37646	1.02916	1.05813	1.03425	1.04051	0.0453087
comp_159_133118_c1_seq2_orf1 gi	721664203 ref|XP_010235494.1| PREDICTED: uncharacterized protein At5g03900, chloroplastic isoform X2 [Brachypodium distachyon] &gt;gi|944064140|gb|KQJ99730.1| hypothetical protein BRADI_3g44920 [Brachypodium distachyon]	2.1	1	1	2	477	53.3115	8.17725	1.00826	1.03895	1.0743	1.0405	0.167761
comp_159_133034_c0_seq1_orf1 gi	1149800989 ref|XP_020160886.1| tryptophan aminotransferase-related protein 3-like [Aegilops tauschii subsp. tauschii]	4.95	2	2	3	424	46.5577	5.92236	0.998123	1.1016	1.02148	1.0404	0.326273
comp_159_132119_c0_seq5_orf1 gi	1149829718 ref|XP_020171974.1| chorismate mutase 3, chloroplastic-like [Aegilops tauschii subsp. tauschii]	1.89	1	1	1	317	35.0462	7.51807	1.07071	1.01354	1.03662	1.04029	0.136047
comp_71_115962_c0_seq1_orf1 gi	1149839299 ref|XP_020175758.1| vacuolar-processing enzyme-like [Aegilops tauschii subsp. tauschii]	11.3	4	4	6	460	50.6006	5.56689	1.04757	1.0454	1.02782	1.04026	0.0232866
comp_71_109156_c0_seq1_orf1 gi	1149810620 ref|XP_020164592.1| cysteine and histidine-rich domain-containing protein RAR1 [Aegilops tauschii subsp. tauschii] &gt;gi|475562218|gb|EMT13968.1| hypothetical protein F775_19987 [Aegilops tauschii] &gt;gi|723219604|gb|AIX87832.1| RAR1 [Triticum aestivum] &gt;gi|723219616|gb|AIX87838.1| RAR1 [Triticum aestivum]	7.73	1	1	1	233	25.4371	7.85498	1.1669	0.941137	1.0127	1.04024	0.607142
comp_71_115853_c0_seq1_orf1 gi	1149751869 ref|XP_020198298.1| uncharacterized protein At5g02240-like [Aegilops tauschii subsp. tauschii] &gt;gi|1149751871|ref|XP_020198300.1| uncharacterized protein At5g02240-like [Aegilops tauschii subsp. tauschii]	46.5	10	11	28	286	30.3051	9.17334	1.03566	1.04615	1.0389	1.04024	0.0058852
comp_71_115036_c0_seq1_orf1 gi	1149787451 ref|XP_020155648.1| U2 small nuclear ribonucleoprotein B&apos;&apos;-like [Aegilops tauschii subsp. tauschii] &gt;gi|1149787453|ref|XP_020155649.1| U2 small nuclear ribonucleoprotein B&apos;&apos;-like [Aegilops tauschii subsp. tauschii] &gt;gi|1149787455|ref|XP_020155650.1| U2 small nuclear ribonucleoprotein B&apos;&apos;-like [Aegilops tauschii subsp. tauschii]	3.54	1	1	1	226	25.446	9.12939	1.01791	1.02753	1.07525	1.04023	0.151329
comp_159_130870_c0_seq2_orf1 gi	1149841796 ref|XP_020176727.1| uncharacterized protein LOC109762302 [Aegilops tauschii subsp. tauschii]	1.86	1	1	1	429	48.5222	5.40186	1.05154	1.05735	1.01162	1.04017	0.107748
comp_71_120281_c0_seq1_orf3 gi	1149812567 ref|XP_020165365.1| cysteine--tRNA ligase, chloroplastic/mitochondrial-like [Aegilops tauschii subsp. tauschii]	6.25	1	1	1	128	14.8797	7.44482	1.037	1.03613	1.04716	1.04009	0.00770813
comp_71_105663_c0_seq1_orf1 gi	1149736346 ref|XP_020192460.1| cytochrome b-c1 complex subunit 9 [Aegilops tauschii subsp. tauschii]	50.79	4	4	9	63	7.26468	8.55811	1.02513	1.04838	1.04657	1.04003	0.03307
comp_71_114835_c0_seq9_orf1 gi	1149794527 ref|XP_020158385.1| pyridoxal kinase [Aegilops tauschii subsp. tauschii]	5.48	2	2	2	310	34.0097	7.45947	1.05467	1.0457	1.0197	1.04002	0.0623262
comp_71_111862_c1_seq3_orf1 gi	1149727899 ref|XP_020189810.1| phenolic glucoside malonyltransferase 1-like [Aegilops tauschii subsp. tauschii]	4.89	1	2	2	450	47.9983	5.93506	1.03445	1.00727	1.07799	1.0399	0.192286
comp_71_125295_c0_seq2_orf1 gi	1149831026 ref|XP_020172505.1| isoleucine--tRNA ligase, chloroplastic/mitochondrial-like isoform X1 [Aegilops tauschii subsp. tauschii]	8.37	9	9	14	1052	117.591	6.82959	1.03486	1.04507	1.03966	1.03986	0.00543517
comp_71_125315_c0_seq4_orf1 gi	475622886 gb|EMT32012.1| Cell division cycle and apoptosis regulator protein 1 [Aegilops tauschii]	2.14	1	1	1	327	37.041	8.646	1.05856	1.01247	1.04853	1.03985	0.104377
comp_71_116993_c0_seq3_orf1 gi	1149796517 ref|XP_020159162.1| histidinol dehydrogenase, chloroplastic isoform X1 [Aegilops tauschii subsp. tauschii] &gt;gi|1149796519|ref|XP_020159163.1| histidinol dehydrogenase, chloroplastic isoform X1 [Aegilops tauschii subsp. tauschii]	22.53	9	9	22	475	50.7652	6.97607	1.07451	1.00445	1.04055	1.03984	0.187747
comp_159_110621_c0_seq1_orf1 gi	1149714355 ref|XP_020183212.1| 60S ribosomal protein L10a-like [Aegilops tauschii subsp. tauschii] &gt;gi|474392083|gb|EMS65442.1| 60S ribosomal protein L10a-1 [Triticum urartu]	22.69	2	4	7	216	24.5722	10.0229	1.02337	1.05619	1.03994	1.03983	0.0522031
comp_159_120647_c0_seq2_orf1 gi	1149761959 ref|XP_020146467.1| uncharacterized protein LOC109731701 [Aegilops tauschii subsp. tauschii]	2.95	1	1	1	237	26.4653	7.78174	0.989007	1.05495	1.07549	1.03982	0.266472
comp_159_134500_c1_seq14_orf1 gi	1149818241 ref|XP_020167778.1| FT-interacting protein 1-like [Aegilops tauschii subsp. tauschii]	2.24	2	2	2	1029	118.193	8.82178	1.05978	1.04447	1.01493	1.03973	0.0944747
comp_159_114998_c0_seq1_orf1 gi	357112425 ref|XP_003558009.1| PREDICTED: uncharacterized protein LOC100838509 [Brachypodium distachyon] &gt;gi|944086535|gb|KQK21887.1| hypothetical protein BRADI_1g63730 [Brachypodium distachyon]	28.04	5	5	5	214	23.7973	8.92432	1.00705	1.02792	1.08327	1.03942	0.22518
comp_159_130503_c0_seq1_orf1 gi	357132994 ref|XP_003568113.1| PREDICTED: plastidic glucose transporter 4 isoform X1 [Brachypodium distachyon] &gt;gi|944067067|gb|KQK02551.1| hypothetical protein BRADI_2g02230 [Brachypodium distachyon] &gt;gi|944067068|gb|KQK02552.1| hypothetical protein BRADI_2g02230 [Brachypodium distachyon]	4.4	3	3	6	523	54.708	8.93896	1.01958	1.09452	1.00413	1.03941	0.293522
comp_71_125643_c0_seq2_orf3 gi	1149732377 ref|XP_020191285.1| zinc protease PQQL-like isoform X1 [Aegilops tauschii subsp. tauschii]	6.04	1	1	1	182	19.9732	5.41455	0.895877	1.01614	1.20611	1.03938	0.705368
comp_71_109833_c0_seq2_orf1 gi	357159642 ref|XP_003578512.1| PREDICTED: transcription initiation factor IIB [Brachypodium distachyon] &gt;gi|944055574|gb|KQJ91212.1| hypothetical protein BRADI_4g36290 [Brachypodium distachyon]	2.56	1	1	1	312	34.2672	6.43018	1.20343	0.933486	0.981154	1.03936	0.682732
comp_159_127088_c2_seq4_orf1 gi	357111121 ref|XP_003557363.1| PREDICTED: protein LURP-one-related 15 [Brachypodium distachyon] &gt;gi|944084955|gb|KQK20307.1| hypothetical protein BRADI_1g53710 [Brachypodium distachyon]	3.16	1	1	1	190	21.3569	7.92822	1.03442	1.05219	1.03142	1.03934	0.0260731
comp_159_133090_c0_seq6_orf1 gi	1149810111 ref|XP_020164387.1| BTB/POZ domain-containing protein At5g67385 [Aegilops tauschii subsp. tauschii]	5.89	2	2	2	577	62.7328	7.81104	1.00071	1.08513	1.03201	1.03928	0.251928
comp_71_124203_c0_seq1_orf1 gi	1149797435 ref|XP_020159492.1| immune-associated nucleotide-binding protein 9-like [Aegilops tauschii subsp. tauschii]	8.18	3	3	4	330	37.1027	5.21143	1.05065	1.0528	1.01359	1.03901	0.0919506
comp_71_110126_c3_seq20_orf1 gi	944063367 gb|KQJ98957.1| hypothetical protein BRADI_3g40220, partial [Brachypodium distachyon]	10	1	1	1	150	16.5556	10.5063	1.05476	0.942897	1.11934	1.039	0.528245
comp_71_125839_c0_seq24_orf1 gi	1149811110 ref|XP_020164802.1| ATP-dependent zinc metalloprotease FTSH 6, chloroplastic-like [Aegilops tauschii subsp. tauschii]	23.96	4	10	30	480	51.5588	5.61768	0.994138	1.08114	1.04166	1.03898	0.26132
comp_71_125038_c0_seq8_orf1 gi	113376729 gb|AAZ79230.2| plastid 5-enolpyruvylshikimate 3-phosphate synthase, partial [Lolium multiflorum]	10.3	4	4	8	437	46.608	5.66846	1.01678	1.05018	1.04997	1.03898	0.0724114
comp_159_109677_c0_seq4_orf1 gi	697178686 ref|XP_009598330.1| PREDICTED: aconitate hydratase, cytoplasmic isoform X1 [Nicotiana tomentosiformis]	28	1	1	3	25	2.68742	5.0083	1.06376	1.02658	1.02654	1.03896	0.0881292
comp_71_109784_c1_seq7_orf1 gi	669028586 emb|CDM82449.1| unnamed protein product [Triticum aestivum]	12.8	2	2	7	164	17.3425	9.24658	0.993937	1.03732	1.08555	1.03893	0.278998
comp_159_133905_c0_seq7_orf1 gi	721605136 ref|XP_010228097.1| PREDICTED: probable acyl-activating enzyme 18, peroxisomal isoform X2 [Brachypodium distachyon]	4.15	1	2	5	506	55.2753	8.51416	1.06024	1.06581	0.990545	1.03886	0.249692
comp_71_112497_c0_seq1_orf1 gi	1149700004 ref|XP_020155697.1| protein TIC 20-v, chloroplastic-like [Aegilops tauschii subsp. tauschii]	6.97	1	1	1	201	21.5366	9.83252	1.06564	1.02096	1.02992	1.03884	0.104465
comp_159_134331_c0_seq2_orf1 gi	1149723161 ref|XP_020187483.1| protein transport protein SEC31 homolog B isoform X1 [Aegilops tauschii subsp. tauschii]	9.52	11	11	16	1134	122.476	5.2749	1.04127	1.04537	1.02926	1.03863	0.0152972
comp_159_126363_c0_seq3_orf1 gi	1149702156 ref|XP_020166016.1| thiol protease aleurain [Aegilops tauschii subsp. tauschii]	11.49	3	3	4	261	28.6951	6.75635	0.976862	1.05013	1.0889	1.03863	0.360627
comp_71_113171_c0_seq1_orf1 gi	1149773002 ref|XP_020150510.1| pyrroline-5-carboxylate reductase [Aegilops tauschii subsp. tauschii]	12.41	2	2	2	266	27.6946	8.44092	1.01382	1.02245	1.07944	1.03857	0.201835
comp_159_124932_c0_seq2_orf1 gi	1149794118 ref|XP_020158249.1| ATP-dependent (S)-NAD(P)H-hydrate dehydratase [Aegilops tauschii subsp. tauschii]	2.08	1	1	1	384	41.7235	8.38232	1.03961	1.0563	1.01974	1.03855	0.0675935
comp_71_111112_c0_seq2_orf1 gi	357164822 ref|XP_003580178.1| PREDICTED: mitochondrial intermembrane space import and assembly protein 40 [Brachypodium distachyon] &gt;gi|944048060|gb|KQJ83701.1| hypothetical protein BRADI_5g16340 [Brachypodium distachyon]	13.08	1	1	3	107	11.8537	4.65283	0.987875	1.10633	1.02121	1.03847	0.389245
comp_159_114839_c0_seq1_orf1 gi	357123472 ref|XP_003563434.1| PREDICTED: 50S ribosomal protein L24, chloroplastic [Brachypodium distachyon] &gt;gi|944081852|gb|KQK17204.1| hypothetical protein BRADI_1g33030 [Brachypodium distachyon]	22.6	5	5	17	177	19.6953	9.74463	1.06206	1.03624	1.01697	1.03843	0.0987315
comp_159_131698_c0_seq2_orf1 gi	1149735864 ref|XP_020192287.1| NEDD8-activating enzyme E1 regulatory subunit AXL-like isoform X2 [Aegilops tauschii subsp. tauschii]	1.56	1	1	2	513	57.0263	5.70654	1.01898	1.05088	1.04538	1.03841	0.0598702
comp_159_134780_c0_seq23_orf1 gi	357167944 ref|XP_003581407.1| PREDICTED: isocitrate dehydrogenase [NADP] [Brachypodium distachyon] &gt;gi|944047846|gb|KQJ83487.1| hypothetical protein BRADI_5g15210 [Brachypodium distachyon]	13.99	1	2	4	143	15.806	5.33838	1.06586	1.04806	1.0011	1.03834	0.185545
comp_159_124137_c0_seq1_orf1 gi	357121836 ref|XP_003562623.1| PREDICTED: transmembrane emp24 domain-containing protein p24delta9 [Brachypodium distachyon] &gt;gi|944079712|gb|KQK15064.1| hypothetical protein BRADI_1g20400 [Brachypodium distachyon]	5.76	1	1	1	191	21.7507	6.21436	0.940271	1.15053	1.02407	1.03829	0.594927
comp_71_119969_c2_seq1_orf1 gi	242042886 ref|XP_002459314.1| uncharacterized protein LOC8059921 [Sorghum bicolor] &gt;gi|241922691|gb|EER95835.1| hypothetical protein SORBI_3002G024800 [Sorghum bicolor]	15.69	6	7	14	357	39.495	8.14795	1.07162	1.03614	1.00708	1.03828	0.176697
comp_159_128480_c1_seq8_orf1 gi	960489253 ref|XP_014758721.1| PREDICTED: ATP-dependent 6-phosphofructokinase 5, chloroplastic-like [Brachypodium distachyon] &gt;gi|944054596|gb|KQJ90234.1| hypothetical protein BRADI_4g30260 [Brachypodium distachyon] &gt;gi|944054597|gb|KQJ90235.1| hypothetical protein BRADI_4g30260 [Brachypodium distachyon]	3.98	2	2	2	528	57.8582	7.91357	0.975485	1.08164	1.05758	1.03824	0.356191
comp_71_124057_c0_seq2_orf1 gi	357155826 ref|XP_003577251.1| PREDICTED: serine/threonine-protein phosphatase BSL2 homolog [Brachypodium distachyon] &gt;gi|944050109|gb|KQJ85747.1| hypothetical protein BRADI_4g01410 [Brachypodium distachyon]	1.18	1	1	1	930	99.2472	6.18896	1.05502	1.04503	1.01458	1.03821	0.0881506
comp_159_114146_c1_seq2_orf1 gi	357112035 ref|XP_003557815.1| PREDICTED: 40S ribosomal protein S9-2 [Brachypodium distachyon] &gt;gi|944086139|gb|KQK21491.1| hypothetical protein BRADI_1g61090 [Brachypodium distachyon]	33.33	2	8	13	183	21.5728	10.7554	0.997073	1.07414	1.04334	1.03818	0.230311
comp_159_122931_c0_seq3_orf1 gi	357116487 ref|XP_003560012.1| PREDICTED: outer envelope pore protein 24, chloroplastic [Brachypodium distachyon] &gt;gi|944076665|gb|KQK12017.1| hypothetical protein BRADI_1g01047 [Brachypodium distachyon]	34.73	8	8	19	239	25.0499	9.39307	1.03923	1.03293	1.04218	1.03812	0.00508101
comp_71_112871_c1_seq10_orf1 gi	1149763910 ref|XP_020147189.1| probable phospholipid hydroperoxide glutathione peroxidase [Aegilops tauschii subsp. tauschii]	21.55	3	5	12	232	25.2121	9.21729	1.00205	1.09539	1.01688	1.0381	0.31882
comp_71_118786_c0_seq4_orf1 gi	944046013 gb|KQJ81654.1| hypothetical protein BRADI_5g02090 [Brachypodium distachyon]	3.59	1	1	1	334	34.6641	5.68115	1.00575	1.02598	1.08219	1.03797	0.238646
comp_71_121683_c0_seq1_orf1 gi	1149830613 ref|XP_020172342.1| uncharacterized protein LOC109757909 [Aegilops tauschii subsp. tauschii]	23.16	10	10	17	367	41.287	8.74854	1.05939	1.02976	1.02433	1.03783	0.0738496
comp_71_120733_c0_seq3_orf1 gi	960451492 ref|XP_014755528.1| PREDICTED: S-adenosylmethionine carrier 1, chloroplastic/mitochondrial-like [Brachypodium distachyon] &gt;gi|944087777|gb|KQK23129.1| hypothetical protein BRADI_1g71410 [Brachypodium distachyon] &gt;gi|944087778|gb|KQK23130.1| hypothetical protein BRADI_1g71410 [Brachypodium distachyon]	11.89	2	2	2	185	20.0157	9.51025	1.03124	1.07583	1.00627	1.03778	0.204451
comp_71_122961_c0_seq4_orf1 gi	721657032 ref|XP_010234456.1| PREDICTED: bifunctional purine biosynthesis protein PurH-like isoform X1 [Brachypodium distachyon] &gt;gi|944059980|gb|KQJ95570.1| hypothetical protein BRADI_3g17836 [Brachypodium distachyon]	20.17	13	13	30	575	62.1713	7.00537	1.02851	1.04409	1.04048	1.03769	0.0152439
comp_71_122233_c0_seq4_orf1 gi	1149742791 ref|XP_020194916.1| outer envelope protein 64, chloroplastic [Aegilops tauschii subsp. tauschii]	2.32	2	2	4	561	60.339	8.22119	1.04009	1.06155	1.01144	1.03769	0.121761
comp_159_133363_c1_seq11_orf1 gi	1149736590 ref|XP_020192551.1| protein VAC14 homolog isoform X2 [Aegilops tauschii subsp. tauschii]	2.77	1	1	2	542	60.8179	5.14795	1.04859	1.03317	1.03085	1.03754	0.0213011
comp_71_114394_c0_seq4_orf1 gi	473999607 gb|EMS52180.1| 60S ribosomal protein L13a-4 [Triticum urartu]	33.33	6	7	14	189	21.8811	10.3159	1.079	1.00337	1.02999	1.03745	0.232917
comp_71_113353_c0_seq1_orf1 gi	357134837 ref|XP_003569022.1| PREDICTED: serine/arginine-rich splicing factor RS2Z33 [Brachypodium distachyon] &gt;gi|944072303|gb|KQK07787.1| hypothetical protein BRADI_2g37640 [Brachypodium distachyon]	11.72	3	3	3	256	28.8483	11.0044	1.01224	1.0549	1.04515	1.03743	0.101163
comp_71_108526_c0_seq1_orf1 gi	1149813873 ref|XP_020165942.1| mitochondrial fission 1 protein A-like [Aegilops tauschii subsp. tauschii] &gt;gi|475587864|gb|EMT20677.1| Mitochondrial fission 1 protein [Aegilops tauschii]	36.3	6	6	7	146	16.4873	5.92236	1.0351	1.06596	1.01122	1.03743	0.141996
comp_159_112673_c1_seq1_orf1 gi	474106550 gb|EMS55471.1| hypothetical protein TRIUR3_33557 [Triticum urartu]	4.49	1	1	1	379	41.6426	5.78271	0.941214	1.10595	1.06488	1.03735	0.52933
comp_159_126324_c0_seq4_orf1 gi	1149718274 ref|XP_020185128.1| chromatin remodeling protein SHL-like isoform X2 [Aegilops tauschii subsp. tauschii] &gt;gi|1149718276|ref|XP_020185129.1| chromatin remodeling protein SHL-like isoform X2 [Aegilops tauschii subsp. tauschii]	32.99	5	5	7	194	22.1095	7.02002	1.0603	1.03509	1.01652	1.03731	0.0988131
comp_159_115304_c0_seq1_orf1 gi	357157475 ref|XP_003577811.1| PREDICTED: abscisic stress-ripening protein 3-like [Brachypodium distachyon] &gt;gi|944053645|gb|KQJ89283.1| hypothetical protein BRADI_4g24650 [Brachypodium distachyon]	29.09	1	3	9	110	12.1899	6.58057	1.07027	0.997872	1.04371	1.03728	0.219899
comp_71_119674_c0_seq25_orf1 gi	721633510 ref|XP_010230726.1| PREDICTED: FAD synthase [Brachypodium distachyon] &gt;gi|944068217|gb|KQK03701.1| hypothetical protein BRADI_2g09380 [Brachypodium distachyon]	3.84	2	2	2	495	54.7809	6.30322	1.08712	0.9626	1.06211	1.03728	0.43035
comp_71_124292_c1_seq7_orf1 gi	357133545 ref|XP_003568385.1| PREDICTED: uncharacterized protein At5g49945-like [Brachypodium distachyon] &gt;gi|944070590|gb|KQK06074.1| hypothetical protein BRADI_2g24290 [Brachypodium distachyon] &gt;gi|944070591|gb|KQK06075.1| hypothetical protein BRADI_2g24290 [Brachypodium distachyon]	6.53	3	3	4	383	42.7111	8.1333	1.04177	1.03387	1.03592	1.03719	0.0040266
comp_71_120391_c2_seq2_orf1 gi	410177978 gb|AFV62857.1| ribosomal protein S3 (plastid) [Festuca pratensis] &gt;gi|768805886|gb|AJV90655.1| ribosomal protein S3 (plastid) [Festuca arundinacea]	41.42	14	14	46	239	27.5729	9.78857	1.05403	1.03651	1.02061	1.03705	0.0616379
comp_159_136110_c1_seq2_orf1 gi	357138187 ref|XP_003570679.1| PREDICTED: pyruvate dehydrogenase E1 component subunit alpha-1, mitochondrial [Brachypodium distachyon] &gt;gi|944066409|gb|KQK02000.1| hypothetical protein BRADI_3g59750 [Brachypodium distachyon]	48.49	16	16	42	365	40.2142	7.25439	1.02368	1.05314	1.03415	1.03699	0.0502865
comp_71_113944_c0_seq4_orf1 gi	721694207 ref|XP_010240357.1| PREDICTED: 60S ribosomal protein L12-3 [Brachypodium distachyon] &gt;gi|944048721|gb|KQJ84362.1| hypothetical protein BRADI_5g20330 [Brachypodium distachyon]	28.83	4	4	14	163	17.3994	8.68994	1.10268	1.00069	1.00759	1.03699	0.377784
comp_159_132010_c1_seq2_orf1 gi	1149787589 ref|XP_020155700.1| proteasome subunit alpha type-2 [Aegilops tauschii subsp. tauschii] &gt;gi|474100574|gb|EMS55235.1| Proteasome subunit alpha type-2 [Triticum urartu] &gt;gi|669029853|emb|CDM84191.1| unnamed protein product [Triticum aestivum]	27.66	6	6	8	235	25.8123	5.47803	1.02806	1.04124	1.0415	1.03693	0.0141377
comp_159_119009_c0_seq1_orf1 gi	1149735906 ref|XP_020192301.1| RNA-binding protein CP33, chloroplastic-like [Aegilops tauschii subsp. tauschii] &gt;gi|475528280|gb|EMT07597.1| 33 kDa ribonucleoprotein, chloroplastic [Aegilops tauschii]	8.09	2	2	3	235	25.5881	8.30908	1.06419	1.01447	1.03206	1.03691	0.126686
comp_71_117204_c0_seq3_orf1 gi	1149719617 ref|XP_020185764.1| probable pyridoxal 5&apos;-phosphate synthase subunit PDX1.1 [Aegilops tauschii subsp. tauschii]	29.15	4	9	31	319	33.7102	6.31592	1.00884	1.04634	1.05548	1.03689	0.122692
comp_159_115981_c0_seq1_orf1 gi	1149771526 ref|XP_020149991.1| subtilisin-like protease SBT5.3 [Aegilops tauschii subsp. tauschii]	10.54	6	6	7	759	80.3229	8.1626	0.995574	1.05494	1.06015	1.03689	0.216864
comp_71_110613_c0_seq1_orf1 gi	357112449 ref|XP_003558021.1| PREDICTED: 14 kDa zinc-binding protein [Brachypodium distachyon] &gt;gi|944086554|gb|KQK21906.1| hypothetical protein BRADI_1g63860 [Brachypodium distachyon]	35.66	4	4	6	129	14.1655	6.37939	1.01898	1.05925	1.03241	1.03688	0.089446
comp_159_127134_c0_seq2_orf1 gi	1149718512 ref|XP_020185250.1| leghemoglobin reductase-like [Aegilops tauschii subsp. tauschii]	60.21	15	23	88	475	49.8188	6.7124	1.01469	1.05244	1.04338	1.03684	0.0836017
comp_159_135617_c0_seq6_orf1 gi	1149698955 ref|XP_020150702.1| 12-oxophytodienoate reductase 1-like isoform X1 [Aegilops tauschii subsp. tauschii]	5.19	1	2	2	385	43.1175	6.84424	1.0554	1.07992	0.975157	1.03683	0.364481
comp_71_118808_c0_seq27_orf1 gi	474207840 gb|EMS58766.1| hypothetical protein TRIUR3_33195 [Triticum urartu]	3.38	2	2	2	650	71.884	8.01611	1.05745	1.06772	0.98529	1.03682	0.291522
comp_159_121196_c2_seq19_orf1 gi	474036346 gb|EMS53119.1| Chitinase-like protein 1 [Triticum urartu]	13.29	2	2	4	173	18.7735	5.22412	1.05235	1.03863	1.01946	1.03682	0.061044
comp_159_126778_c0_seq3_orf1 gi	1149809780 ref|XP_020164270.1| uncharacterized aarF domain-containing protein kinase At4g31390, chloroplastic [Aegilops tauschii subsp. tauschii]	5.85	4	4	8	684	76.6128	5.47803	0.995088	1.05997	1.05532	1.03679	0.220337
comp_159_116774_c0_seq1_orf1 gi	1149739040 ref|XP_020193518.1| uncharacterized protein LOC109779324 [Aegilops tauschii subsp. tauschii]	5.63	1	1	2	142	14.8239	5.50342	1.04791	1.01269	1.04969	1.03676	0.0927038
comp_159_116075_c0_seq2_orf1 gi	357141586 ref|XP_003572277.1| PREDICTED: chloroplast processing peptidase [Brachypodium distachyon] &gt;gi|944058740|gb|KQJ94330.1| hypothetical protein BRADI_3g09920 [Brachypodium distachyon]	18.18	2	2	6	132	14.8088	5.2876	1.07124	0.993011	1.04594	1.03673	0.25203
comp_71_118230_c0_seq2_orf1 gi	944066137 gb|KQK01728.1| hypothetical protein BRADI_3g57840 [Brachypodium distachyon]	6.52	1	1	1	138	15.4918	5.51611	1.01216	1.03836	1.05967	1.03673	0.116045
comp_159_135652_c1_seq3_orf2 gi	474437299 gb|EMS68254.1| hypothetical protein TRIUR3_03383 [Triticum urartu]	3.54	1	1	2	198	22.2645	6.80029	1.05347	1.03222	1.02419	1.03662	0.052443
comp_71_122482_c0_seq6_orf1 gi	357144521 ref|XP_003573322.1| PREDICTED: serine/threonine protein phosphatase 2A 57 kDa regulatory subunit B&apos; theta isoform-like [Brachypodium distachyon] &gt;gi|944059332|gb|KQJ94922.1| hypothetical protein BRADI_3g14090 [Brachypodium distachyon]	6.23	2	2	3	514	58.3863	7.7085	1.02595	1.02439	1.05953	1.03662	0.0855795
comp_71_122824_c1_seq3_orf1 gi	357125697 ref|XP_003564527.1| PREDICTED: UPF0051 protein slr0074 [Brachypodium distachyon] &gt;gi|944074924|gb|KQK10408.1| hypothetical protein BRADI_2g53960 [Brachypodium distachyon]	22.49	9	9	12	538	59.0095	6.3667	0.986107	1.04798	1.07569	1.03659	0.301116
comp_71_112442_c0_seq1_orf1 gi	1149723283 ref|XP_020187548.1| uncharacterized protein LOC109773264 [Aegilops tauschii subsp. tauschii]	5.79	1	1	1	190	20.8615	6.354	0.930992	1.15	1.02876	1.03659	0.621912
comp_71_125764_c0_seq1_orf1 gi	1149814160 ref|XP_020166080.1| protein ILITYHIA [Aegilops tauschii subsp. tauschii]	3.82	6	6	8	1597	172.471	6.771	1.05803	1.00988	1.04176	1.03656	0.122691
comp_159_129292_c0_seq1_orf1 gi	944051973 gb|KQJ87611.1| hypothetical protein BRADI_4g12260 [Brachypodium distachyon]	2.97	1	1	2	337	36.3643	5.16064	1.07515	1.02218	1.01229	1.03654	0.202026
comp_71_112605_c0_seq2_orf1 gi	944234898 gb|KQK99260.1| hypothetical protein SETIT_010998mg [Setaria italica]	29.17	4	7	18	216	24.1633	11.2681	1.01799	1.04237	1.04904	1.03646	0.0609173
comp_159_109039_c0_seq1_orf1 gi	1070941526 gb|OEL23185.1| Cytochrome c oxidase subunit 5C, partial [Dichanthelium oligosanthes]	12.5	1	1	4	64	7.14971	9.31982	1.02823	1.02978	1.05137	1.03646	0.0394679
comp_71_118259_c1_seq8_orf1 gi	1149785059 ref|XP_020154749.1| probable sodium/metabolite cotransporter BASS2, chloroplastic [Aegilops tauschii subsp. tauschii]	2.51	1	1	3	399	42.1385	8.98291	1.08741	1.01839	1.00333	1.03638	0.295126
comp_159_134396_c0_seq1_orf1 gi	1149720317 ref|XP_020186106.1| probable pre-mRNA-splicing factor ATP-dependent RNA helicase DEAH5 [Aegilops tauschii subsp. tauschii]	0.83	1	1	1	969	109.308	6.7124	0.988866	1.07241	1.04716	1.03614	0.281453
comp_71_107758_c2_seq1_orf1 gi	357119054 ref|XP_003561261.1| PREDICTED: putative aldehyde oxidase-like protein isoform X1 [Brachypodium distachyon] &gt;gi|944084810|gb|KQK20162.1| hypothetical protein BRADI_1g52740 [Brachypodium distachyon]	2.56	2	2	4	664	72.549	6.75635	0.970431	1.06056	1.07732	1.0361	0.390327
comp_159_117895_c0_seq1_orf1 gi	242037453 ref|XP_002466121.1| uncharacterized protein LOC8079648 [Sorghum bicolor] &gt;gi|241919975|gb|EER93119.1| hypothetical protein SORBI_3001G018500 [Sorghum bicolor]	6.67	1	1	1	90	9.47181	8.96826	1.08065	1.00976	1.0178	1.03607	0.248761
comp_71_120945_c0_seq1_orf1 gi	1149821882 ref|XP_020169229.1| chaperonin CPN60-1, mitochondrial-like [Aegilops tauschii subsp. tauschii]	53.48	25	28	88	561	59.4431	5.5415	1.05153	1.02173	1.03478	1.03601	0.0528355
comp_159_122551_c0_seq1_orf1 gi	1149780375 ref|XP_020153202.1| NADH-cytochrome b5 reductase-like protein [Aegilops tauschii subsp. tauschii]	27.24	9	9	19	312	33.9626	8.92432	1.03245	1.04606	1.0295	1.036	0.0194786
comp_71_111863_c0_seq3_orf2 gi	357132185 ref|XP_003567712.1| PREDICTED: uncharacterized protein LOC100844265 isoform X1 [Brachypodium distachyon] &gt;gi|944068896|gb|KQK04380.1| hypothetical protein BRADI_2g13210 [Brachypodium distachyon]	20.51	3	3	5	156	16.7727	6.59521	1.03679	1.06903	1.00194	1.03592	0.204894
comp_159_120989_c0_seq9_orf1 gi	1002238084 ref|XP_015623246.1| PREDICTED: N-(5&apos;-phosphoribosyl)anthranilate isomerase 1, chloroplastic [Oryza sativa Japonica Group] &gt;gi|222622569|gb|EEE56701.1| hypothetical protein OsJ_06174 [Oryza sativa Japonica Group] &gt;gi|937902962|dbj|BAS78016.1| Os02g0266000 [Oryza sativa Japonica Group]	4.42	1	1	1	249	26.6466	7.1958	1.04849	1.02213	1.03711	1.03591	0.0423301
comp_71_115273_c0_seq1_orf1 gi	769748345 gb|AJW60773.1| aldehyde dehydrogenase 7 [Lolium perenne]	7.69	4	4	7	507	53.9757	6.63916	0.986763	1.06962	1.05123	1.03587	0.289493
comp_71_110988_c1_seq9_orf2 gi	475617194 gb|EMT30030.1| hypothetical protein F775_10779 [Aegilops tauschii]	13.59	1	1	1	103	11.906	9.42236	1.04604	0.986438	1.07512	1.03587	0.303129
comp_159_135484_c0_seq3_orf1 gi	944088513 gb|KQK23865.1| hypothetical protein BRADI_1g76617 [Brachypodium distachyon]	0.92	1	1	1	976	112.583	6.31592	1.02186	1.02777	1.05797	1.03587	0.0849749
comp_71_58889_c0_seq1_orf1 gi	475583232 gb|EMT19408.1| GDSL esterase/lipase [Aegilops tauschii]	6.27	2	2	2	255	28.3622	8.88037	1.12371	1.01371	0.97014	1.03585	0.514859
comp_159_103444_c1_seq1_orf1 gi	1162487264 ref|XP_020396127.1| peptidyl-prolyl cis-trans isomerase CYP19-3 isoform X1 [Zea mays]	8.86	1	1	1	79	8.57044	9.74463	1.05199	1.02035	1.03483	1.03572	0.0597453
comp_159_134615_c0_seq5_orf1 gi	1149702580 ref|XP_020168136.1| heat shock 70 kDa protein, mitochondrial-like [Aegilops tauschii subsp. tauschii]	36.1	16	23	58	687	73.5608	5.77002	1.0352	1.05212	1.01984	1.03572	0.0618415
comp_159_130407_c0_seq2_orf1 gi	475594336 gb|EMT22663.1| Putative disease resistance RPP13-like protein 3 [Aegilops tauschii]	2.2	2	2	2	818	93.3734	8.38232	1.00058	1.07447	1.03207	1.0357	0.237275
comp_71_120410_c0_seq2_orf1 gi	332015073 gb|AED99453.1| PgiC protein [Poa palustris]	19.75	10	10	18	567	62.1992	6.90283	1.00065	1.05858	1.04773	1.03565	0.182772
comp_71_111222_c0_seq15_orf2 gi	721625219 ref|XP_010229120.1| PREDICTED: 3-dehydroquinate synthase homolog isoform X3 [Brachypodium distachyon]	8.86	1	1	2	79	8.71057	5.13525	1.01491	1.04553	1.04617	1.03554	0.0748839
comp_159_124189_c0_seq6_orf1 gi	1149759641 ref|XP_020201228.1| pyrophosphate-energized vacuolar membrane proton pump-like [Aegilops tauschii subsp. tauschii]	19.71	5	15	79	761	79.083	5.23682	1.04673	1.04966	1.01018	1.03553	0.107603
comp_159_132367_c1_seq1_orf1 gi	544242 sp|P36183.1|ENPL_HORVU RecName: Full=Endoplasmin homolog; AltName: Full=Glucose-regulated protein 94 homolog; Short=GRP-94 homolog; Flags: Precursor	30.13	22	22	85	687	78.8973	5.16064	1.02995	1.04506	1.03118	1.0354	0.0182414
comp_71_1219030_c0_seq1_orf1 gi	162676568 gb|EDQ63049.1| predicted protein [Physcomitrella patens]	18.18	1	1	1	143	15.8632	8.74854	0.909254	1.10996	1.0868	1.03534	0.633299
comp_159_125243_c1_seq3_orf1 gi	410177979 gb|AFV62858.1| ribosomal protein L22 (plastid) [Festuca pratensis]	23.74	4	4	7	139	16.6072	10.8726	1.05442	1.02765	1.02389	1.03532	0.0667317
comp_71_118231_c0_seq1_orf1 gi	50261761 gb|AAT72461.1| FY protein, partial [Lolium perenne]	1.52	1	1	1	527	58.331	8.1626	1.17797	0.953282	0.974698	1.03532	0.670647
comp_71_119639_c1_seq4_orf2 gi	1149784827 ref|XP_020154694.1| carotene epsilon-monooxygenase, chloroplastic [Aegilops tauschii subsp. tauschii]	4.06	1	1	1	197	22.2606	6.80029	1.05398	1.03209	1.01979	1.03528	0.0717603
comp_159_131348_c3_seq4_orf1 gi	357165634 ref|XP_003580446.1| PREDICTED: ubiquinol oxidase 2, mitochondrial-like [Brachypodium distachyon] &gt;gi|944048750|gb|KQJ84391.1| hypothetical protein BRADI_5g20557 [Brachypodium distachyon]	17.01	2	3	3	147	16.7614	5.46533	1.08879	1.00223	1.01463	1.03522	0.32236
comp_71_123354_c0_seq2_orf1 gi	357165144 ref|XP_003580285.1| PREDICTED: T-complex protein 1 subunit alpha [Brachypodium distachyon] &gt;gi|944048308|gb|KQJ83949.1| hypothetical protein BRADI_5g17750 [Brachypodium distachyon]	5.26	2	2	3	380	41.6648	7.79639	1.01769	1.03806	1.04922	1.03499	0.0630892
comp_159_133858_c0_seq2_orf1 gi	357118810 ref|XP_003561142.1| PREDICTED: inositol hexakisphosphate and diphosphoinositol-pentakisphosphate kinase 2-like isoform X1 [Brachypodium distachyon] &gt;gi|944078381|gb|KQK13733.1| hypothetical protein BRADI_1g12140 [Brachypodium distachyon]	0.71	1	1	5	986	111.886	6.94678	1.03738	0.992989	1.07454	1.03497	0.276196
comp_71_111420_c0_seq2_orf1 gi	474404574 gb|EMS66362.1| Proteasome subunit alpha type-5 [Triticum urartu]	24.89	1	5	15	237	25.9319	4.71631	0.9712	1.08466	1.04896	1.03494	0.406402
comp_71_121858_c0_seq1_orf1 gi	1149740624 ref|XP_020194083.1| 3-ketoacyl-CoA thiolase 2, peroxisomal-like [Aegilops tauschii subsp. tauschii] &gt;gi|475621610|gb|EMT31542.1| 3-ketoacyl-CoA thiolase 2, peroxisomal [Aegilops tauschii]	22.71	7	7	17	458	47.6885	7.25439	0.995675	1.04714	1.06191	1.03491	0.224184
comp_159_136027_c0_seq1_orf1 gi	1149843319 ref|XP_020177352.1| DExH-box ATP-dependent RNA helicase DExH12 [Aegilops tauschii subsp. tauschii]	10.02	16	16	20	1577	179.227	6.26514	1.0527	1.02866	1.02326	1.03487	0.0612093
comp_159_104513_c0_seq1_orf1 gi	357126414 ref|XP_003564882.1| PREDICTED: uncharacterized protein LOC100829080 [Brachypodium distachyon] &gt;gi|944075626|gb|KQK11110.1| hypothetical protein BRADI_2g58160 [Brachypodium distachyon]	22.95	1	2	4	61	7.29057	5.35107	1.11111	1.03392	0.959198	1.03474	0.511271
comp_71_114480_c0_seq2_orf1 gi	1149747233 ref|XP_020196514.1| phosphoglycolate phosphatase 2-like [Aegilops tauschii subsp. tauschii]	14.58	2	3	7	288	32.1101	5.52881	1.032	0.966798	1.10541	1.03473	0.477098
comp_71_114756_c2_seq11_orf1 gi	910355259 ref|YP_009161368.1| NdhK (chloroplast) [Oryza sativa Indica Group] &gt;gi|1073625640|ref|YP_009305308.1| NdhK (chloroplast) [Oryza sativa] &gt;gi|743432627|gb|AJC09145.1| NdhK (chloroplast) [Oryza sativa Indica Group] &gt;gi|743432749|gb|AJC09244.1| NdhK (chloroplast) [Oryza sativa Indica Group] &gt;gi|743432857|gb|AJC09343.1| NdhK (chloroplast) [Oryza sativa] &gt;gi|743432974|gb|AJC094…	15.67	4	4	13	268	30.2544	8.83643	1.01027	1.05213	1.04128	1.03456	0.110308
comp_71_109582_c3_seq33_orf1 gi	721658636 ref|XP_010234695.1| PREDICTED: uncharacterized protein LOC100835856 [Brachypodium distachyon]	21.93	1	1	1	114	12.9859	9.45166	0.946557	1.0129	1.14422	1.03456	0.612169
comp_159_133615_c1_seq7_orf1 gi	1149828026 ref|XP_020171328.1| pyruvate kinase, cytosolic isozyme-like [Aegilops tauschii subsp. tauschii]	32.24	11	12	25	425	45.659	7.1665	1.00468	1.05756	1.04127	1.0345	0.158067
comp_159_126255_c2_seq10_orf1 gi	1149781932 ref|XP_020153773.1| thioredoxin-like protein AAED1, chloroplastic [Aegilops tauschii subsp. tauschii]	14.23	3	3	4	246	26.6038	8.88037	0.969097	1.07611	1.05824	1.03448	0.406877
comp_71_122151_c0_seq11_orf1 gi	1149758557 ref|XP_020200825.1| protein root UVB sensitive 1, chloroplastic isoform X2 [Aegilops tauschii subsp. tauschii]	1.22	1	1	1	574	62.226	7.88428	1.07004	0.975753	1.05744	1.03441	0.364387
comp_71_121718_c0_seq3_orf2 gi	474363362 gb|EMS63378.1| Lon protease-like protein, mitochondrial [Triticum urartu]	7.55	2	2	2	331	37.6721	6.1001	1.04415	1.0081	1.05079	1.03435	0.122375
comp_159_133528_c0_seq2_orf2 gi	474440850 gb|EMS68398.1| Structural maintenance of chromosomes protein 1A [Triticum urartu]	11.66	4	4	4	283	32.6913	8.71924	1.0309	1.02796	1.044	1.03429	0.0200722
comp_159_115788_c4_seq2_orf1 gi	1149824535 ref|XP_020170274.1| protein SRG1-like [Aegilops tauschii subsp. tauschii]	21.43	1	1	1	42	4.80248	8.17725	0.946464	1.06887	1.0875	1.03428	0.519476
comp_71_123839_c0_seq2_orf1 gi	1149711641 ref|XP_020181894.1| elongation factor-like GTPase 1 [Aegilops tauschii subsp. tauschii]	0.87	1	1	2	1037	114	6.41748	1.0244	1.0449	1.03338	1.03422	0.0287628
comp_159_132545_c0_seq2_orf1 gi	721603832 ref|XP_003563943.2| PREDICTED: uncharacterized protein LOC100825490 [Brachypodium distachyon] &gt;gi|944076564|gb|KQK11916.1| hypothetical protein BRADI_1g00480 [Brachypodium distachyon]	9.63	10	10	17	841	90.8491	4.69092	1.02671	1.03403	1.04157	1.0341	0.0154547
comp_71_121272_c0_seq2_orf1 gi	357123783 ref|XP_003563587.1| PREDICTED: sodium-coupled neutral amino acid transporter 2-like [Brachypodium distachyon] &gt;gi|944082240|gb|KQK17592.1| hypothetical protein BRADI_1g35530 [Brachypodium distachyon]	1.32	1	1	1	453	49.2042	6.07471	1.0093	1.1168	0.975849	1.03398	0.508005
comp_159_121442_c0_seq21_orf1 gi	1149769014 ref|XP_020149031.1| ras-related protein Rab-2-B [Aegilops tauschii subsp. tauschii] &gt;gi|474066786|gb|EMS54181.1| Ras-related protein RABB1c [Triticum urartu]	51.11	4	8	13	180	20.0352	7.50342	1.0063	1.05188	1.04328	1.03382	0.136742
comp_159_117318_c0_seq2_orf1 gi	1149723997 ref|XP_020187888.1| probable glutathione S-transferase GSTU6 isoform X1 [Aegilops tauschii subsp. tauschii]	8.26	1	1	1	109	11.9723	5.8208	1.10729	1.01044	0.9837	1.03381	0.462842
comp_71_113143_c1_seq2_orf1 gi	721636647 ref|XP_010231186.1| PREDICTED: carnosine N-methyltransferase-like isoform X1 [Brachypodium distachyon] &gt;gi|944069984|gb|KQK05468.1| hypothetical protein BRADI_2g20190 [Brachypodium distachyon]	4.26	2	2	3	493	55.6351	5.41455	1.05208	1.02219	1.0271	1.03379	0.0674718
comp_71_118476_c0_seq7_orf1 gi	357146132 ref|XP_003573886.1| PREDICTED: small nuclear ribonucleoprotein E [Brachypodium distachyon] &gt;gi|1149738626|ref|XP_020193355.1| small nuclear ribonucleoprotein E-like [Aegilops tauschii subsp. tauschii] &gt;gi|944057487|gb|KQJ93077.1| hypothetical protein BRADI_3g02620 [Brachypodium distachyon]	13.95	1	1	3	86	10.1515	9.70068	1.0618	1.01031	1.02921	1.03377	0.153813
comp_71_114000_c0_seq2_orf2 gi	475518496 gb|EMT06204.1| Putative polygalacturonase [Aegilops tauschii]	6.62	1	1	2	136	14.7995	7.59131	1.0281	1.04333	1.02988	1.03377	0.019658
comp_159_134882_c0_seq5_orf1 gi	357160145 ref|XP_003578672.1| PREDICTED: monodehydroascorbate reductase [Brachypodium distachyon] &gt;gi|944055938|gb|KQJ91576.1| hypothetical protein BRADI_4g38430 [Brachypodium distachyon]	28.51	13	13	33	435	46.4149	5.56689	1.00154	1.05965	1.04003	1.03374	0.186666
comp_71_126091_c1_seq25_orf1 gi	1149775647 ref|XP_020151536.1| uncharacterized protein LOC109736739 [Aegilops tauschii subsp. tauschii]	4.55	2	2	2	484	54.9871	8.07471	1.08802	1.00043	1.0127	1.03372	0.34331
comp_71_112529_c0_seq1_orf1 gi	1149831573 ref|XP_020172731.1| isocitrate dehydrogenase [NAD] catalytic subunit 5, mitochondrial-like [Aegilops tauschii subsp. tauschii] &gt;gi|473888752|gb|EMS48397.1| Isocitrate dehydrogenase [NAD] catalytic subunit 5, mitochondrial [Triticum urartu] &gt;gi|475581897|gb|EMT18974.1| Isocitrate dehydrogenase (NAD) catalytic subunit 5, mitochondrial [Aegilops tauschii]	38.95	13	13	28	362	39.6323	7.18115	0.997622	1.05137	1.05215	1.03371	0.202704
comp_159_121551_c0_seq12_orf2 gi	1149696466 ref|XP_020184889.1| hydroxymethylglutaryl-CoA lyase, mitochondrial-like isoform X2 [Aegilops tauschii subsp. tauschii]	16.87	2	2	4	83	8.18222	9.24658	1.00548	1.06393	1.03134	1.03359	0.185408
comp_159_128713_c0_seq6_orf1 gi	473813867 gb|EMS46857.1| hypothetical protein TRIUR3_07600 [Triticum urartu]	8	1	1	3	100	10.4807	10.9458	1.01471	1.03678	1.04884	1.03344	0.078899
comp_71_123099_c0_seq9_orf1 gi	357157716 ref|XP_003577890.1| PREDICTED: long chain acyl-CoA synthetase 6, peroxisomal-like [Brachypodium distachyon] &gt;gi|944053951|gb|KQJ89589.1| hypothetical protein BRADI_4g26610 [Brachypodium distachyon]	10.78	4	4	4	501	55.1662	7.31299	1.03317	1.05275	1.01441	1.03344	0.0942872
comp_71_125003_c0_seq3_orf1 gi	1149747466 ref|XP_020196604.1| uncharacterized protein At1g26090, chloroplastic [Aegilops tauschii subsp. tauschii]	13.97	2	2	3	179	19.6681	8.68994	0.984867	1.03475	1.08061	1.03341	0.35037
comp_159_133582_c1_seq12_orf2 gi	1002263227 ref|XP_015635963.1| PREDICTED: phytoene dehydrogenase [Oryza sativa Japonica Group] &gt;gi|1002263229|ref|XP_015635964.1| PREDICTED: phytoene dehydrogenase [Oryza sativa Japonica Group] &gt;gi|1002263231|ref|XP_015635965.1| PREDICTED: phytoene dehydrogenase [Oryza sativa Japonica Group] &gt;gi|1002263233|ref|XP_015635966.1| PREDICTED: phytoene dehydrogenase [Oryza sativa Japonica Group…	6.61	1	1	3	227	25.5856	5.08447	0.987441	1.06294	1.04983	1.0334	0.287944
comp_159_135152_c2_seq1_orf1 gi	1149737676 ref|XP_020192979.1| threonine--tRNA ligase, chloroplastic/mitochondrial 2 [Aegilops tauschii subsp. tauschii]	5.02	3	3	4	638	73.0203	6.26514	1.02565	1.05683	1.01753	1.03334	0.108525
comp_159_130433_c1_seq2_orf1 gi	357129965 ref|XP_003566629.1| PREDICTED: bifunctional phosphatase IMPL2, chloroplastic isoform X2 [Brachypodium distachyon] &gt;gi|944068250|gb|KQK03734.1| hypothetical protein BRADI_2g09540 [Brachypodium distachyon]	9.35	2	2	5	310	33.8092	5.71924	1.01732	1.0245	1.05761	1.03314	0.116223
comp_159_124138_c0_seq2_orf1 gi	1149703416 ref|XP_020172211.1| NADP-dependent D-sorbitol-6-phosphate dehydrogenase-like [Aegilops tauschii subsp. tauschii] &gt;gi|475540266|gb|EMT09567.1| NADP-dependent D-sorbitol-6-phosphate dehydrogenase [Aegilops tauschii]	13.1	4	4	7	313	34.7518	6.59521	1.00888	1.05701	1.03346	1.03312	0.139994
comp_71_110050_c0_seq5_orf1 gi	357121064 ref|XP_003562242.1| PREDICTED: plasma membrane ATPase 1-like [Brachypodium distachyon] &gt;gi|944088823|gb|KQK24175.1| hypothetical protein BRADI_1g78577 [Brachypodium distachyon] &gt;gi|944088824|gb|KQK24176.1| hypothetical protein BRADI_1g78577 [Brachypodium distachyon]	4.6	1	4	16	782	85.4008	7.41553	1.07428	1.05252	0.972547	1.03312	0.396381
comp_159_133385_c0_seq1_orf1 gi	1149797395 ref|XP_020159479.1| probable 3-hydroxyisobutyrate dehydrogenase-like 1, mitochondrial [Aegilops tauschii subsp. tauschii]	12.87	5	5	17	342	34.6067	7.85498	1.0118	1.0776	1.0097	1.03303	0.276593
comp_159_131776_c0_seq3_orf1 gi	357124883 ref|XP_003564126.1| PREDICTED: pyrophosphate-energized membrane proton pump 3 [Brachypodium distachyon] &gt;gi|960455140|ref|XP_014752126.1| PREDICTED: pyrophosphate-energized membrane proton pump 3 [Brachypodium distachyon] &gt;gi|944083741|gb|KQK19093.1| hypothetical protein BRADI_1g46330 [Brachypodium distachyon]	4.88	3	4	13	799	84.5971	5.73193	1.07416	0.986115	1.03878	1.03302	0.325837
comp_159_132673_c0_seq1_orf1 gi	1149812366 ref|XP_020165284.1| arginine--tRNA ligase, cytoplasmic-like isoform X2 [Aegilops tauschii subsp. tauschii]	10.41	8	8	11	605	68.0015	5.66846	1.04227	1.01158	1.04515	1.033	0.091612
comp_159_131972_c1_seq13_orf1 gi	884998883 ref|YP_009156649.1| clp protease proteolytic subunit (plastid) [Dactylis glomerata] &gt;gi|410177790|gb|AFV62671.1| clp protease proteolytic subunit (plastid) [Festuca altissima] &gt;gi|410177964|gb|AFV62843.1| clp protease proteolytic subunit (plastid) [Festuca pratensis] &gt;gi|410178051|gb|AFV62929.1| clp protease proteolytic subunit (plastid) [Lolium multiflorum] &gt;gi|582041358|gb…	10.65	2	2	6	216	24.7112	4.75439	1.06056	1.0405	0.997872	1.03298	0.216321
comp_159_132680_c0_seq44_orf1 gi	1143637384 gb|AQM55941.1| non-yellow coloring 1-like protein [Lolium perenne]	5.88	1	1	1	238	27.2481	9.67139	1.01301	1.06884	1.01665	1.03283	0.210227
comp_159_129779_c0_seq3_orf1 gi	514710315 ref|XP_004952001.1| PREDICTED: probable ATP synthase 24 kDa subunit, mitochondrial [Setaria italica] &gt;gi|944264628|gb|KQL28868.1| hypothetical protein SETIT_018208mg [Setaria italica]	52.12	10	10	47	236	26.7463	6.91748	1.04646	1.01812	1.03389	1.03282	0.0571084
comp_159_135542_c0_seq1_orf1 gi	475481638 gb|EMT02901.1| ABC transporter C family member 2 [Aegilops tauschii]	7.01	12	12	20	1455	163.272	8.104	1.02237	1.04545	1.03054	1.03279	0.0399559
comp_159_118743_c0_seq3_orf1 gi	357114224 ref|XP_003558900.1| PREDICTED: NADH dehydrogenase [ubiquinone] 1 beta subcomplex subunit 7 [Brachypodium distachyon] &gt;gi|944088484|gb|KQK23836.1| hypothetical protein BRADI_1g76450 [Brachypodium distachyon]	28.18	3	3	3	110	12.1072	8.45557	1.03027	1.0201	1.04752	1.03263	0.0552463
comp_71_110105_c0_seq1_orf1 gi	1149763587 ref|XP_020147074.1| la-related protein 6B [Aegilops tauschii subsp. tauschii]	3.6	1	1	1	250	27.3643	8.86572	1.02369	1.0294	1.04436	1.03248	0.034133
comp_159_128516_c0_seq5_orf1 gi	1150565931 gb|AQU14667.1| eukaryotic initiation factor eIF4A [Triticum aestivum]	53.5	15	16	61	357	40.4061	7.38623	1.05089	1.03138	1.01514	1.03247	0.0880987
comp_159_129142_c0_seq4_orf1 gi	1149764320 ref|XP_020147355.1| 60S ribosomal protein L10-2 [Aegilops tauschii subsp. tauschii] &gt;gi|475595856|gb|EMT23183.1| 60S ribosomal protein L10-2 [Aegilops tauschii]	34.1	7	7	22	217	24.515	10.4331	1.04281	1.03541	1.01918	1.03247	0.0432125
comp_71_120174_c0_seq29_orf1 gi	944060350 gb|KQJ95940.1| hypothetical protein BRADI_3g19850 [Brachypodium distachyon]	20.57	2	6	14	282	30.893	8.23584	0.98218	1.08067	1.03427	1.03237	0.37309
comp_159_130084_c0_seq8_orf2 gi	1149724642 ref|XP_020188210.1| uncharacterized protein LOC109773890 [Aegilops tauschii subsp. tauschii]	2.97	1	1	1	303	32.9397	9.72998	1.12011	1.03166	0.945074	1.03228	0.588304
comp_71_108737_c0_seq4_orf1 gi	1149826371 ref|XP_020170693.1| protein ABCI12, chloroplastic [Aegilops tauschii subsp. tauschii]	3.31	1	1	1	393	42.6728	10.1255	1.0138	1.0363	1.04667	1.03226	0.0797834
comp_71_110748_c0_seq3_orf1 gi	357144964 ref|XP_003573475.1| PREDICTED: 60S ribosomal protein L34 [Brachypodium distachyon] &gt;gi|944059750|gb|KQJ95340.1| hypothetical protein BRADI_3g16620 [Brachypodium distachyon]	50.53	5	5	11	95	10.9471	11.7368	1.06013	1.02644	1.00989	1.03215	0.161621
comp_71_114108_c0_seq3_orf1 gi	1149764964 ref|XP_020147610.1| probable plastid-lipid-associated protein 10, chloroplastic [Aegilops tauschii subsp. tauschii]	13.79	2	2	2	116	12.8285	4.61475	0.988598	1.02914	1.07808	1.03194	0.342342
comp_159_134158_c1_seq2_orf2 gi	357165526 ref|XP_003580413.1| PREDICTED: calcium-transporting ATPase 8, plasma membrane-type [Brachypodium distachyon] &gt;gi|944048800|gb|KQJ84441.1| hypothetical protein BRADI_5g20890 [Brachypodium distachyon]	4.29	1	1	2	210	23.7307	7.94287	1.24194	0.927795	0.92575	1.03183	0.790525
comp_71_124560_c0_seq6_orf1 gi	357140370 ref|XP_003571742.1| PREDICTED: calmodulin-binding transcription activator 3-like isoform X2 [Brachypodium distachyon] &gt;gi|944060920|gb|KQJ96510.1| hypothetical protein BRADI_3g23800 [Brachypodium distachyon]	2.25	2	2	2	1024	114.056	5.93506	1.0309	1.03043	1.03398	1.03177	0.00122241
comp_159_130237_c0_seq1_orf1 gi	1149723780 ref|XP_020187798.1| probable glucan 1,3-alpha-glucosidase [Aegilops tauschii subsp. tauschii]	5.61	5	5	11	891	100.141	5.78271	1.05342	1.03011	1.01154	1.03169	0.120361
comp_71_124033_c0_seq2_orf1 gi	1149845829 ref|XP_020178285.1| BEL1-like homeodomain protein 1 [Aegilops tauschii subsp. tauschii] &gt;gi|1149845831|ref|XP_020178286.1| BEL1-like homeodomain protein 1 [Aegilops tauschii subsp. tauschii]	1.81	1	1	1	662	69.4625	6.15088	1.10998	0.986988	0.998034	1.03167	0.504809
comp_71_112029_c0_seq1_orf1 gi	357134081 ref|XP_003568647.1| PREDICTED: triosephosphate isomerase, cytosolic [Brachypodium distachyon] &gt;gi|944067220|gb|KQK02704.1| hypothetical protein BRADI_2g03170 [Brachypodium distachyon]	40.87	8	8	85	252	26.6988	5.14795	1.02265	1.04399	1.0282	1.03161	0.0385564
comp_159_122137_c0_seq3_orf1 gi	1149789860 ref|XP_020156602.1| uncharacterized protein LOC109741924 isoform X2 [Aegilops tauschii subsp. tauschii]	7.92	1	1	1	101	11.2303	10.521	1.02016	1.05884	1.01551	1.0315	0.148793
comp_71_112594_c0_seq1_orf1 gi	357135358 ref|XP_003569277.1| PREDICTED: probable V-type proton ATPase subunit d [Brachypodium distachyon] &gt;gi|944072993|gb|KQK08477.1| hypothetical protein BRADI_2g42100 [Brachypodium distachyon]	13.96	5	5	10	351	40.6859	4.95752	1.00019	1.05231	1.04175	1.03142	0.186948
comp_71_123740_c0_seq3_orf1 gi	1149768038 ref|XP_020148718.1| uncharacterized protein LOC109733919 isoform X3 [Aegilops tauschii subsp. tauschii] &gt;gi|475459622|gb|EMT01984.1| hypothetical protein F775_26974 [Aegilops tauschii]	2.39	1	1	3	293	32.3589	8.68994	1.08547	0.927485	1.08123	1.0314	0.607165
comp_71_110108_c1_seq10_orf1 gi	357147764 ref|XP_003574476.1| PREDICTED: mitochondrial pyruvate carrier 1 [Brachypodium distachyon] &gt;gi|721661448|ref|XP_010235120.1| PREDICTED: mitochondrial pyruvate carrier 1 [Brachypodium distachyon] &gt;gi|944062661|gb|KQJ98251.1| hypothetical protein BRADI_3g35732 [Brachypodium distachyon]	6.54	1	1	1	107	11.8599	8.96826	1.12638	0.994595	0.973085	1.03135	0.580094
comp_71_120688_c0_seq4_orf1 gi	1149696666 ref|XP_020194769.1| imidazole glycerol phosphate synthase hisHF, chloroplastic [Aegilops tauschii subsp. tauschii]	5.07	3	3	5	572	61.5382	6.43018	1.01438	1.02596	1.0537	1.03135	0.115073
comp_71_125937_c0_seq3_orf1 gi	1149826130 ref|XP_020184752.1| valine--tRNA ligase, mitochondrial 1-like [Aegilops tauschii subsp. tauschii]	9.04	7	7	8	996	112.677	6.354	1.02879	1.02354	1.04167	1.03133	0.0283063
comp_71_121078_c0_seq12_orf2 gi	474111529 gb|EMS55666.1| Serine carboxypeptidase-like 19 [Triticum urartu]	12.15	1	1	1	107	12.0981	6.1001	1.04963	1.00792	1.03616	1.03124	0.126116
comp_71_104993_c0_seq2_orf1 gi	1149822053 ref|XP_020169295.1| putative lipid-binding protein AIR1B [Aegilops tauschii subsp. tauschii]	10.76	2	2	14	158	15.666	8.08936	1.16919	0.938538	0.985937	1.03122	0.7005
comp_71_120367_c0_seq1_orf1 gi	357148496 ref|XP_003574787.1| PREDICTED: T-complex protein 1 subunit zeta 1 [Brachypodium distachyon] &gt;gi|944057781|gb|KQJ93371.1| hypothetical protein BRADI_3g04130 [Brachypodium distachyon]	17.01	7	7	9	535	59.2528	6.44287	1.03205	1.03656	1.02502	1.03121	0.0113855
comp_71_111087_c0_seq1_orf1 gi	1149744419 ref|XP_020195477.1| 2-carboxy-D-arabinitol-1-phosphatase [Aegilops tauschii subsp. tauschii] &gt;gi|704000316|sp|W5EP13.1|CA1P_WHEAT RecName: Full=2-carboxy-D-arabinitol-1-phosphatase; Flags: Precursor	26.25	10	10	25	480	52.1163	5.99854	1.02737	1.02339	1.04273	1.03116	0.0339934
comp_71_121085_c0_seq2_orf1 gi	1149762205 ref|XP_020146576.1| DEAD-box ATP-dependent RNA helicase 47A [Aegilops tauschii subsp. tauschii] &gt;gi|1149762207|ref|XP_020146577.1| DEAD-box ATP-dependent RNA helicase 47A [Aegilops tauschii subsp. tauschii]	3.83	2	2	2	574	62.9396	9.68604	1.0665	1.03298	0.993949	1.03114	0.275722
comp_159_129951_c0_seq2_orf1 gi	1149726465 ref|XP_020189117.1| RNA polymerase II-associated protein 3 [Aegilops tauschii subsp. tauschii]	3.96	1	1	1	227	25.5712	8.49951	0.952994	1.09629	1.04381	1.03103	0.535714
comp_71_108391_c0_seq1_orf1 gi	1149841604 ref|XP_020176651.1| 30S ribosomal protein S31, chloroplastic [Aegilops tauschii subsp. tauschii] &gt;gi|475507844|gb|EMT04999.1| hypothetical protein F775_30618 [Aegilops tauschii]	14.95	2	2	3	107	11.3159	11.4878	0.97988	1.02401	1.089	1.03096	0.43159
comp_71_112812_c1_seq14_orf1 gi	42742277 gb|AAS45241.1| indole-3-glycerol phosphate lyase, partial [Hordeum lechleri]	15.03	2	2	3	173	17.9144	4.61475	1.04109	1.0322	1.01954	1.03094	0.0385018
comp_159_114072_c1_seq1_orf1 gi	1149704199 ref|XP_020176092.1| protein mago nashi homolog [Aegilops tauschii subsp. tauschii] &gt;gi|475624721|gb|EMT32727.1| Protein mago nashi-like protein [Aegilops tauschii]	30.07	4	4	6	143	16.9056	6.94678	0.97897	1.06072	1.05309	1.03093	0.357355
comp_71_111592_c0_seq1_orf1 gi	1149712885 ref|XP_020182479.1| 50S ribosomal protein L5, chloroplastic [Aegilops tauschii subsp. tauschii]	56.23	12	12	45	265	28.6842	9.81787	1.03688	1.02995	1.02579	1.03088	0.0108007
comp_159_126170_c1_seq28_orf1 gi	1149793194 ref|XP_020157867.1| uncharacterized protein LOC109743202 isoform X1 [Aegilops tauschii subsp. tauschii]	3.48	1	1	1	230	26.6593	6.27783	1.00054	1.05383	1.03767	1.03068	0.191212
comp_71_108956_c0_seq2_orf1 gi	1149800698 ref|XP_020160761.1| uncharacterized protein LOC109746058 [Aegilops tauschii subsp. tauschii]	18.13	3	3	8	193	21.3802	9.26123	1.00898	1.04277	1.03976	1.0305	0.105797
comp_71_880942_c0_seq1_orf1 gi	1149730403 ref|XP_020190541.1| peroxidase 5-like [Aegilops tauschii subsp. tauschii]	11.69	1	1	2	77	8.01411	8.52881	1.07946	0.995065	1.01696	1.0305	0.351099
comp_71_115050_c0_seq2_orf1 gi	357163526 ref|XP_003579761.1| PREDICTED: protein GrpE [Brachypodium distachyon] &gt;gi|944047009|gb|KQJ82650.1| hypothetical protein BRADI_5g10250 [Brachypodium distachyon]	43.57	13	13	18	280	30.73	6.07471	1.06655	1.01677	1.00816	1.03049	0.235856
comp_159_125795_c0_seq8_orf1 gi	1149765994 ref|XP_020148013.1| peroxidase 17 [Aegilops tauschii subsp. tauschii]	15.56	3	3	5	270	29.1243	5.14795	1.0231	1.00621	1.06215	1.03049	0.207043
comp_159_132230_c0_seq41_orf1 gi	357118530 ref|XP_003561007.1| PREDICTED: uncharacterized protein LOC100828753 isoform X1 [Brachypodium distachyon]	6.85	1	1	1	146	15.5109	7.04932	1.03693	1.02492	1.0294	1.03042	0.0130191
comp_159_122359_c1_seq1_orf1 gi	933919422 gb|ALH06514.1| glutathione-S-transferase [Hordeum vulgare]	54.18	12	13	39	275	30.9751	7.92822	0.997811	1.06267	1.03074	1.03041	0.245852
comp_71_113190_c0_seq3_orf1 gi	1149758368 ref|XP_020200736.1| acylpyruvase FAHD1, mitochondrial [Aegilops tauschii subsp. tauschii]	32.71	6	6	11	214	23.0162	5.89697	1.01085	1.03137	1.04887	1.03036	0.109766
comp_159_106927_c0_seq1_orf1 gi	1149798616 ref|XP_020159955.1| uncharacterized protein LOC109745228 [Aegilops tauschii subsp. tauschii]	19.37	4	4	5	191	20.9349	8.1626	0.986311	1.05215	1.05261	1.03036	0.302022
comp_71_116708_c2_seq1_orf1 gi	357140497 ref|XP_003571803.1| PREDICTED: protein phosphatase 1 regulatory subunit pprA [Brachypodium distachyon] &gt;gi|944058547|gb|KQJ94137.1| hypothetical protein BRADI_3g08770 [Brachypodium distachyon]	3.81	1	1	1	315	35.3494	4.90674	1.07025	1.00422	1.01659	1.03035	0.272919
comp_159_131972_c1_seq11_orf1 gi	1209565967 gb|ASD44116.1| ribosomal protein L20, partial (chloroplast) [Pseudoroegneria strigosa] &gt;gi|1214171959|gb|ASI08893.1| ribosomal protein L20, partial (chloroplast) [Aegilops bicornis]	31.82	5	5	19	110	13.2874	12.103	1.05601	1.0209	1.01407	1.03033	0.144707
comp_159_119742_c0_seq4_orf1 gi	1149755388 ref|XP_020199641.1| 40S ribosomal protein S7 [Aegilops tauschii subsp. tauschii] &gt;gi|474150494|gb|EMS56913.1| 40S ribosomal protein S7 [Triticum urartu]	36.46	6	6	20	192	22.0731	9.74463	1.0647	1.02029	1.00592	1.0303	0.228831
comp_159_132333_c0_seq7_orf1 gi	1149740200 ref|XP_020193932.1| ubiquitin carboxyl-terminal hydrolase 12-like [Aegilops tauschii subsp. tauschii]	2.1	1	2	2	906	106.076	5.77002	1.04359	1.04484	1.00239	1.03027	0.162109
comp_159_112560_c0_seq1_orf1 gi	1149790499 ref|XP_020156856.1| probable ascorbate-specific transmembrane electron transporter 2 [Aegilops tauschii subsp. tauschii]	13.03	3	3	4	238	25.2996	7.25439	1.00481	1.07202	1.01383	1.03022	0.287797
comp_159_124833_c2_seq1_orf1 gi	1149807721 ref|XP_020163505.1| photosystem II stability/assembly factor HCF136, chloroplastic [Aegilops tauschii subsp. tauschii]	33.76	11	11	54	391	42.0124	8.51416	1.03092	1.03589	1.02378	1.0302	0.0132754
comp_71_113787_c0_seq1_orf1 gi	1149728350 ref|XP_020158217.1| ESCRT-related protein CHMP1 [Aegilops tauschii subsp. tauschii] &gt;gi|1149771961|ref|XP_020150158.1| ESCRT-related protein CHMP1 [Aegilops tauschii subsp. tauschii] &gt;gi|475590154|gb|EMT21386.1| Charged multivesicular body protein 1 [Aegilops tauschii]	6.37	1	1	1	204	22.6686	8.06006	0.977761	1.11688	0.995662	1.0301	0.562081
comp_71_123507_c1_seq4_orf1 gi	357124021 ref|XP_003563705.1| PREDICTED: leukotriene A-4 hydrolase homolog [Brachypodium distachyon] &gt;gi|944077105|gb|KQK12457.1| hypothetical protein BRADI_1g03860 [Brachypodium distachyon]	15.68	8	8	14	542	60.5563	5.12256	1.01768	1.02856	1.0438	1.03001	0.0582253
comp_71_108445_c0_seq1_orf1 gi	1149799526 ref|XP_020160287.1| nucleoside diphosphate kinase 2, chloroplastic-like [Aegilops tauschii subsp. tauschii]	29.73	7	7	14	222	23.9515	9.61279	1.02566	1.04343	1.02087	1.02999	0.0485757
comp_71_113540_c0_seq3_orf1 gi	1149763642 ref|XP_020147093.1| uncharacterized protein LOC109732322 [Aegilops tauschii subsp. tauschii] &gt;gi|1149793138|ref|XP_020157851.1| uncharacterized protein LOC109743185 [Aegilops tauschii subsp. tauschii]	33.22	11	11	36	304	32.6183	4.99561	1.03991	1.01716	1.03283	1.02997	0.0468046
comp_159_134039_c0_seq2_orf1 gi	1149775489 ref|XP_020151473.1| uncharacterized protein LOC109736676 [Aegilops tauschii subsp. tauschii]	1.76	1	1	1	680	76.6301	5.18604	0.937236	1.0975	1.05448	1.02974	0.597946
comp_71_114462_c0_seq2_orf1 gi	1149827942 ref|XP_020171291.1| casein kinase II subunit alpha-2 isoform X2 [Aegilops tauschii subsp. tauschii]	9.76	3	3	3	328	38.6279	8.104	1.00291	1.03277	1.05351	1.02973	0.180226
comp_71_107682_c0_seq8_orf1 gi	1149783599 ref|XP_020181101.1| acidic leucine-rich nuclear phosphoprotein 32-related protein 2-like [Aegilops tauschii subsp. tauschii]	18.29	3	3	3	164	17.4702	7.13721	1.02771	1.05527	1.00597	1.02965	0.173171
comp_71_120478_c1_seq3_orf1 gi	514715551 ref|XP_004953274.1| PREDICTED: hsp70-Hsp90 organizing protein [Setaria italica] &gt;gi|944266465|gb|KQL30705.1| hypothetical protein SETIT_016749mg [Setaria italica]	35.93	16	19	45	551	61.8202	7.06396	1.013	1.015	1.06091	1.02964	0.198733
comp_159_124463_c0_seq2_orf1 gi	1149739540 ref|XP_020193698.1| thioredoxin-like protein HCF164, chloroplastic [Aegilops tauschii subsp. tauschii]	25.28	7	7	12	265	29.0198	5.92236	1.00007	1.05356	1.03518	1.02961	0.199801
comp_71_114766_c0_seq4_orf1 gi	1149711463 ref|XP_020181800.1| peptidyl-prolyl cis-trans isomerase FKBP16-3, chloroplastic [Aegilops tauschii subsp. tauschii]	26.55	6	6	26	226	23.2208	7.45947	1.02631	1.02664	1.03578	1.02958	0.0108138
comp_159_132664_c0_seq2_orf1 gi	474390986 gb|EMS65330.1| hypothetical protein TRIUR3_08116 [Triticum urartu]	42.37	2	2	2	59	6.89153	6.771	1.02429	0.992291	1.07214	1.02957	0.330486
comp_71_121228_c0_seq9_orf1 gi	357132354 ref|XP_003567795.1| PREDICTED: plasminogen activator inhibitor 1 RNA-binding protein-like [Brachypodium distachyon] &gt;gi|944069116|gb|KQK04600.1| hypothetical protein BRADI_2g14540 [Brachypodium distachyon]	8.41	1	2	2	226	25.0044	5.14795	0.994234	1.04409	1.05003	1.02945	0.237888
comp_71_116227_c0_seq5_orf1 gi	1149797521 ref|XP_020159530.1| galactokinase [Aegilops tauschii subsp. tauschii]	15.17	8	8	16	501	54.1766	6.78564	0.996393	1.06335	1.02857	1.02944	0.267313
comp_159_127863_c1_seq1_orf1 gi	721645951 ref|XP_010232536.1| PREDICTED: ruvB-like protein 1 [Brachypodium distachyon] &gt;gi|944074999|gb|KQK10483.1| hypothetical protein BRADI_2g54390 [Brachypodium distachyon]	6.37	3	3	6	455	49.511	5.68115	1.06578	1.05608	0.966409	1.02942	0.450466
comp_159_131859_c0_seq1_orf1 gi	1149800347 ref|XP_020160620.1| dolichyl-diphosphooligosaccharide--protein glycosyltransferase subunit 1B [Aegilops tauschii subsp. tauschii]	4.04	2	2	3	446	50.071	7.28369	1.02698	1.07662	0.984646	1.02941	0.383727
comp_71_117494_c0_seq19_orf1 gi	1149703012 ref|XP_020170271.1| fumarate hydratase 1, mitochondrial-like [Aegilops tauschii subsp. tauschii] &gt;gi|475609150|gb|EMT27288.1| Fumarate hydratase 2, chloroplastic [Aegilops tauschii]	3.57	1	1	2	196	20.8447	7.88428	1.03423	1.03959	1.01437	1.0294	0.0618524
comp_159_133267_c0_seq8_orf1 gi	1149770910 ref|XP_020149754.1| importin-11 [Aegilops tauschii subsp. tauschii]	0.79	1	1	1	1014	113.83	5.69385	1.09902	0.854558	1.13423	1.02927	0.77092
comp_159_128485_c2_seq5_orf1 gi	1103595524 gb|APD15306.1| hypothetical protein B789O23_CAT04_11 [Triticum turgidum]	15.3	3	3	6	183	18.6976	5.2749	1.03702	1.04822	1.00237	1.0292	0.168601
comp_71_116938_c0_seq3_orf1 gi	357132751 ref|XP_003567992.1| PREDICTED: probable homogentisate phytyltransferase 2, chloroplastic [Brachypodium distachyon] &gt;gi|721635983|ref|XP_010231091.1| PREDICTED: probable homogentisate phytyltransferase 2, chloroplastic [Brachypodium distachyon] &gt;gi|944069646|gb|KQK05130.1| hypothetical protein BRADI_2g18210 [Brachypodium distachyon] &gt;gi|944069647|gb|KQK05131.1| hypothetical prot…	3.13	1	1	2	384	41.7747	10.0522	1.07585	1.02326	0.987823	1.02898	0.374688
comp_71_122251_c0_seq2_orf2 gi	1149814244 ref|XP_020166115.1| replication factor C subunit 1 [Aegilops tauschii subsp. tauschii]	2.47	1	1	1	324	36.0893	5.52881	1.01584	0.992288	1.07872	1.02895	0.378421
comp_71_117833_c0_seq6_orf1 gi	721646099 ref|XP_010232559.1| PREDICTED: aldo-keto reductase family 4 member C9-like [Brachypodium distachyon] &gt;gi|944075081|gb|KQK10565.1| hypothetical protein BRADI_2g54890 [Brachypodium distachyon]	27.65	7	10	17	311	34.3987	6.90283	1.00639	1.05681	1.02362	1.02894	0.189646
comp_159_127470_c0_seq1_orf1 gi	1149752732 ref|XP_020198641.1| probable membrane-associated 30 kDa protein, chloroplastic [Aegilops tauschii subsp. tauschii]	49.51	13	13	30	307	34.3249	9.56885	0.992252	1.06253	1.03192	1.0289	0.291285
comp_71_109414_c0_seq1_orf1 gi	1149765504 ref|XP_020147828.1| 50S ribosomal protein L3, chloroplastic-like [Aegilops tauschii subsp. tauschii] &gt;gi|475542876|gb|EMT10045.1| putative 50S ribosomal protein L3, chloroplastic [Aegilops tauschii]	44.79	11	11	47	259	27.576	10.6235	1.03699	1.02313	1.02651	1.02888	0.0202438
comp_71_108933_c0_seq4_orf1 gi	357123168 ref|XP_003563284.1| PREDICTED: 60S ribosomal protein L27-3-like [Brachypodium distachyon] &gt;gi|944081371|gb|KQK16723.1| hypothetical protein BRADI_1g30210 [Brachypodium distachyon]	33.8	2	2	5	71	8.16949	10.2866	1.06142	1.02392	1.00109	1.02881	0.243047
comp_71_108793_c0_seq4_orf1 gi	1149821805 ref|XP_020169206.1| uncharacterized protein LOC109754710 [Aegilops tauschii subsp. tauschii]	20.45	4	4	8	176	19.2577	6.87354	0.99965	1.0413	1.04545	1.0288	0.187738
comp_159_119796_c0_seq1_orf1 gi	357116045 ref|XP_003559795.1| PREDICTED: ATP sulfurylase 1, chloroplastic [Brachypodium distachyon] &gt;gi|944077917|gb|KQK13269.1| hypothetical protein BRADI_1g09030 [Brachypodium distachyon]	4.39	2	2	2	478	52.6463	8.93896	1.00644	1.03529	1.04465	1.02879	0.129303
comp_71_102150_c0_seq3_orf1 gi	1149754131 ref|XP_020199200.1| S-norcoclaurine synthase-like [Aegilops tauschii subsp. tauschii]	12.78	3	3	6	180	19.9572	4.66553	1.0028	1.02513	1.05839	1.02877	0.21679
comp_71_117783_c0_seq5_orf1 gi	1149813943 ref|XP_020165974.1| uncharacterized protein LOC109751501 [Aegilops tauschii subsp. tauschii]	1.8	1	1	1	445	49.309	9.62744	1.00204	1.04363	1.04062	1.02877	0.16471
comp_71_107641_c0_seq1_orf1 gi	1149783133 ref|XP_020154209.1| 2-alkenal reductase (NADP(+)-dependent)-like [Aegilops tauschii subsp. tauschii]	5.9	2	2	3	356	38.4516	6.53662	0.992411	1.07994	1.01388	1.02874	0.389076
comp_159_116977_c0_seq1_orf1 gi	1149725201 ref|XP_020188500.1| ATP synthase subunit delta&apos;, mitochondrial [Aegilops tauschii subsp. tauschii]	20.67	3	3	10	179	18.7877	4.99561	1.01803	1.02892	1.03924	1.02873	0.0425258
comp_159_132101_c0_seq7_orf1 gi	357125507 ref|XP_003564435.1| PREDICTED: dihydropyrimidinase [Brachypodium distachyon] &gt;gi|960467898|ref|XP_014754501.1| PREDICTED: dihydropyrimidinase [Brachypodium distachyon] &gt;gi|960467900|ref|XP_014754502.1| PREDICTED: dihydropyrimidinase [Brachypodium distachyon] &gt;gi|944074748|gb|KQK10232.1| hypothetical protein BRADI_2g52850 [Brachypodium distachyon] &gt;gi|944074749|gb|KQK10233.1|…	10.61	7	7	11	528	56.8248	6.58057	0.996296	1.03008	1.05962	1.02866	0.257651
comp_71_121918_c0_seq1_orf1 gi	357138280 ref|XP_003570724.1| PREDICTED: DEAD-box ATP-dependent RNA helicase 2 [Brachypodium distachyon] &gt;gi|944066549|gb|KQK02140.1| hypothetical protein BRADI_3g60590 [Brachypodium distachyon]	18.67	5	6	18	391	44.2018	5.70654	1.00843	1.05359	1.02393	1.02865	0.163098
comp_71_122405_c1_seq2_orf1 gi	1149727136 ref|XP_020189426.1| cullin-associated NEDD8-dissociated protein 1-like [Aegilops tauschii subsp. tauschii]	11.07	14	14	26	1219	134.138	6.23975	1.04109	1.02626	1.01828	1.02854	0.0506697
comp_71_122410_c1_seq1_orf1 gi	357114933 ref|XP_003559248.1| PREDICTED: UDP-glucose 6-dehydrogenase 4 [Brachypodium distachyon] &gt;gi|944077756|gb|KQK13108.1| hypothetical protein BRADI_1g08120 [Brachypodium distachyon]	18.54	8	8	11	480	52.6049	5.99854	0.993147	1.06556	1.02678	1.02849	0.306324
comp_71_119565_c0_seq2_orf1 gi	669028025 emb|CDM81679.1| unnamed protein product [Triticum aestivum]	29.7	14	14	40	495	52.4863	6.17627	1.02317	1.03503	1.02712	1.02844	0.0146843
comp_159_122145_c0_seq4_orf1 gi	357145337 ref|XP_003573608.1| PREDICTED: histone deacetylase complex subunit SAP18 [Brachypodium distachyon] &gt;gi|960481926|ref|XP_014757130.1| PREDICTED: histone deacetylase complex subunit SAP18 [Brachypodium distachyon] &gt;gi|944057412|gb|KQJ93002.1| hypothetical protein BRADI_3g02150 [Brachypodium distachyon] &gt;gi|944057413|gb|KQJ93003.1| hypothetical protein BRADI_3g02150 [Brachypodium …	19.51	2	2	3	123	13.8202	9.01221	1.01571	1.02393	1.0456	1.02842	0.0859326
comp_71_108947_c0_seq5_orf1 gi	1149716460 ref|XP_020184230.1| NADPH-dependent pterin aldehyde reductase [Aegilops tauschii subsp. tauschii]	21.23	2	2	2	146	15.69	7.98682	0.977566	1.00382	1.10369	1.02836	0.537293
comp_159_133851_c0_seq1_orf1 gi	1149707604 ref|XP_020179906.1| importin subunit alpha-1b [Aegilops tauschii subsp. tauschii]	22.89	7	8	11	533	58.0716	5.30029	1.01541	1.03489	1.03474	1.02835	0.048317
comp_71_105041_c0_seq1_orf1 gi	1149715750 ref|XP_020183917.1| coatomer subunit zeta-1 [Aegilops tauschii subsp. tauschii] &gt;gi|474379028|gb|EMS64426.1| Coatomer subunit zeta-1 [Triticum urartu]	5.65	1	1	1	177	19.386	4.79248	1.04248	1.01925	1.0232	1.02831	0.0586962
comp_159_128943_c0_seq4_orf1 gi	1149766005 ref|XP_020148016.1| dicarboxylate transporter 2.1, chloroplastic-like [Aegilops tauschii subsp. tauschii] &gt;gi|1149766007|ref|XP_020148017.1| dicarboxylate transporter 2.1, chloroplastic-like [Aegilops tauschii subsp. tauschii]	6.15	2	2	9	455	48.5649	8.20654	1.03802	1.02657	1.01994	1.02817	0.0334029
comp_71_114637_c0_seq5_orf1 gi	1149750233 ref|XP_020197659.1| guanine nucleotide-binding protein subunit beta-like protein A [Aegilops tauschii subsp. tauschii] &gt;gi|669029606|emb|CDM83867.1| unnamed protein product [Triticum aestivum]	41.57	7	11	23	332	36.0919	6.52197	1.05272	1.0252	1.00657	1.02816	0.170404
comp_159_133640_c2_seq3_orf1 gi	721682942 ref|XP_010238595.1| PREDICTED: chaperone protein ClpC2, chloroplastic [Brachypodium distachyon] &gt;gi|944056166|gb|KQJ91804.1| hypothetical protein BRADI_4g39880 [Brachypodium distachyon]	43.56	16	36	116	916	101.32	7.28369	1.00838	1.04298	1.03254	1.02796	0.112142
comp_71_101704_c0_seq1_orf1 gi	944076661 gb|KQK12013.1| hypothetical protein BRADI_1g01014 [Brachypodium distachyon]	6.8	1	1	1	147	16.5829	6.32861	0.983353	1.07174	1.0288	1.02796	0.387499
comp_71_111892_c0_seq1_orf1 gi	1149787463 ref|XP_020155653.1| cytochrome c1-2, heme protein, mitochondrial [Aegilops tauschii subsp. tauschii] &gt;gi|474172061|gb|EMS57629.1| Cytochrome c1-1, heme protein, mitochondrial [Triticum urartu]	23.36	5	5	23	304	33.1766	6.37939	1.02245	1.02304	1.03834	1.02795	0.0329542
comp_71_102339_c1_seq1_orf1 gi	1149794042 ref|XP_020158212.1| ubiquinol-cytochrome c reductase complex 6.7 kDa protein-like [Aegilops tauschii subsp. tauschii] &gt;gi|1149823610|ref|XP_020169913.1| ubiquinol-cytochrome c reductase complex 6.7 kDa protein-like [Aegilops tauschii subsp. tauschii]	13.7	1	1	4	73	7.99729	10.272	1.04415	1.01184	1.02756	1.02785	0.0962586
comp_71_119248_c0_seq2_orf1 gi	1149838540 ref|XP_020175458.1| uncharacterized protein LOC109761076 [Aegilops tauschii subsp. tauschii]	15.4	6	6	7	526	55.7549	7.81104	1.00196	1.01226	1.06916	1.02779	0.314949
comp_71_125121_c0_seq1_orf1 gi	357132442 ref|XP_003567839.1| PREDICTED: protein CHUP1, chloroplastic [Brachypodium distachyon] &gt;gi|944069255|gb|KQK04739.1| hypothetical protein BRADI_2g15630 [Brachypodium distachyon]	14.1	14	14	20	929	103.71	7.09326	1.0529	1.01478	1.0156	1.02776	0.157878
comp_159_126115_c0_seq1_orf1 gi	1149753485 ref|XP_020198930.1| mitochondrial phosphate carrier protein 3, mitochondrial-like [Aegilops tauschii subsp. tauschii]	20	5	8	39	360	37.9164	9.14404	1.04927	1.0261	1.00772	1.0277	0.14774
comp_159_125996_c0_seq12_orf1 gi	2754825 gb|AAC05084.1| NPH1-2 [Avena sativa]	3.37	2	3	5	921	102.278	8.19189	1.05353	1.0241	1.00545	1.02769	0.186461
comp_159_128989_c0_seq10_orf1 gi	1149739329 ref|XP_020193612.1| riboflavin biosynthesis protein PYRD, chloroplastic [Aegilops tauschii subsp. tauschii]	10.86	4	4	7	350	37.3862	5.32568	0.987178	1.06474	1.03103	1.02765	0.343349
comp_71_115732_c0_seq15_orf1 gi	573954062 ref|XP_006659287.1| PREDICTED: probable sucrose-phosphate synthase 4 [Oryza brachyantha]	9.54	4	4	4	482	53.7203	6.82959	1.05721	0.992125	1.03344	1.02759	0.283848
comp_159_134105_c0_seq2_orf1 gi	1149736512 ref|XP_020192524.1| probable pre-mRNA-splicing factor ATP-dependent RNA helicase DEAH3 isoform X1 [Aegilops tauschii subsp. tauschii]	5.79	3	3	5	518	57.5408	6.07471	1.03747	0.9824	1.06286	1.02758	0.365398
comp_71_117759_c0_seq1_orf1 gi	1149747022 ref|XP_020196435.1| 3-oxoacyl-[acyl-carrier-protein] synthase III, chloroplastic [Aegilops tauschii subsp. tauschii]	3.31	1	1	1	363	37.6241	5.42725	1.04141	1.00608	1.03522	1.02757	0.127035
comp_159_135669_c0_seq7_orf1 gi	944072974 gb|KQK08458.1| hypothetical protein BRADI_2g41977 [Brachypodium distachyon]	1.44	2	2	2	1530	173.67	8.19189	1.04169	0.969401	1.07145	1.02751	0.459707
comp_71_121537_c0_seq2_orf1 gi	474398895 gb|EMS65890.1| Signal recognition particle 54 kDa protein 2 [Triticum urartu]	11.88	4	4	4	463	51.0293	9.14404	1.01882	1.04748	1.01582	1.02737	0.113278
comp_159_133224_c0_seq10_orf1 gi	357110900 ref|XP_003557253.1| PREDICTED: haloacid dehalogenase-like hydrolase domain-containing protein Sgpp [Brachypodium distachyon]	5.91	1	1	1	237	25.6372	4.85596	1.00901	1.02059	1.05209	1.02723	0.168624
comp_71_114560_c0_seq3_orf1 gi	1149761041 ref|XP_020201757.1| transmembrane emp24 domain-containing protein p24beta2-like [Aegilops tauschii subsp. tauschii]	7.69	2	2	2	208	24.1712	6.3667	1.02987	1.02711	1.02421	1.02706	0.00362029
comp_159_132010_c0_seq1_orf1 gi	357122462 ref|XP_003562934.1| PREDICTED: ferredoxin-3, chloroplastic [Brachypodium distachyon] &gt;gi|944076921|gb|KQK12273.1| hypothetical protein BRADI_1g02590 [Brachypodium distachyon]	13.77	1	2	5	138	14.8661	4.83057	1.05878	0.987279	1.03512	1.02706	0.327019
comp_159_118931_c0_seq2_orf1 gi	1149729172 ref|XP_020190116.1| enoyl-[acyl-carrier-protein] reductase [NADH] 2, chloroplastic [Aegilops tauschii subsp. tauschii] &gt;gi|475582272|gb|EMT19083.1| Enoyl-[acyl-carrier-protein] reductase [NADH], chloroplastic [Aegilops tauschii]	23.37	8	8	30	368	38.6591	8.96826	1.03178	1.01984	1.02868	1.02677	0.0174062
comp_71_110182_c1_seq15_orf1 gi	1149774747 ref|XP_020151177.1| uncharacterized protein LOC109736361 [Aegilops tauschii subsp. tauschii]	10.84	1	1	2	83	9.03485	11.356	1.00561	1.1289	0.945468	1.02666	0.670369
comp_71_112797_c0_seq2_orf1 gi	357137461 ref|XP_003570319.1| PREDICTED: uncharacterized protein LOC100834616 [Brachypodium distachyon] &gt;gi|944057207|gb|KQJ92797.1| hypothetical protein BRADI_3g00767 [Brachypodium distachyon]	12.92	3	3	4	240	26.0747	9.5835	1.02652	1.03621	1.01719	1.02664	0.0399772
comp_159_120928_c0_seq1_orf1 gi	1149808050 ref|XP_020163623.1| stromal cell-derived factor 2-like protein [Aegilops tauschii subsp. tauschii]	6.06	1	1	1	198	21.8918	7.66455	0.904647	1.00926	1.16599	1.02663	0.759322
comp_71_80807_c0_seq1_orf1 gi	1149746472 ref|XP_020196224.1| S-norcoclaurine synthase 1-like [Aegilops tauschii subsp. tauschii]	5.34	2	2	3	356	39.9004	5.80811	1.05512	1.01307	1.01164	1.02661	0.203056
comp_159_123872_c0_seq5_orf1 gi	357122371 ref|XP_003562889.1| PREDICTED: ribosome-recycling factor, chloroplastic [Brachypodium distachyon] &gt;gi|721611027|ref|XP_010236683.1| PREDICTED: ribosome-recycling factor, chloroplastic [Brachypodium distachyon] &gt;gi|944080286|gb|KQK15638.1| hypothetical protein BRADI_1g24110 [Brachypodium distachyon] &gt;gi|944080287|gb|KQK15639.1| hypothetical protein BRADI_1g24110 [Brachypodium di…	45.11	11	11	52	266	29.3754	9.01221	1.05015	1.02916	1.00032	1.02654	0.207528
comp_159_121237_c0_seq1_orf1 gi	721614070 ref|XP_010227403.1| PREDICTED: DNA-directed RNA polymerases II, IV and V subunit 8B [Brachypodium distachyon] &gt;gi|944081992|gb|KQK17344.1| hypothetical protein BRADI_1g33850 [Brachypodium distachyon]	9.59	1	1	1	146	16.5754	5.59229	0.973377	1.04601	1.06023	1.02654	0.427808
comp_159_134998_c0_seq1_orf1 gi	1149700533 ref|XP_020158422.1| thylakoid lumenal 15.0 kDa protein 2, chloroplastic [Aegilops tauschii subsp. tauschii]	15.35	3	3	6	241	25.8673	6.21436	1.02425	1.00801	1.04729	1.02652	0.14543
comp_159_127488_c2_seq1_orf1 gi	357149673 ref|XP_003575193.1| PREDICTED: thioredoxin-like 4, chloroplastic isoform X2 [Brachypodium distachyon] &gt;gi|944064387|gb|KQJ99977.1| hypothetical protein BRADI_3g46420 [Brachypodium distachyon]	32.12	4	4	4	137	15.6108	4.729	1.03278	1.01881	1.0276	1.0264	0.0230189
comp_71_125631_c0_seq67_orf1 gi	669030912 emb|CDM85617.1| unnamed protein product [Triticum aestivum]	31.5	12	12	23	381	42.9262	6.40479	1.01997	1.03323	1.0259	1.02637	0.0205007
comp_159_135841_c0_seq1_orf1 gi	1149843040 ref|XP_020177245.1| probable sucrose-phosphate synthase 5 [Aegilops tauschii subsp. tauschii]	17.67	19	19	44	1058	115.455	5.93506	0.984995	1.04532	1.04854	1.02628	0.3313
comp_159_125300_c0_seq2_orf1 gi	1149735410 ref|XP_020192119.1| protein LOW PSII ACCUMULATION 1, chloroplastic isoform X1 [Aegilops tauschii subsp. tauschii]	10.78	4	4	6	436	48.1834	8.85107	0.960905	1.05231	1.06549	1.02623	0.508684
comp_159_131000_c0_seq1_orf1 gi	1149832321 ref|XP_020173023.1| uncharacterized protein LOC109758572 [Aegilops tauschii subsp. tauschii]	2.37	1	1	1	253	28.7738	9.61279	1.08729	1.00454	0.986849	1.02623	0.486096
comp_159_127632_c0_seq1_orf1 gi	669028077 emb|CDM81749.1| unnamed protein product [Triticum aestivum]	4.26	1	1	2	329	36.3455	5.93506	0.949882	1.01627	1.1125	1.02622	0.634468
comp_159_133408_c2_seq5_orf1 gi	357131861 ref|XP_003567552.1| PREDICTED: ABC transporter B family member 21-like [Brachypodium distachyon] &gt;gi|721634084|ref|XP_010230800.1| PREDICTED: ABC transporter B family member 21-like [Brachypodium distachyon] &gt;gi|944068529|gb|KQK04013.1| hypothetical protein BRADI_2g11210 [Brachypodium distachyon] &gt;gi|944068530|gb|KQK04014.1| hypothetical protein BRADI_2g11210 [Brachypodium dist…	0.95	1	1	2	1259	135.949	8.25049	1.02417	1.00495	1.04934	1.02615	0.178844
comp_159_125652_c1_seq5_orf1 gi	357133463 ref|XP_003568344.1| PREDICTED: protein BUD31 homolog 2 [Brachypodium distachyon] &gt;gi|944070511|gb|KQK05995.1| hypothetical protein BRADI_2g23820 [Brachypodium distachyon]	14.48	2	2	2	145	17.2526	8.6167	1.06773	1.06586	0.944507	1.02603	0.588468
comp_159_116331_c0_seq17_orf1 gi	1149797044 ref|XP_020159359.1| 40S ribosomal protein Sa-2-like [Aegilops tauschii subsp. tauschii]	39.53	10	10	36	301	32.7712	4.89404	1.03543	1.0289	1.01361	1.02598	0.0567084
comp_159_119684_c0_seq2_orf1 gi	357113535 ref|XP_003558558.1| PREDICTED: mitochondrial outer membrane protein porin 5 [Brachypodium distachyon] &gt;gi|944087707|gb|KQK23059.1| hypothetical protein BRADI_1g71020 [Brachypodium distachyon]	63.14	13	13	39	274	28.9323	9.27588	1.00923	1.02862	1.03951	1.02579	0.100445
comp_159_132933_c1_seq10_orf1 gi	1149807889 ref|XP_020163566.1| coatomer subunit beta&apos;-1 isoform X2 [Aegilops tauschii subsp. tauschii]	5.18	1	5	7	908	102.249	4.95752	1.10165	0.998474	0.977202	1.02577	0.571496
comp_71_114312_c0_seq2_orf1 gi	357121337 ref|XP_003562377.1| PREDICTED: 3-oxo-Delta(4,5)-steroid 5-beta-reductase [Brachypodium distachyon]	16.82	3	3	5	220	24.1822	5.74463	1.07221	1.02771	0.977207	1.02571	0.447757
comp_159_122323_c0_seq11_orf1 gi	357147338 ref|XP_003574307.1| PREDICTED: 3-hydroxyisobutyryl-CoA hydrolase-like protein 1, mitochondrial [Brachypodium distachyon] &gt;gi|944062150|gb|KQJ97740.1| hypothetical protein BRADI_3g32960 [Brachypodium distachyon] &gt;gi|944062151|gb|KQJ97741.1| hypothetical protein BRADI_3g32960 [Brachypodium distachyon]	5.75	2	2	2	313	34.7046	5.16064	1.03199	1.01626	1.02872	1.02565	0.0331515
comp_159_114785_c0_seq1_orf1 gi	357111206 ref|XP_003557405.1| PREDICTED: cytochrome b-c1 complex subunit 7 [Brachypodium distachyon] &gt;gi|944085061|gb|KQK20413.1| hypothetical protein BRADI_1g54370 [Brachypodium distachyon]	35.65	2	4	12	115	13.5161	9.48096	1.04855	0.995834	1.03249	1.02562	0.24218
comp_159_117050_c0_seq1_orf1 gi	357144256 ref|XP_003573227.1| PREDICTED: monothiol glutaredoxin-S10 [Brachypodium distachyon] &gt;gi|944059118|gb|KQJ94708.1| hypothetical protein BRADI_3g12720 [Brachypodium distachyon]	52.56	6	6	10	156	16.8679	9.71533	1.01462	1.03746	1.02453	1.02554	0.0610147
comp_159_116381_c0_seq1_orf1 gi	721656004 ref|XP_010234277.1| PREDICTED: 60S acidic ribosomal protein P0 [Brachypodium distachyon] &gt;gi|944059368|gb|KQJ94958.1| hypothetical protein BRADI_3g14340 [Brachypodium distachyon]	31.29	8	8	22	278	30.2472	8.86572	1.00731	1.05743	1.01175	1.0255	0.252459
comp_159_128457_c0_seq2_orf1 gi	1149807624 ref|XP_020163464.1| NADH dehydrogenase [ubiquinone] 1 alpha subcomplex subunit 9, mitochondrial [Aegilops tauschii subsp. tauschii]	22.52	10	10	19	404	43.5507	9.23193	1.01938	1.02765	1.02926	1.02543	0.0141796
comp_71_116804_c0_seq2_orf1 gi	966913693 gb|ALT57005.1| zinc finger-homeodomain transcription factor [Hordeum vulgare subsp. vulgare]	7.53	1	1	1	292	31.4965	7.10791	1.00919	1.05737	1.00968	1.02541	0.252708
comp_159_134413_c0_seq2_orf1 gi	1149763070 ref|XP_020146921.1| uncharacterized protein LOC109732134 isoform X2 [Aegilops tauschii subsp. tauschii]	0.88	4	4	4	4195	468.84	5.8335	1.04434	0.99161	1.04017	1.02537	0.272574
comp_71_1172369_c0_seq1_orf1 gi	1070108962 ref|YP_009295503.1| ribosomal protein S1 (mitochondrion) [Saccharum officinarum] &gt;gi|1061795907|dbj|BAV56930.1| ribosomal protein S1 (mitochondrion) [Saccharum officinarum]	11.36	1	1	1	88	9.98644	9.87646	0.961388	1.0455	1.06897	1.02528	0.519806
comp_159_115193_c0_seq1_orf1 gi	357114121 ref|XP_003558849.1| PREDICTED: 60S ribosomal protein L23 [Brachypodium distachyon] &gt;gi|1149826522|ref|XP_020170756.1| 60S ribosomal protein L23-like [Aegilops tauschii subsp. tauschii] &gt;gi|474142394|gb|EMS56602.1| 60S ribosomal protein L23 [Triticum urartu] &gt;gi|475555387|gb|EMT12421.1| 60S ribosomal protein L23 [Aegilops tauschii] &gt;gi|944088391|gb|KQK23743.1| hypothetical pr…	52.71	2	6	17	129	13.9895	10.2134	1.04774	1.04893	0.97874	1.02514	0.391837
comp_71_124934_c0_seq1_orf1 gi	357123896 ref|XP_003563643.1| PREDICTED: 116 kDa U5 small nuclear ribonucleoprotein component-like [Brachypodium distachyon] &gt;gi|944082375|gb|KQK17727.1| hypothetical protein BRADI_1g36340 [Brachypodium distachyon]	12.76	11	11	14	995	110.125	5.36377	1.03356	1.03964	1.00219	1.02513	0.16266
comp_159_124053_c2_seq10_orf1 gi	357143376 ref|XP_003572899.1| PREDICTED: glutathionyl-hydroquinone reductase YqjG-like [Brachypodium distachyon] &gt;gi|944058921|gb|KQJ94511.1| hypothetical protein BRADI_3g10950 [Brachypodium distachyon]	27.85	5	5	10	237	26.1662	6.354	0.983353	1.0315	1.06052	1.02512	0.380377
comp_159_120142_c0_seq2_orf1 gi	1149707650 ref|XP_020179929.1| peptidyl-prolyl cis-trans isomerase CYP18-2 [Aegilops tauschii subsp. tauschii]	4.88	1	1	1	164	17.9961	8.29443	0.994109	1.01805	1.06316	1.02511	0.340635
comp_159_132812_c0_seq2_orf1 gi	357113428 ref|XP_003558505.1| PREDICTED: probable mitochondrial-processing peptidase subunit beta [Brachypodium distachyon] &gt;gi|944087579|gb|KQK22931.1| hypothetical protein BRADI_1g70180 [Brachypodium distachyon]	40.82	18	18	53	485	54.0126	5.97314	1.01518	1.0465	1.01364	1.02511	0.143649
comp_71_123149_c0_seq4_orf1 gi	1149837484 ref|XP_020175037.1| putative clathrin assembly protein At2g25430 [Aegilops tauschii subsp. tauschii]	1.41	1	1	1	639	70.4377	5.65576	1.01611	1.0265	1.03258	1.02506	0.0349233
comp_159_132896_c0_seq2_orf1 gi	1149774845 ref|XP_020151210.1| oligouridylate-binding protein 1B-like [Aegilops tauschii subsp. tauschii]	5.65	1	1	1	407	44.0024	6.84424	0.974255	1.03318	1.06764	1.02502	0.455604
comp_71_115101_c0_seq4_orf1 gi	357132217 ref|XP_003567728.1| PREDICTED: cinnamoyl-CoA reductase 1-like [Brachypodium distachyon] &gt;gi|944068943|gb|KQK04427.1| hypothetical protein BRADI_2g13470 [Brachypodium distachyon]	3.14	1	1	1	318	34.8061	5.99854	0.969351	1.02364	1.08204	1.02501	0.522443
comp_71_121838_c1_seq3_orf1 gi	357111367 ref|XP_003557485.1| PREDICTED: 60S ribosomal protein L4-1-like [Brachypodium distachyon] &gt;gi|944085237|gb|KQK20589.1| hypothetical protein BRADI_1g55510 [Brachypodium distachyon]	41.8	5	11	28	256	28.4055	10.0522	1.03234	1.02908	1.01328	1.0249	0.0515923
comp_159_133169_c0_seq1_orf1 gi	721620329 ref|XP_010228369.1| PREDICTED: outer envelope protein 61 [Brachypodium distachyon] &gt;gi|944085478|gb|KQK20830.1| hypothetical protein BRADI_1g56980 [Brachypodium distachyon]	1.62	1	1	1	556	61.1755	5.35107	0.971252	1.04739	1.05594	1.02486	0.453227
comp_159_112667_c1_seq1_orf1 gi	473951715 gb|EMS50782.1| Annexin D1 [Triticum urartu]	12.87	3	3	4	171	19.3062	7.95752	1.08401	0.97222	1.0182	1.02481	0.524299
comp_159_126342_c1_seq1_orf1 gi	475605328 gb|EMT26027.1| hypothetical protein F775_31677 [Aegilops tauschii]	16.21	4	4	6	253	28.3904	5.41455	0.993718	1.04023	1.0403	1.02475	0.251737
comp_159_121524_c0_seq1_orf1 gi	1149786801 ref|XP_020155407.1| sanguinarine reductase-like [Aegilops tauschii subsp. tauschii]	22.95	4	4	5	183	20.1153	5.70654	1.0507	0.998126	1.02496	1.0246	0.246601
comp_71_122799_c0_seq5_orf1 gi	474011947 gb|EMS52553.1| Calcium-dependent protein kinase 5 [Triticum urartu]	18.38	5	5	6	359	40.0151	4.94482	0.995607	1.05474	1.02332	1.02456	0.287111
comp_71_126013_c0_seq8_orf1 gi	357124613 ref|XP_003563992.1| PREDICTED: glutathione S-transferase T1 [Brachypodium distachyon] &gt;gi|944076565|gb|KQK11917.1| hypothetical protein BRADI_1g00470 [Brachypodium distachyon] &gt;gi|944076566|gb|KQK11918.1| hypothetical protein BRADI_1g00470 [Brachypodium distachyon]	3.66	1	1	1	246	27.7257	9.27588	0.958454	0.984966	1.13013	1.02452	0.691009
comp_71_113703_c1_seq1_orf1 gi	944069066 gb|KQK04550.1| hypothetical protein BRADI_2g14210 [Brachypodium distachyon]	36.67	9	9	29	210	23.115	8.11865	1.0183	1.03046	1.02471	1.02449	0.0199406
comp_71_120628_c0_seq7_orf1 gi	1149812381 ref|XP_020165291.1| acyl-coenzyme A oxidase 4, peroxisomal [Aegilops tauschii subsp. tauschii] &gt;gi|475597758|gb|EMT23704.1| Acyl-coenzyme A oxidase 4, peroxisomal [Aegilops tauschii]	7.72	2	2	3	285	30.4049	8.36768	1.05146	1.01617	1.00576	1.02447	0.218904
comp_71_116793_c0_seq1_orf1 gi	357156192 ref|XP_003577371.1| PREDICTED: SEC12-like protein 2 [Brachypodium distachyon] &gt;gi|944052219|gb|KQJ87857.1| hypothetical protein BRADI_4g13950 [Brachypodium distachyon]	4.33	2	2	5	393	41.9204	5.5542	1.03576	1.0431	0.994361	1.02441	0.248951
comp_159_125287_c0_seq1_orf1 gi	1149805018 ref|XP_020162392.1| CLPTM1-like membrane protein cnrB [Aegilops tauschii subsp. tauschii]	2.64	1	1	1	568	66	6.11279	1.04701	1.01163	1.01446	1.02437	0.164908
comp_159_124319_c0_seq1_orf1 gi	1149821750 ref|XP_020169192.1| bifunctional aspartokinase/homoserine dehydrogenase 2, chloroplastic isoform X2 [Aegilops tauschii subsp. tauschii]	4.04	4	4	5	915	99.5351	6.7417	1.05403	1.0269	0.992175	1.02437	0.306507
comp_71_124145_c0_seq7_orf1 gi	1149736714 ref|XP_020192603.1| glucose-6-phosphate isomerase 1, chloroplastic [Aegilops tauschii subsp. tauschii]	28.37	16	16	31	578	63.6305	5.45264	1.03019	1.02298	1.0199	1.02436	0.0153233
comp_71_125244_c0_seq4_orf1 gi	1149822858 ref|XP_020169625.1| pentatricopeptide repeat-containing protein At4g30825, chloroplastic [Aegilops tauschii subsp. tauschii]	0.96	1	1	1	941	105.193	7.10791	1.05256	1.11398	0.90647	1.02434	0.730717
comp_159_132307_c2_seq1_orf1 gi	1149764057 ref|XP_020147244.1| ruBisCO large subunit-binding protein subunit beta, chloroplastic [Aegilops tauschii subsp. tauschii]	57.19	1	30	137	598	63.6686	5.66846	1.08111	0.956156	1.03545	1.02424	0.574986
comp_159_118447_c3_seq7_orf1 gi	410177994 gb|AFV62873.1| NADH-plastoquinone oxidoreductase subunit I (plastid) [Festuca pratensis] &gt;gi|410178081|gb|AFV62959.1| NADH-plastoquinone oxidoreductase subunit I (plastid) [Lolium multiflorum] &gt;gi|768805902|gb|AJV90671.1| NADH-plastoquinone oxidoreductase subunit I (plastid) [Festuca arundinacea]	18.89	4	4	6	180	21.1934	6.85889	0.974848	1.1049	0.992859	1.0242	0.612253
comp_159_127855_c0_seq5_orf1 gi	1149720632 ref|XP_020186254.1| erlin-2-B isoform X1 [Aegilops tauschii subsp. tauschii]	26.9	8	8	13	316	36.5278	7.1665	1.04752	1.01589	1.0091	1.02417	0.177933
comp_71_120677_c0_seq12_orf1 gi	475558039 gb|EMT12976.1| 50S ribosomal protein 6, chloroplastic [Aegilops tauschii]	7.77	2	2	5	103	11.0818	11.0337	1.04609	0.993902	1.03248	1.02416	0.262236
comp_71_115436_c0_seq2_orf1 gi	721611778 ref|XP_003563043.2| PREDICTED: lon protease-like [Brachypodium distachyon]	4.47	1	1	1	313	34.7443	9.65674	1.07959	1.06316	0.929673	1.02414	0.661618
comp_159_135857_c0_seq3_orf1 gi	474427664 gb|EMS67801.1| Clathrin heavy chain 1 [Triticum urartu]	28.32	43	43	94	1642	187.034	5.36377	1.02825	1.03492	1.00924	1.02414	0.0883713
comp_71_106054_c0_seq1_orf1 gi	1149843105 ref|XP_020177267.1| trafficking protein particle complex subunit 6B [Aegilops tauschii subsp. tauschii]	6.43	1	1	1	171	19.0354	6.52197	1.03767	1.02702	1.00749	1.02406	0.11256
comp_71_114767_c0_seq3_orf1 gi	357114695 ref|XP_003559131.1| PREDICTED: aspartate-semialdehyde dehydrogenase [Brachypodium distachyon] &gt;gi|944077727|gb|KQK13079.1| hypothetical protein BRADI_1g07910 [Brachypodium distachyon]	17.12	5	5	8	368	40.0376	6.88818	1.01157	1.02758	1.03278	1.02398	0.0641544
comp_159_122282_c0_seq1_orf1 gi	1149706871 ref|XP_020179544.1| uncharacterized protein At5g02240-like [Aegilops tauschii subsp. tauschii]	39.53	9	10	19	253	27.2432	6.94678	0.999371	1.02699	1.04494	1.02377	0.21479
comp_159_119126_c0_seq4_orf1 gi	1149785004 ref|XP_020154727.1| anthocyanidin 3-O-glucosyltransferase [Aegilops tauschii subsp. tauschii]	5.1	1	1	2	294	31.1837	6.15088	1.02849	1.02822	1.01455	1.02375	0.0355556
comp_71_119203_c0_seq7_orf1 gi	1149846797 ref|XP_020187441.1| probable Xaa-Pro aminopeptidase P [Aegilops tauschii subsp. tauschii]	9.38	6	6	9	714	78.9832	6.37939	1.03894	1.04774	0.984442	1.02371	0.353763
comp_71_126093_c0_seq1_orf1 gi	357147370 ref|XP_003574320.1| PREDICTED: splicing factor 3B subunit 3-like [Brachypodium distachyon] &gt;gi|944057643|gb|KQJ93233.1| hypothetical protein BRADI_3g03317 [Brachypodium distachyon]	6.53	5	5	10	858	95.6021	5.19873	1.01845	1.0232	1.02907	1.02357	0.0165351
comp_159_29249_c0_seq1_orf1 gi	1149826624 ref|XP_020170794.1| uncharacterized protein LOC109756352 [Aegilops tauschii subsp. tauschii]	5.11	1	1	1	137	14.9905	5.07178	0.928499	1.06454	1.07745	1.0235	0.670724
comp_159_127545_c0_seq4_orf1 gi	1149783051 ref|XP_020154169.1| thioredoxin-like 3-1, chloroplastic [Aegilops tauschii subsp. tauschii]	24.19	4	5	7	186	20.3534	8.63135	1.0023	1.03553	1.03254	1.02346	0.157685
comp_159_123739_c0_seq1_orf1 gi	357160216 ref|XP_003578693.1| PREDICTED: probable anion transporter 4, chloroplastic [Brachypodium distachyon] &gt;gi|944055989|gb|KQJ91627.1| hypothetical protein BRADI_4g38740 [Brachypodium distachyon]	4.6	3	3	4	565	61.8367	9.37842	1.07584	0.991824	1.00269	1.02345	0.467801
comp_159_130705_c2_seq3_orf1 gi	357113118 ref|XP_003558351.1| PREDICTED: enolase 2 [Brachypodium distachyon] &gt;gi|944087216|gb|KQK22568.1| hypothetical protein BRADI_1g68080 [Brachypodium distachyon]	65.92	21	21	112	446	48.0724	5.5542	0.999323	1.04084	1.03006	1.02341	0.200541
comp_159_130663_c1_seq2_orf1 gi	1149815616 ref|XP_020166704.1| molybdopterin biosynthesis protein CNX1 [Aegilops tauschii subsp. tauschii]	5.02	4	4	5	658	68.7188	6.97607	1.03479	1.0339	1.00149	1.02339	0.16621
comp_71_113673_c0_seq4_orf1 gi	1149709932 ref|XP_020181039.1| sulfite oxidase [Aegilops tauschii subsp. tauschii]	23.93	9	9	17	397	43.8915	7.78174	1.00228	1.04691	1.02078	1.02333	0.213403
comp_159_116961_c0_seq1_orf1 gi	474271486 gb|EMS60929.1| V-type proton ATPase subunit E [Triticum urartu]	42.36	12	12	49	229	26.4619	6.60986	1.03096	1.0186	1.02029	1.02328	0.0265294
comp_159_126837_c0_seq9_orf1 gi	1149803793 ref|XP_020161960.1| peptide deformylase 1B, chloroplastic [Aegilops tauschii subsp. tauschii]	15.87	4	4	6	271	29.9656	8.70459	1.03829	1.00248	1.02893	1.02324	0.162541
comp_159_117566_c0_seq1_orf1 gi	1149763318 ref|XP_020146992.1| 40S ribosomal protein S19 [Aegilops tauschii subsp. tauschii] &gt;gi|473753353|gb|EMS45638.1| 40S ribosomal protein S19 [Triticum urartu] &gt;gi|475584597|gb|EMT19818.1| 40S ribosomal protein S19 [Aegilops tauschii]	47.45	6	6	20	137	15.3661	9.94971	1.0405	1.00899	1.02001	1.02317	0.128802
comp_71_122790_c1_seq1_orf1 gi	357136272 ref|XP_003569729.1| PREDICTED: protein Mpv17 [Brachypodium distachyon] &gt;gi|357136274|ref|XP_003569730.1| PREDICTED: protein Mpv17 [Brachypodium distachyon] &gt;gi|721644128|ref|XP_010232263.1| PREDICTED: protein Mpv17 [Brachypodium distachyon] &gt;gi|944074103|gb|KQK09587.1| hypothetical protein BRADI_2g48920 [Brachypodium distachyon] &gt;gi|944074105|gb|KQK09589.1| hypothetical prot…	5.88	1	1	1	238	26.903	10.1987	1.04241	0.957973	1.06909	1.02316	0.560745
comp_71_105338_c0_seq1_orf1 gi	1002313737 ref|XP_015620238.1| PREDICTED: mitochondrial import inner membrane translocase subunit Tim9 [Oryza sativa Japonica Group] &gt;gi|90110081|sp|Q9XGX7.2|TIM9_ORYSJ RecName: Full=Mitochondrial import inner membrane translocase subunit Tim9 &gt;gi|222617330|gb|EEE53462.1| hypothetical protein OsJ_36586 [Oryza sativa Japonica Group] &gt;gi|937942828|dbj|BAT17740.1| Os12g0571200 [Oryza sativa…	31.18	3	3	3	93	10.9443	6.11279	0.991533	1.02288	1.05494	1.02312	0.333899
comp_159_133683_c0_seq14_orf2 gi	721659777 ref|XP_010234862.1| PREDICTED: KH domain-containing protein At4g18375-like [Brachypodium distachyon] &gt;gi|944061694|gb|KQJ97284.1| hypothetical protein BRADI_3g29870 [Brachypodium distachyon] &gt;gi|944061695|gb|KQJ97285.1| hypothetical protein BRADI_3g29870 [Brachypodium distachyon]	4.94	1	1	1	263	28.753	8.71924	1.06027	1.03774	0.971166	1.02306	0.479518
comp_159_123585_c0_seq1_orf1 gi	357111182 ref|XP_003557393.1| PREDICTED: dolichyl-diphosphooligosaccharide--protein glycosyltransferase 48 kDa subunit [Brachypodium distachyon] &gt;gi|944085034|gb|KQK20386.1| hypothetical protein BRADI_1g54200 [Brachypodium distachyon]	16.67	7	7	14	420	46.3505	6.85889	1.02317	1.03581	1.01003	1.023	0.0906715
comp_159_134202_c0_seq1_orf1 gi	357113968 ref|XP_003558773.1| PREDICTED: uncharacterized protein LOC100841677 isoform X1 [Brachypodium distachyon] &gt;gi|944088201|gb|KQK23553.1| hypothetical protein BRADI_1g74560 [Brachypodium distachyon]	2.51	2	2	2	717	77.5476	7.91357	0.977959	1.05086	1.04007	1.02296	0.418513
comp_71_105307_c0_seq1_orf1 gi	1149754714 ref|XP_020199383.1| 60S acidic ribosomal protein P3-like [Aegilops tauschii subsp. tauschii] &gt;gi|475618101|gb|EMT30344.1| 60S acidic ribosomal protein P3 [Aegilops tauschii]	47.83	4	4	13	69	7.38352	5.23682	1.05435	1.01471	0.999814	1.02296	0.293789
comp_159_133097_c0_seq3_orf1 gi	1149843206 ref|XP_020177305.1| quinolinate synthase, chloroplastic-like isoform X2 [Aegilops tauschii subsp. tauschii]	1.4	1	1	1	714	77.4018	6.40479	0.968072	1.05223	1.04836	1.02289	0.491879
comp_71_125142_c0_seq15_orf1 gi	357133425 ref|XP_003568325.1| PREDICTED: uracil phosphoribosyltransferase [Brachypodium distachyon] &gt;gi|944070457|gb|KQK05941.1| hypothetical protein BRADI_2g23490 [Brachypodium distachyon]	9.45	2	2	2	201	21.7616	9.36377	1.11852	0.96479	0.985215	1.02284	0.682272
comp_71_115629_c0_seq1_orf1 gi	721657005 ref|XP_010234450.1| PREDICTED: probable gamma-aminobutyrate transaminase 3, mitochondrial isoform X1 [Brachypodium distachyon]	6.41	2	2	2	312	33.8434	5.21143	1.0335	1.03248	1.00243	1.0228	0.154654
comp_159_125196_c0_seq4_orf1 gi	357121503 ref|XP_003562459.1| PREDICTED: 60S ribosomal protein L18-3-like [Brachypodium distachyon] &gt;gi|944079319|gb|KQK14671.1| hypothetical protein BRADI_1g17970 [Brachypodium distachyon]	39.78	4	7	15	186	20.9807	11.3999	1.03723	1.01759	1.01342	1.02275	0.0902718
comp_159_133854_c1_seq28_orf4 gi	474399038 gb|EMS65906.1| hypothetical protein TRIUR3_21742 [Triticum urartu]	25	1	1	1	40	4.49532	7.12256	1.00543	0.911831	1.15094	1.02273	0.774863
comp_159_134561_c0_seq4_orf1 gi	1149710616 ref|XP_020181380.1| glycerol kinase [Aegilops tauschii subsp. tauschii]	17.26	11	11	24	533	57.0799	5.38916	0.993799	1.02389	1.05042	1.02271	0.2995
comp_71_122665_c0_seq4_orf4 gi	1149812578 ref|XP_020165369.1| uncharacterized protein LOC109750839 [Aegilops tauschii subsp. tauschii]	10.71	1	1	1	84	8.99575	11.4146	1.03145	1.03543	1.0011	1.02266	0.171779
comp_71_116061_c0_seq1_orf1 gi	1149769467 ref|XP_020149220.1| plant UBX domain-containing protein 10 [Aegilops tauschii subsp. tauschii]	5.66	3	3	3	459	50.5266	5.04639	1.05274	0.995844	1.01925	1.02261	0.304327
comp_159_132598_c0_seq3_orf1 gi	1149834650 ref|XP_020173906.1| protease Do-like 9 isoform X1 [Aegilops tauschii subsp. tauschii]	1.6	1	1	1	499	54.4912	6.43018	0.993488	1.01751	1.0562	1.0224	0.344937
comp_71_122127_c0_seq1_orf1 gi	1149787943 ref|XP_020155845.1| uncharacterized protein LOC109741187 [Aegilops tauschii subsp. tauschii]	1.27	1	1	2	789	88.3311	9.14404	0.982522	1.01899	1.06568	1.02239	0.450299
comp_159_115396_c0_seq1_orf1 gi	1149816281 ref|XP_020166973.1| uncharacterized protein LOC109752500 [Aegilops tauschii subsp. tauschii]	5.13	2	2	5	312	33.3527	4.84326	0.999059	1.02154	1.04611	1.02224	0.243339
comp_159_126153_c0_seq1_orf1 gi	732449937 gb|AIZ68353.1| CCAAT-binding transcription factor B [Triticum aestivum]	2.83	1	1	1	212	23.0282	8.55811	1.01823	1.02023	1.02785	1.0221	0.0171103
comp_71_119516_c0_seq6_orf1 gi	474397812 gb|EMS65830.1| hypothetical protein TRIUR3_06626 [Triticum urartu]	2.44	1	1	2	369	41.0392	7.35693	1.06931	0.977483	1.01947	1.02209	0.492809
comp_71_120140_c0_seq4_orf1 gi	1149720493 ref|XP_020186196.1| pre-mRNA-processing factor 19 isoform X2 [Aegilops tauschii subsp. tauschii]	10.25	6	6	11	527	57.6412	6.37939	1.02393	1.04758	0.994469	1.02199	0.288606
comp_71_116199_c0_seq2_orf1 gi	357163143 ref|XP_003579637.1| PREDICTED: cytochrome b-c1 complex subunit Rieske, mitochondrial [Brachypodium distachyon] &gt;gi|944046685|gb|KQJ82326.1| hypothetical protein BRADI_5g08390 [Brachypodium distachyon]	19.41	1	7	10	273	29.6883	8.86572	1.00099	1.04612	1.01853	1.02188	0.237676
comp_71_119613_c0_seq1_orf1 gi	473911990 gb|EMS49598.1| Dihydroorotate dehydrogenase (quinone), mitochondrial [Triticum urartu]	11.95	4	4	8	385	40.8715	8.33838	1.04374	0.997362	1.02446	1.02186	0.245744
comp_71_121000_c0_seq6_orf1 gi	1149781831 ref|XP_020153732.1| ABC transporter G family member 7 [Aegilops tauschii subsp. tauschii]	10.89	6	6	9	615	68.0736	9.18799	1.0418	0.999005	1.02472	1.02184	0.221168
comp_71_107175_c0_seq1_orf1 gi	357113188 ref|XP_003558386.1| PREDICTED: NHP2-like protein 1 [Brachypodium distachyon] &gt;gi|944087282|gb|KQK22634.1| hypothetical protein BRADI_1g68505 [Brachypodium distachyon]	19.53	4	4	8	128	13.9374	7.12256	1.07417	1.0211	0.969907	1.02173	0.545388
comp_71_116201_c0_seq3_orf2 gi	475574946 gb|EMT17123.1| Putative FKBP-type peptidyl-prolyl cis-trans isomerase 1, chloroplastic [Aegilops tauschii]	12.22	1	1	2	90	9.7521	8.41162	0.988144	1.07333	1.00367	1.02172	0.494306
comp_71_125851_c0_seq5_orf2 gi	1149777643 ref|XP_020152182.1| uncharacterized protein LOC109737463 [Aegilops tauschii subsp. tauschii] &gt;gi|1149777646|ref|XP_020152183.1| uncharacterized protein LOC109737463 [Aegilops tauschii subsp. tauschii]	10.46	1	1	2	153	16.4888	4.89404	0.838227	1.09647	1.13007	1.02159	0.836647
comp_159_131504_c0_seq2_orf1 gi	1149781365 ref|XP_020153552.1| T-complex protein 1 subunit epsilon [Aegilops tauschii subsp. tauschii]	10.63	4	4	4	395	43.8539	6.48096	1.03862	1.01238	1.01374	1.02158	0.127141
comp_71_125553_c0_seq1_orf1 gi	357112485 ref|XP_003558039.1| PREDICTED: glucose-6-phosphate 1-dehydrogenase 4, chloroplastic [Brachypodium distachyon] &gt;gi|944086584|gb|KQK21936.1| hypothetical protein BRADI_1g64070 [Brachypodium distachyon]	19.9	11	11	17	578	65.4415	5.99854	1.04336	0.999241	1.02211	1.02157	0.232478
comp_71_104900_c0_seq25_orf1 gi	1149770709 ref|XP_020149679.1| 7-deoxyloganetic acid glucosyltransferase-like [Aegilops tauschii subsp. tauschii]	4.99	2	2	2	461	49.459	6.39209	0.979053	1.06735	1.01742	1.02127	0.492808
comp_159_135603_c0_seq13_orf1 gi	1149724386 ref|XP_020188083.1| NHL repeat-containing protein 2 isoform X2 [Aegilops tauschii subsp. tauschii]	7.33	4	4	8	450	47.9568	8.26514	0.993888	1.0614	1.00832	1.0212	0.410145
comp_159_134945_c0_seq1_orf1 gi	721616012 ref|XP_010227707.1| PREDICTED: putative receptor-like protein kinase At4g00960 isoform X1 [Brachypodium distachyon] &gt;gi|944083075|gb|KQK18427.1| hypothetical protein BRADI_1g42397 [Brachypodium distachyon]	3.84	1	2	2	391	43.4622	6.20166	1.00487	1.07569	0.982876	1.02114	0.529011
comp_159_120940_c1_seq2_orf1 gi	960468857 ref|XP_014754699.1| PREDICTED: ubiquitin-conjugating enzyme E2-17 kDa isoform X1 [Brachypodium distachyon]	10.97	2	2	4	155	17.3639	8.54346	1.05742	1.00318	1.00282	1.02114	0.364116
comp_71_119353_c1_seq4_orf1 gi	1149770836 ref|XP_020149722.1| cysteine proteinase 1-like [Aegilops tauschii subsp. tauschii] &gt;gi|475572136|gb|EMT16425.1| Cysteine proteinase 1 [Aegilops tauschii]	16.09	4	4	7	348	37.6074	6.59521	1.00736	1.08175	0.974206	1.0211	0.575148
comp_159_117160_c1_seq2_orf1 gi	1149715342 ref|XP_020183718.1| ATP-dependent Clp protease proteolytic subunit 3, chloroplastic [Aegilops tauschii subsp. tauschii]	4.23	1	1	1	307	33.0637	8.88037	1.02043	0.995931	1.04691	1.02109	0.288296
comp_71_122461_c0_seq3_orf1 gi	944063815 gb|KQJ99405.1| hypothetical protein BRADI_3g43120 [Brachypodium distachyon]	4.98	2	2	3	482	54.2847	8.73389	1.04431	1.02221	0.996562	1.02103	0.26697
comp_71_119316_c0_seq2_orf1 gi	1149716165 ref|XP_020184093.1| uncharacterized protein LOC109769794 [Aegilops tauschii subsp. tauschii]	3.76	2	2	2	425	46.7005	5.36377	1.01185	1.01729	1.03392	1.02102	0.0869423
comp_71_120932_c0_seq9_orf1 gi	1149818127 ref|XP_020167723.1| methionine--tRNA ligase, chloroplastic/mitochondrial [Aegilops tauschii subsp. tauschii]	13.47	8	8	10	594	65.6201	6.59521	1.04677	0.999295	1.0169	1.02099	0.269027
comp_71_110310_c0_seq2_orf1 gi	1149762420 ref|XP_020146666.1| probable enoyl-CoA hydratase 1, peroxisomal [Aegilops tauschii subsp. tauschii]	11.19	3	3	5	268	28.7259	8.06006	0.997102	1.05152	1.0141	1.02091	0.32301
comp_159_134508_c1_seq6_orf1 gi	669027165 emb|CDM80420.1| unnamed protein product [Triticum aestivum]	9.52	4	7	9	735	82.5324	5.12256	1.03984	1.01527	1.0076	1.0209	0.164561
comp_159_122963_c0_seq17_orf1 gi	473993293 gb|EMS51947.1| Splicing factor U2af small subunit B [Triticum urartu]	12.97	2	2	3	185	21.3872	5.98584	0.849868	1.07818	1.13454	1.02086	0.832882
comp_71_107248_c0_seq2_orf1 gi	1149737747 ref|XP_020193012.1| photosynthetic NDH subunit of lumenal location 2, chloroplastic-like [Aegilops tauschii subsp. tauschii]	22.12	4	4	11	217	23.8913	9.65674	1.01326	1.00152	1.04761	1.0208	0.271414
comp_71_118271_c0_seq10_orf1 gi	669029150 emb|CDM83259.1| unnamed protein product [Triticum aestivum]	3.25	1	1	1	246	28.0815	5.5542	0.968091	1.01761	1.07649	1.02073	0.576205
comp_71_117830_c0_seq2_orf1 gi	357126774 ref|XP_003565062.1| PREDICTED: protein LST8 homolog [Brachypodium distachyon] &gt;gi|944076049|gb|KQK11533.1| hypothetical protein BRADI_2g60690 [Brachypodium distachyon]	3.48	1	1	1	316	35.2371	6.63916	0.943885	1.1061	1.01215	1.02071	0.702629
comp_159_128797_c1_seq2_orf1 gi	1149748492 ref|XP_020197006.1| pyruvate kinase isozyme G, chloroplastic [Aegilops tauschii subsp. tauschii]	10.19	4	4	7	520	56.6607	5.56689	1.00427	1.0045	1.0532	1.02066	0.332035
comp_159_68419_c0_seq1_orf1 gi	1149708690 ref|XP_020180439.1| arginine biosynthesis bifunctional protein ArgJ, chloroplastic [Aegilops tauschii subsp. tauschii]	5.75	3	3	6	452	46.4696	6.53662	1.06217	0.99131	1.0082	1.02056	0.437479
comp_159_135853_c0_seq4_orf1 gi	944061731 gb|KQJ97321.1| hypothetical protein BRADI_3g30080 [Brachypodium distachyon]	14.05	5	5	11	484	52.4126	5.24951	0.998705	1.0419	1.02093	1.02051	0.241742
comp_71_124961_c1_seq14_orf1 gi	475612581 gb|EMT28456.1| putative Uncharacterized protein in xynA 3&apos;region [Aegilops tauschii]	3.3	2	2	2	575	64.1151	5.05908	1.1113	0.952125	0.997606	1.02034	0.709226
comp_71_122217_c0_seq1_orf1 gi	1149723034 ref|XP_020187414.1| nuclear cap-binding protein subunit 1 [Aegilops tauschii subsp. tauschii]	4.87	4	4	6	862	97.7752	5.74463	1.03176	0.986704	1.04227	1.02025	0.356809
comp_71_126036_c0_seq22_orf1 gi	1149828192 ref|XP_020171394.1| glutamine--tRNA ligase [Aegilops tauschii subsp. tauschii]	7.26	6	6	10	771	87.3028	6.72705	1.00867	1.02387	1.0281	1.02021	0.0756573
comp_159_112384_c0_seq2_orf1 gi	573913676 ref|XP_006644518.1| PREDICTED: UPF0678 fatty acid-binding protein-like protein At1g79260 [Oryza brachyantha]	9.79	1	1	1	143	15.8252	9.17334	0.94655	1.07008	1.04388	1.02017	0.645187
comp_159_133144_c0_seq1_orf1 gi	357124043 ref|XP_003563716.1| PREDICTED: multiple inositol polyphosphate phosphatase 1 [Brachypodium distachyon] &gt;gi|944077115|gb|KQK12467.1| hypothetical protein BRADI_1g03920 [Brachypodium distachyon]	11.13	4	4	6	485	54.4967	7.21045	1.01057	1.05415	0.995752	1.02016	0.369079
comp_159_127133_c1_seq10_orf2 gi	1149731522 ref|XP_020190964.1| transducin beta-like protein 2 [Aegilops tauschii subsp. tauschii]	4.31	1	1	1	232	23.9906	9.49561	0.988572	1.0186	1.05314	1.02011	0.393848
comp_159_123082_c0_seq2_orf1 gi	1149791682 ref|XP_020157284.1| proteasome subunit beta type-2 [Aegilops tauschii subsp. tauschii] &gt;gi|475615536|gb|EMT29474.1| Proteasome subunit beta type-2 [Aegilops tauschii]	21.21	4	4	5	198	22.0752	6.12549	1.02533	1.0321	1.00282	1.02008	0.151338
comp_71_113509_c0_seq1_orf1 gi	1149735327 ref|XP_020192087.1| uncharacterized protein LOC109777935 [Aegilops tauschii subsp. tauschii]	5.43	1	1	3	184	18.8126	6.78564	1.17641	0.958224	0.925471	1.02003	0.822966
comp_159_135152_c2_seq3_orf1 gi	1149737678 ref|XP_020192980.1| ADP,ATP carrier protein 1, mitochondrial [Aegilops tauschii subsp. tauschii] &gt;gi|475577285|gb|EMT17760.1| ADP,ATP carrier protein, mitochondrial [Aegilops tauschii]	23.32	11	11	92	386	41.9574	9.80322	1.02893	1.02088	1.01007	1.01996	0.0674244
comp_71_120174_c0_seq29_orf2 gi	944060350 gb|KQJ95940.1| hypothetical protein BRADI_3g19850 [Brachypodium distachyon]	21.16	2	2	2	189	20.8828	6.99072	0.960902	1.05723	1.041	1.01971	0.576031
comp_159_129715_c0_seq36_orf1 gi	357140685 ref|XP_003571894.1| PREDICTED: aspartate aminotransferase, mitochondrial-like [Brachypodium distachyon] &gt;gi|944058592|gb|KQJ94182.1| hypothetical protein BRADI_3g09050 [Brachypodium distachyon]	16.52	3	5	7	339	38.2499	6.7417	1.01539	1.02626	1.01745	1.0197	0.0274677
comp_159_133820_c0_seq1_orf1 gi	1149803435 ref|XP_020161824.1| uncharacterized protein LOC109747144 [Aegilops tauschii subsp. tauschii]	9.11	5	5	5	549	61.7266	5.03369	1.02843	1.00782	1.02278	1.01968	0.0852849
comp_71_119612_c1_seq69_orf2 gi	473786210 gb|EMS46178.1| L-idonate 5-dehydrogenase [Triticum urartu]	33.98	3	3	4	103	11.4748	8.27979	0.972096	1.07094	1.01591	1.01965	0.562997
comp_71_120456_c0_seq6_orf1 gi	357123480 ref|XP_003563438.1| PREDICTED: external alternative NAD(P)H-ubiquinone oxidoreductase B1, mitochondrial isoform X1 [Brachypodium distachyon] &gt;gi|721613855|ref|XP_010227350.1| PREDICTED: external alternative NAD(P)H-ubiquinone oxidoreductase B1, mitochondrial isoform X1 [Brachypodium distachyon] &gt;gi|721613858|ref|XP_010227354.1| PREDICTED: external alternative NAD(P)H-ubiquinone ox…	17.22	10	10	14	569	63.2392	6.49365	1.04369	0.996873	1.01812	1.01956	0.285266
comp_159_56176_c0_seq2_orf1 gi	944233869 gb|KQK98231.1| hypothetical protein SETIT_012646mg [Setaria italica]	25.71	1	1	1	35	3.42663	6.30322	1.0125	1.0218	1.02426	1.01952	0.0320262
comp_71_115496_c1_seq4_orf2 gi	1149704496 ref|XP_020177537.1| mitochondrial amidoxime reducing component 2-like [Aegilops tauschii subsp. tauschii] &gt;gi|475592518|gb|EMT22099.1| MOSC domain-containing protein 2, mitochondrial [Aegilops tauschii]	10.96	1	1	1	73	8.25517	5.31299	1.01765	1.05324	0.987585	1.01949	0.412347
comp_159_129551_c0_seq6_orf1 gi	721653842 ref|XP_010233970.1| PREDICTED: TBCC domain-containing protein 1-like isoform X2 [Brachypodium distachyon] &gt;gi|944058252|gb|KQJ93842.1| hypothetical protein BRADI_3g07020 [Brachypodium distachyon]	1.49	1	1	1	536	58.2326	5.56689	1.02922	1.03754	0.991681	1.01948	0.301339
comp_71_119862_c0_seq3_orf1 gi	1149754051 ref|XP_020199176.1| uncharacterized protein LOC109784983 [Aegilops tauschii subsp. tauschii]	7.57	2	2	2	304	33.5369	5.10986	1.02837	1.01417	1.01578	1.01944	0.0494428
comp_71_107417_c0_seq3_orf1 gi	951634345 gb|ALN70308.1| secretory phospholipase A2 [Triticum turgidum subsp. durum]	11.65	1	1	2	103	11.0583	6.49365	1.06379	1.016	0.978427	1.01941	0.514382
comp_159_134454_c0_seq3_orf1 gi	357128246 ref|XP_003565785.1| PREDICTED: acetyl-CoA acetyltransferase, cytosolic 1-like [Brachypodium distachyon] &gt;gi|944066857|gb|KQK02341.1| hypothetical protein BRADI_2g00890 [Brachypodium distachyon]	4.07	1	1	1	221	23.0755	9.86182	1.01611	1.05765	0.984425	1.01939	0.456865
comp_71_121453_c0_seq7_orf1 gi	1149777877 ref|XP_020152276.1| uncharacterized protein LOC109737561 [Aegilops tauschii subsp. tauschii]	2.13	1	1	1	422	45.8754	8.01611	1.11021	0.955263	0.992477	1.01932	0.71928
comp_159_120895_c0_seq8_orf1 gi	1149784406 ref|XP_020154553.1| bifunctional 3-dehydroquinate dehydratase/shikimate dehydrogenase, chloroplastic-like isoform X1 [Aegilops tauschii subsp. tauschii] &gt;gi|1149784408|ref|XP_020154554.1| bifunctional 3-dehydroquinate dehydratase/shikimate dehydrogenase, chloroplastic-like isoform X1 [Aegilops tauschii subsp. tauschii] &gt;gi|1149818783|ref|XP_020167996.1| bifunctional 3-dehydroquin…	9.23	3	4	7	509	54.477	5.79541	0.986485	1.0606	1.01071	1.01926	0.470392
[truncated: 2,306 more rows]

## Sheet: S5 vs S0
Accession	Description	Coverage	Unique Peptides	Peptides	PSMs	AAs	MW [kDa]	calc. pI	S5-1/S0	S5-2/S0	S5-3/S0	average S5/S0	t test p value
[truncated: 3,835 more rows]

[truncated: 1 more sheets: S5 vs R4]
